# Supplementary material for: HSP104 and HSP20‐L Are Required by Aspergillus nidulans in Response to Attack by Fungivorous Springtail Sinella curviseta
Source: Environ Microbiol Rep. 2025 Jul 6;17(4):e70147. doi: 10.1111/1758-2229.70147 (PMC12229741; doi:10.1111/1758-2229.70147)
Supplement: Supplementary file 8 — Table S3. Differential metabolites of A. nidulans with and without S. curviseta stress. [file EMI4-17-e70147-s002.xlsx]

## Sheet: Sheet1
#ID	name	WT			WT with S. curviseta stress			log2FC	regulated
neg_6924	S(8)-succinyldihydrolipoamide	1.53285438021421	1.47689398684955e-09	1.47689398684955e-09	226.472078125993	234.748845201253	197.192761859327	8.74662986083307	up
pos_10123	Adrenic acid	3.53232700703399	1.47689398684955e-09	1.47689398684955e-09	341.118858361107	485.670806109867	450.779119765712	8.49856634391289	up
neg_9821	Avermectin A2b	212.245542903791	12.5493796218347	36.7805853869497	29818.7887335183	18813.8020712997	15504.4563887921	7.93778666146478	up
pos_10540	Lovastatin acid	2.01268614793757	1.47689398684955e-09	1.47689398684955e-09	139.281283971706	109.929525845551	144.880108453179	7.61326247057067	up
neg_10143	Glycocholic acid	20.6275789557009	24.5493695922483	15.9648378682686	2954.78252286065	4166.36874272069	3736.50900991408	7.47233882904661	up
pos_10074	Pro Pro Leu Ala	13.0126257791665	14.3254582839946	12.0214798871521	2037.38873972115	2495.14727862571	2384.68664841346	7.4573348498878	up
pos_7321	Clavaminic acid	3.81869259407577	1.47689398684955e-09	1.47689398684955e-09	192.352267577636	239.056168485366	238.038297898345	7.45374667024971	up
neg_7955	8-Ethyl-12-methyl-3-vinylbacteriochlorophyllide d	172.497749650377	1.47689398684955e-09	1.47689398684955e-09	9078.72481758414	11426.1341884707	9271.454026739	7.43144377603922	up
pos_8082	Castavinol C2	17.5393341013044	15.3347282949663	28.1867021712986	3653.25928159367	3558.56471293683	3221.31626511569	7.41671208885842	up
pos_8903	N-Methylpelletierine	3.19070226971705	11.600077820446	11.5716	1379.3963100495	1165.23160089204	1214.11798093535	7.15562878036717	up
pos_8107	Ser Gly Glu His	39.185847628716	24.3073015540475	33.7769867706872	4076.31057006629	5261.06384432733	3493.11423480427	7.04336346693658	up
neg_6208	Primary fluorescent chlorophyll catabolite	18.432283031154	1.47689398684955e-09	22.0958626413539	1250.92612553944	1597.82413010075	1777.08747120593	6.83464667949735	up
pos_9896	Urdamycin A	3.8411984167259	2.56744165882116	2.24281786412668	249.421242617746	334.205559043855	313.735402241663	6.69660333450323	up
neg_10134	Paspaline B	41.0878018982705	13.1814424654011	7.77218648331781	1239.75742928888	1646.67610048594	1862.10735540877	6.25810850579774	up
pos_7291	(+)-Prosopinine	29.294415327885	33.6057729835556	29.8331819922471	2219.60887431906	2665.77523678027	1939.48996740766	6.20157002857577	up
neg_5999	5'-Phosphoribosyl-N-formylglycineamide	1.47689398684955e-09	1.47689398684955e-09	4.7617820037434	107.253629472305	125.287206777896	93.0498600333326	6.09541408925658	up
pos_6508	Balsoxine	36.6281706422994	27.6460636200204	25.2763628778711	1944.75291422306	2132.9275578503	1813.97947949231	6.03982730224025	up
neg_7380	(-)-threo-Iso(homo)3-citrate	15.0528014739716	1.47689398684955e-09	75.9750856742565	1228.02508995536	2123.5144972569	2613.99100107131	6.03419805544029	up
neg_6872	Quinate	10.5971486224604	1.47689398684955e-09	11.3448111543815	361.424395995897	546.95476181251	499.510523685218	6.00369809449708	up
neg_6404	IMP	12.4054611363152	22.4961833033606	12.3709323971609	785.845757351028	942.397955642298	1015.5427670482	5.85902089750567	up
pos_8559	3-(O-Geranylgeranyl)-sn-glycerol 1-phosphate	6.44322669833168	1.47689398684955e-09	1.47689398684955e-09	116.864191139335	113.231365701777	138.876806721395	5.83958559459433	up
pos_3801	N-(5-Phospho-D-ribosyl)anthranilate	4.06369164897958	1.47689398684955e-09	1.47689398684955e-09	68.8716707569724	52.8650791622886	106.528052199582	5.81177367010889	up
pos_6970	8-Amino-7-oxononanoate	13.5596730062054	26.7575817397056	26.036637154195	1260.87146053998	1275.77899804462	1072.73274154325	5.76542742138743	up
neg_10128	LysoPC(20:4(8Z,11Z,14Z,17Z))	74.8722070810838	123.702599193497	67.5309525080047	3516.59153384984	4602.83540849787	4851.83269512297	5.60717504411452	up
pos_8725	CDP-DG(18:0/18:0)	30.1572942565302	1.47689398684955e-09	19.8949112205971	772.470667687161	717.896192136324	878.804180194948	5.56480490534142	up
pos_10147	Primaquine	59.6870829229384	58.0531737823494	60.2668617093612	2587.41348735913	3198.42564272858	2639.47282879154	5.56472326496843	up
neg_4798	DIMETHYLCAFFEIC ACID	5.50096047532043	0.0411420563479094	6.17857619770966	156.965043327705	204.772379770828	170.508618059558	5.50496529206331	up
neg_8581	15-Demethylaclacinomycin T	369.481338595277	495.770944033924	561.527364904227	21424.1131513959	20784.741004647	21320.1000668351	5.4765798238346	up
neg_9792	Proansamitocin	2787.97198557462	2553.66203132885	2994.58439969567	93218.4445931673	94984.0191161397	109366.893710703	5.15768908247723	up
pos_10875	Dyphylline	2.86248940619581	4.52525833830293	8.37318133203696	128.248246923717	196.707421453085	194.637640747003	5.04295836659942	up
neg_9015	Nodularin	696.227794144768	930.008366773585	956.038894146982	26507.3458888002	27247.4196224745	29150.2847599133	5.00474540322064	up
pos_10311	IDP	1.47689398684955e-09	1.47689398684955e-09	1.47689398684955e-09	4503.85885393307	5989.00004839002	5600.66	41.724016124269	up
pos_9786	Agroclavine	1.47689398684955e-09	1.47689398684955e-09	1.47689398684955e-09	1301.36381203555	2033.06936046389	1731.45464041096	40.0564234944856	up
neg_11053	Pimelylcarnitine	5.58636076631018	1.47689398684955e-09	31.7997535017357	306.862668546488	457.484150604998	380.425437893698	4.93641427212065	up
neg_8664	Maytansine	39.5979037062504	19.4325440967051	25.8604267338141	639.273589574704	1161.2945848604	796.425626802112	4.9350892826343	up
pos_10876	104086-76-2	12.091700762626	3.20619567166278	12.4271865193444	214.237541677529	283.77370975442	297.094875995964	4.84188375606765	up
neg_9600	3-alpha,12-alpha-dihydroxy-7-oxo-5-beta-cholanate	360.543973080072	496.587702974006	557.142231948688	12686.5686754178	11407.4384819419	15111.1998696918	4.79291181339063	up
pos_10346	Narbomycin	79.6302767635338	72.3500058118048	66.0435325259623	1390.11841419437	2256.63595516726	2089.61101149677	4.71757928351453	up
pos_9440	PE(17:1(9Z)/0:0)	162.951454345505	162.843427413728	144.95427516876	3669.44311466612	4326.54254436891	3467.66617684394	4.60596437776972	up
pos_9053	LysoPE(16:1(9Z)/0:0)	221.733678249271	214.594600562701	193.102389273979	5197.58898010384	5601.5484041554	4525.77086643045	4.60568715283926	up
pos_11027	4alpha-Carboxy-5alpha-cholesta-8,24-dien-3beta-ol	177.390349093975	214.822135593855	212.356373084483	3464.17065367456	5588.42490455715	4978.26319821229	4.53655283580761	up
neg_9006	Queuine	6.21114531415438	14.0296041979729	15.2470362338941	236.915654379846	259.98757627921	262.784458329232	4.42001197641884	up
pos_8123	5a,11a-Dehydrotetracycline	143.210316797708	155.841551593795	150.038793176247	2946.32753521622	3801.89011689231	2715.11452932814	4.39726963961113	up
pos_1365	8-O-Methyltetrangulol	7.69676967196786	16.2067365809812	48.8079743871662	288.307038129871	620.49067520774	520.177424975413	4.29665383233408	up
neg_8679	N-Acetylglucosaminylasparagine	76.2403349492393	36.2032120917446	22.4884599635519	630.832610936989	1130.46700227502	851.825188310952	4.27547151532507	up
pos_7729	20-Hydroxyleukotriene E4	53.7063916507164	71.6609833653372	56.4349925152776	1174.19155857913	965.877785933784	1367.1626023798	4.26988995243882	up
neg_6855	(3Z)-Phytochromobilin	17.279252947423	2.86226957484009	25.3059464183623	225.924676694571	313.443624986966	304.28307038395	4.21437509192488	up
neg_3822	L-Anticapsin	2.08293979328607	10.6589635418627	2.7044264906089	105.638249509256	65.1065	89.0214091520613	4.07187754607916	up
neg_1084	Mesaconate	495.541784394525	488.490750811385	539.452438117013	8274.12	7542.78247752437	9772.75811868471	4.07011395386544	up
pos_9843	Biotin sulfone	13.3255282701642	4.98037209138418	9.96926669290957	99.2133155650892	187.311230537595	173.905607774298	4.02537486658319	up
pos_5871	N4-Acetylcytidine	120.440010839566	138.624838124197	131.036876251852	1907.61330961378	2333.70207163575	2079.54974876798	4.01819974826274	up
pos_3980	Salidroside	1.47689398684955e-09	1.47689398684955e-09	1.47689398684955e-09	1696.38629661634	974.347705000175	2104.44732413735	39.9711638833993	up
pos_9323	Megalomicin C1	1.47689398684955e-09	1.47689398684955e-09	1.47689398684955e-09	759.316235671922	855.494625855752	974.069836560167	39.087936850296	up
pos_7090	S-adenosyl-1,8-diamino-3-thiooctane	1.47689398684955e-09	1.47689398684955e-09	1.47689398684955e-09	781.665788615156	841.772563791695	862.500627005886	39.0293992504281	up
pos_10108	Simvastatin	1.47689398684955e-09	1.47689398684955e-09	1.47689398684955e-09	372.09869019825	641.000525342717	571.694333378204	38.3799032791178	up
pos_9464	10beta,14beta-Dihydroxytaxa-4(20),11-dien-5alpha-yl acetate	1.47689398684955e-09	1.47689398684955e-09	1.47689398684955e-09	428.172070963902	520.211761300996	496.171417958662	38.2462337504521	up
pos_8845	2,3-Dihydrothienamycin	1.47689398684955e-09	1.47689398684955e-09	1.47689398684955e-09	501.218720505153	378.876380571868	507.512556183697	38.188208073428	up
pos_10335	3-[4-(2-methylbutan-2-yl)phenoxy]benzoic acid	1.47689398684955e-09	1.47689398684955e-09	1.47689398684955e-09	243.204	440.711545605464	414.683760251766	37.851273227773	up
pos_10334	Lysyl-Lysine	1.47689398684955e-09	1.47689398684955e-09	1.47689398684955e-09	287.856851395898	381.277286015307	338.396861941362	37.7264325941785	up
pos_9079	(S)-Cheilanthifoline	1.47689398684955e-09	1.47689398684955e-09	1.47689398684955e-09	354.952201808391	310.790676814013	335.69802237551	37.7176856509212	up
pos_10333	Mintsulfide	1.47689398684955e-09	1.47689398684955e-09	1.47689398684955e-09	250.825400377521	369.19048204809	341.551612547496	37.6590683992425	up
neg_10620	12-Methyltetradecanoic acid	1.47689398684955e-09	1.47689398684955e-09	1.47689398684955e-09	166.295201726338	352.941126764985	336.788027606998	37.4913321171324	up
pos_862	epsilon-Caprolactam	1.47689398684955e-09	1.47689398684955e-09	1.47689398684955e-09	339.089620594164	250.037933294079	231.327605115833	37.4301047586521	up
neg_1711	3-Butyn-1-ol	1.47689398684955e-09	1.47689398684955e-09	1.47689398684955e-09	309.922793217185	143.773771752175	312.685422740859	37.3317439253161	up
pos_5493	2-(4-Hydroxyphenyl)-5,6,7,8-tetrahydroxy-4H-1-benzopyran-4-one	1.47689398684955e-09	1.47689398684955e-09	1.47689398684955e-09	129.205160656716	221.747805934164	162.817832659501	36.7548051668813	up
neg_4321	DL-Benzylsuccinic acid	1.47689398684955e-09	1.47689398684955e-09	1.47689398684955e-09	159.48793647384	184.881373838764	129.920504998024	36.6394491604872	up
pos_10117	N5-Pan	1.47689398684955e-09	1.47689398684955e-09	1.47689398684955e-09	114.583007695246	159.460936021893	182.530731627689	36.5845311118918	up
neg_991	DL-Pipecolic acid	1.47689398684955e-09	1.47689398684955e-09	1.47689398684955e-09	146.772924921995	118.868680739084	139.289811709116	36.4113578531127	up
neg_6400	Glycerophosphocholine	1.47689398684955e-09	1.47689398684955e-09	1.47689398684955e-09	99.8320806045523	76.512969139746	117.033563147626	35.9464439748555	up
neg_10536	Janthitrem C	1.47689398684955e-09	1.47689398684955e-09	1.47689398684955e-09	83.0113841662643	83.6275038674437	51.0448376385031	35.5159138252695	up
pos_3997	(2Z,8S,9Z)-2,9-Heptadecadiene-8-hydroxy-4,6-diyne-1-yl acetate	1.47689398684955e-09	1.47689398684955e-09	1.47689398684955e-09	31.6813839052106	49.7875950273162	49.8347717939508	34.7865883993173	up
pos_9654	Ethyldihydrocinnamate	1.47689398684955e-09	1.47689398684955e-09	1.47689398684955e-09	36.6374708807916	52.1558430153371	41.5864519514485	34.7764002609129	up
pos_2627	1-(4-hydroxyphenyl)ethanol	1.47689398684955e-09	1.47689398684955e-09	1.47689398684955e-09	28.9503471437398	42.2710441202684	26.5226996928734	34.3607616646917	up
pos_8466	Loganate	1.47689398684955e-09	1.47689398684955e-09	1.47689398684955e-09	31.9455598984954	25.2423447192634	25.0918827882706	34.1122902428857	up
pos_9967	7-Hydroxy-6-methyl-8-ribityllumazine	1.47689398684955e-09	1.47689398684955e-09	1.47689398684955e-09	24.5550819106677	30.2780882366631	24.1145344559141	34.0526494971226	up
pos_9955	(13S,14R)-1,13-Dihydroxy-N-methylcanadine	1.47689398684955e-09	1.47689398684955e-09	1.47689398684955e-09	20.2215195901908	16.765416798629	18.8816606405314	33.5537897684732	up
pos_9979	Senegalensin	1.47689398684955e-09	1.47689398684955e-09	1.47689398684955e-09	13.9400832842701	22.3879520582973	15.5351475374925	33.4464629247628	up
pos_409	METHACHOLINE	1.47689398684955e-09	1.47689398684955e-09	1.47689398684955e-09	12.7573632137614	13.6178169842451	11.0052427627318	32.9740350699621	up
pos_4414	Desacetoxyvindoline	1.47689398684955e-09	1.47689398684955e-09	1.47689398684955e-09	7.28749464660434	8.62809476143382	8.36452750191037	32.3515275449013	up
neg_10159	Neomethymycin	322.375948289932	362.278869025039	383.328465901863	4819.22573529706	5414.09921823706	6777.09717942356	3.99345797326807	up
neg_10963	cis-2,3-Dihydro-2,3-dihydroxybiphenyl	243.943666011512	315.433335297793	329.311223856736	3439.33891847041	5010.24358724416	5303.4323276691	3.95192672688151	up
neg_9752	12-Demethyl-11,12-dehydropaspaline	2925.51687581841	2754.50388950236	2916.49107539457	42369.7624423096	44921.4104409311	43383.9417410727	3.92608923043791	up
pos_10887	PC(18:4(6Z,9Z,12Z,15Z)/20:1(11Z))	22.605684164252	1.47689398684955e-09	1.47689398684955e-09	67.9351550589715	131.017889345929	133.73861895513	3.87942822840496	up
pos_7469	nicotinic acid D-ribonucleotide	36.0408927997927	36.9777680321692	45.4781378697262	545.949746431296	538.619729695065	621.587062658546	3.8478300300379	up
pos_9257	O-Demethyl-N-demethyl-staurosporine	16.0481956784369	13.5851039659798	11.2375427311295	170.706793239104	207.038300735218	184.439467582932	3.78189995197048	up
neg_1226	D-Glucono-1,5-lactone	108.281139013017	133.188834095151	141.54313170427	1480.29981462126	1816.70581329899	1819.46213138348	3.73968250477288	up
pos_8989	LysoPE(15:0/0:0)	84.9311442052751	123.52717248873	122.480921630843	1317.70681140197	1346.83398941333	1489.33110348242	3.6498184652418	up
neg_6668	Adenosine 2'-phosphate	10.0142706003431	23.6093986235197	24.0934448505401	215.848226557305	242.18794053274	255.906978118375	3.62873811970613	up
neg_11379	Antibiotic G-418	886.935021928922	1199.32007474711	1343.34189931348	12256.4168359453	13727.2485067216	15753.5597908815	3.60522372353264	up
pos_9545	Paratocarpin G	167.248823924315	177.582989274653	164.998617817317	2068.84748248598	2142.7270911054	1939.36967501931	3.59271850624026	up
pos_8299	Gibberellin A24	88.0469168182854	55.9796736461305	37.509924219685	752.947382410938	933.901789674149	475.374953784183	3.57418440411383	up
pos_7944	Neohesperidin	6.51667267827903	1.47689398684955e-09	1.47689398684955e-09	21.2663448638479	27.179207341881	28.9840004371012	3.57067686851061	up
neg_8752	6-Lactoyl-5,6,7,8-tetrahydropterin	448.569671276284	391.243697469014	513.664345616694	4170.84595495632	6270.83190582637	5327.81659444147	3.54239337215528	up
neg_6802	5,10-Methenyltetrahydromethanopterin	169.492671866314	119.91417760666	214.586976131035	1366.1994955251	1910.13551434099	1945.76838358977	3.37315305755562	up
neg_6873	Validone 7-phosphate	32.1854612499122	45.8528249864112	135.33104697678	640.228462428695	767.144781884995	765.187478568529	3.34797175786329	up
neg_9681	Undecylprodigiosin	1606.92648649441	2353.4705258511	2554.89210489969	20666.9796059177	18901.4482895076	25314.3821894921	3.3159351990573	up
neg_7965	Kaempferol	350.033201291528	342.546938080336	363.14232006299	2986.22438159375	3491.34088726288	3949.07344981325	3.30397162762111	up
neg_7303	Dehydrohistidyltryptophyldiketopiperazine	269.984657234912	152.929664464074	191.128300607767	1617.16201302859	2031.63974471206	2346.52784777062	3.28742836550603	up
neg_11609	APGPR Enterostatin	1012.19180375741	1036.71749664655	1159.17068649624	6570.47568148732	12048.0453739896	11837.5990862667	3.24695014809532	up
pos_9834	Rumenic acid	23.3884590824218	27.9094759716243	27.4685316355156	176.656980371094	299.424011340229	268.467664609879	3.24071266634474	up
neg_7485	6'''-Deamino-6'''-oxoparomomycin II	738.717658121746	710.273475119609	900.648695674259	6167.87328437178	9033.15989084697	6693.95994266276	3.22008946499331	up
pos_5090	3-[(1E,4R)-4-Hydroxycyclohex-2-en-1-ylidene]-2-oxopropanoate	1.47689398684955e-09	1.47689398684955e-09	1.54299111343892	2.86113172241492	6.04078149311942	5.45308623714538	3.21775161465684	up
neg_5383	Caftaric acid	1092.72967855078	1043.11777750712	1296.76297394204	9600.22888422851	7693.52765693721	14609.8372297726	3.21634090614319	up
pos_9974	Paclitaxel	21.2316445529037	22.6366983445396	28.4634716480153	196.14683496663	232.22827195223	229.365822949155	3.18481719975135	up
neg_10279	Gentamicin C2	629.17415210035	838.418139916422	663.324069191177	5128.35105807297	6275.83755161307	6850.73757970395	3.09873996215462	up
neg_10345	Solanine	359.127305237861	668.452456860974	815.58907624162	6120.69224258975	4164.76021878122	5422.18690347339	3.09120624415395	up
neg_3910	Dihydrozeatin	16.6374667806264	0.585100937296193	7.89342485296407	59.9162790752722	56.108596048895	96.6174637944094	3.08175068265883	up
neg_1017	Maltotriose	45.5596636685187	32.9646179855299	46.2667308397933	312.33701531025	301.470545686145	390.515150304576	3.00863697440281	up
neg_11003	17a-Ethynylestradiol	40.1668209424606	39.4731178239563	1.47689398684955e-09	231.999904619329	143.337537680762	259.21309168182	2.99417104424704	up
pos_10677	2-thio-PAF	19.9763647421777	22.2030002005931	19.2005719865531	125.119144987421	188.937954294114	170.593284563798	2.98110532546295	up
neg_5946	6-Deoxy-5-ketofructose 1-phosphate	2.45223663774673	3.75750635233051	2.71943374098831	20.0117283187021	26.894063808385	22.9541714435616	2.96786682012613	up
neg_9819	Landomycin E	98.4841977661567	52.1540643683314	81.0512847757796	536.433811511753	523.020073941944	678.670677414266	2.90726661573182	up
pos_9549	glutamyl-Asparagine	5.69871551195234	1.47689398684955e-09	1.47689398684955e-09	16.1896619687944	12.8889090741928	13.2713851511437	2.89365179833305	up
neg_7643	Leukotriene E4	629.373103501071	666.326493579741	712.914222585566	4686.76519553776	4709.09489677484	5518.39475354295	2.89241977850592	up
neg_6728	Acarbose	211.056079210914	158.146541248975	180.551223154756	1067.57902687723	1765.18000170397	1237.12599127809	2.88813034598638	up
neg_9863	1-Palmitoyl Lysophosphatidic Acid	580.653288305954	674.653460148639	727.508357188595	4291.62188324912	4564.78124632284	5435.09936593048	2.84953553801762	up
neg_9220	5-Hydroxyindoleacetylglycine	223.132794907296	243.100356482707	275.573627028601	1731.09111913477	1877.48166435738	1702.04452228237	2.83976421359557	up
neg_7846	AICAR	821.52818025466	909.582958664851	941.954764200266	6178.07184278411	4800.53283877449	8040.63802617654	2.83089249125428	up
neg_6146	Nicotinamide ribotide	977.921457044075	1025.99953804417	1244.09580772123	8120.98963388728	7907.81035697782	6969.08505010284	2.82387019134159	up
pos_9258	L-aspartol adenylate	7.69824174144061	2.16318412691216	3.1340936813529	32.5080814303648	26.8851743973223	32.4592194236512	2.82130428710538	up
pos_1392	L-Ala-D-Glu-meso-A2pm	290.584725914078	534.557278679136	534.49161888156	2079.09505902184	3860.1826411251	3463.95758146537	2.78993927154375	up
pos_10609	CDP-DG(16:0/20:4(5Z,8Z,11Z,14Z))	47.7452924698199	43.2476120817409	50.0448011379046	199.443118015323	345.262068051827	382.658921396469	2.71705497885117	up
neg_3829	(S)-3-Hydroxyhexadecanoyl-CoA	32.4461	13.0697959655254	19.9582393996864	163.24613530401	86.6709490744826	176.261382589621	2.70246090431122	up
pos_1405	N-Formimino-L-aspartate	559.314626608882	923.319871472165	928.117111097533	3577.9452193796	6220.53577517512	5756.23455678762	2.68979709638099	up
pos_10190	6-Hydroxyprotopine	130.834876256117	128.414401288195	145.364643982029	744.511530242242	928.548058559281	925.344871187092	2.68300814934558	up
pos_7512	Tetracenomycin B2	65.5764434697495	100.363425496417	88.8744636579908	402.934007176848	696.854418715397	489.219626895535	2.64060810328293	up
pos_9972	6-Hydroxytryprostatin B	15.3485110393306	7.92772402201802	10.6247291131372	67.3582709974311	70.8820752575897	71.7062752341796	2.63062436154244	up
neg_4639	D-erythro-1-(Imidazol-4-yl)glycerol 3-phosphate	252.792621523579	122.794400317254	219.072433688788	833.478926803376	1399.63083275341	1427.74102547782	2.62204335130448	up
neg_9339	5-Phenyl-1,3-oxazinane-2,4-dione	29.8703771384034	46.4291230726671	40.7217643341709	222.276620522454	237.634224435514	247.883801109408	2.59656013562206	up
neg_1835	(R) 2,3-Dihydroxy-3-methylvalerate	28.1825090522055	5.41562821096684	31.1402550955717	93.1208429388399	133.319994420506	151.784201647648	2.54655142998403	up
neg_10331	IPC 18:0;3/18:0;1	63648.0415034469	49876.6919227278	50937.4287543523	385272.920703205	325563.048737612	249668.529318041	2.54603666992039	up
neg_9310	Ascorbic acid	11.2935595511799	19.4949498454443	20.7928984296926	73.9954151170691	107.275904697465	109.057561641811	2.49276504144533	up
neg_7315	5,6,7,8-tetrahydrofolyl-L-glutamic acid	3268.8443914114	5405.7126571632	5635.82890588872	25062.3388083883	29196.0029983511	24736.0800868176	2.46468820010959	up
pos_10882	6-(1,1-Dimethylallyl)genistein	118.677607851071	162.391598482571	167.39681853038	620.001244140308	975.739336134028	868.705477812998	2.45819280566501	up
pos_1368	Fulvinervin B	1172.52052448732	1825.43392173339	1796.87671161586	5992.47895921402	10647.0104070954	9599.37638568753	2.45215343769901	up
pos_10509	PC(20:0/18:3(9Z,12Z,15Z))	27.5531444678585	4.67175240008726	8.97553913966139	66.3461306901252	60.545532632156	98.038651370932	2.44874660152183	up
pos_10283	CAY10455	246.180033810595	135.921459228683	197.134098725344	869.423080739921	974.78554086574	1265.59470771657	2.42460118585863	up
pos_10285	Precorrin 8X	597.86137754243	356.310192085449	417.190092229422	2212.37125721161	2482.77324064735	2607.67846389006	2.41284516102487	up
neg_7358	S-tubercidinylhomocysteine	109.430266273828	122.641290234992	129.454330780694	553.391685225745	713.132197267703	656.19722740124	2.41097865430386	up
pos_10879	2,3-Dihydro-2,3-dihydroxy-4-(4-methoxyphenyl)-1H-phenalen-1-one	1127.10429217491	1275.64188535891	1355.41153617605	5986.18089844704	6955.79418921718	6883.58537888506	2.39926413450101	up
pos_9969	(-)-Glyceollin I	429.322549744519	402.244222055756	442.764603834947	2176.63485612497	2093.47987988948	2204.71632018768	2.34510206682746	up
neg_9003	L-Arabinono-1,4-lactone	88.2347384563377	119.928471450126	117.02183942487	500.533625484257	559.696429878182	591.693400593996	2.34481400425916	up
neg_2581	PS(14:0/19:0)	428.484071914845	742.010713378308	990.198373861624	4522.88554460799	2535.34383907639	3581.85095788831	2.29994293025084	up
pos_9289	4-Keto-anhydrotetracycline	17.6113373878363	9.62512708609707	12.9781666730571	69.8295854140903	58.6797059082015	69.2547930247381	2.29798805144131	up
pos_10232	Firocoxib	273.832763093537	419.992433548631	429.523218013497	1617.03717600611	1890.95634201682	1978.65850367038	2.28812061961688	up
pos_10376	Hydrocortisone succinate	58.4541292929385	30.8363204231398	41.2768732630838	221.013771971112	229.016407217182	182.12411363308	2.27548284716409	up
neg_9486	Sphingosine 1-phosphate	977.949634032895	1005.35121027047	1072.4991107705	4738.83773508493	5442.07280239722	4568.84722285044	2.27106925388695	up
neg_9320	Roquefortine D	1760.25261113108	1933.87404022799	2101.17355678456	8566.53741837142	9342.4241514999	9806.74007240516	2.25774822814702	up
pos_9961	Alstonine	30.2532625979599	34.2570735847139	33.3785312479749	147.909678143009	160.978258093358	154.654852467253	2.24348581582872	up
pos_7063	Geranyl phenylacetate	85.3329931649358	144.889364157997	118.902505659004	392.037963912047	733.918150562758	505.064990587556	2.22396044291844	up
pos_8671	Delphinidin 3-O-glucoside	40.2543951277379	17.6730904588991	31.8973611094602	148.354089574143	103.417245299099	159.248334943407	2.19402096428401	up
neg_5834	Prolyl-Histidine	87.7005687025932	90.2613896866047	128.118600292894	388.644259639811	478.622978097028	532.596114637487	2.19330268817229	up
neg_1308	Orotic acid	19.9338286632765	17.3003340066994	26.2651996774592	86.9147990808754	80.9541033237444	121.844217075013	2.18981100793219	up
pos_7552	Eriodictyol	43.1256135695172	46.1492150669526	37.015934500128	154.414764332948	234.492538877083	176.051255540024	2.16139592103582	up
pos_7516	2-(Formamido)-N1-(5-phospho-D-ribosyl)acetamidine	111.689701527981	99.6487299362313	103.996838402617	499.555138005726	432.000764239828	461.993368495452	2.1438055638506	up
pos_10885	5,7-Dihydroxy-8-(3-methylbut-2-enyl)-6-(2-methylbutyryl)-4-phenylcoumarin	8648.10491457312	11738.2093600417	11498.7038712877	38759.3335684184	53028.7270648399	48790.4796385698	2.1404257722171	up
neg_9074	4-Hydroxy-2-quinolinecarboxylic acid	41.6294967987812	59.1058446874295	36.0079439775747	161.394312667701	207.226052932064	229.255503415061	2.1283759893969	up
neg_8549	16-Methoxy-2,3-dihydro-3-hydroxytabersonine	45.4076616150892	42.5463471028759	47.7645592017313	161.703920228684	247.109149682965	184.522787807685	2.12823086125293	up
pos_10188	Corylin	91.3216845576136	100.438394223903	100.848303002703	382.688097763766	388.122452993399	492.301899168782	2.10994008103476	up
pos_7975	Kaempferol 3-O-glucuronide	86.769173979285	95.372461123407	90.0955530517659	376.96067521807	403.239232452365	393.851344919512	2.10855932941832	up
neg_5554	3-Deoxy-D-manno-octulosonate	1312.15813665407	2067.81899241712	1913.35272374228	5158.61233002281	9111.62434071182	8540.81966560662	2.10748579349625	up
neg_11947	Demethylmacrocin	5115.1310896339	8259.19529359639	12926.1807918632	23295.6943250173	43241.4536721068	44039.8248237521	2.07188845619514	up
pos_9259	Phe4Cl-Trp-OH	41.0105573442698	20.6060111196326	23.8862322955868	125.834951436942	98.6859674722637	131.126838862827	2.05640548460364	up
neg_8814	PA(16:1(9Z)/0:0)	894.78415077852	104.601743917674	114.986937872544	1328.99908168833	1712.42960413676	1463.62492762979	2.01531228343208	up
neg_8242	2-Methyl-3-n-amyl-pyrrole	1.47689398684955e-09	0.386376932080199	1.47689398684955e-09	847.502154090218	800.572405881643	1058.52783564139	12.7741863740341	up
neg_7766	3-(5'-Methylthio)pentylmalic acid	8.23888684416342	1.47689398684955e-09	1.47689398684955e-09	8032.2823507779	11801.5598139424	8413.91281104151	11.7433991631186	up
neg_7677	5-Aminoimidazole ribonucleotide	1.47689398684955e-09	3.67979948404445	3.03359443950862	4988.38361035723	5549.59148539392	5984.1	11.2650649131009	up
neg_9988	Glycocholate	0.597107920811883	0.261531301379972	2.21099676225432	1136.33895463341	1303.98430111301	1617.03146076647	10.3682561386984	up
neg_7540	5-Fluorodeoxyuridine	1685.81702684137	2303.68092457317	2980.25256029736	6973.46628562108	9571.08444099187	10932.6269198532	1.97905490388971	up
neg_7638	5-Methylcytosine	5.3273665364126	0.878309005365089	6.89057975479006	24.2255774615339	13.4364850129476	13.8995030055987	1.97714171567718	up
pos_7197	LIPC 18:0;3	397.172741362192	391.667277279504	384.631668500733	1487.33929113734	1619.9476484865	1499.97597149183	1.97312689319477	up
pos_7319	(+)-Gallocatechin	62.4227497460631	95.6849025911871	87.3001076107235	275.44822255314	408.272464156868	274.721117036616	1.96550996596297	up
neg_6602	Coumestrol	342.507488023154	391.792256306778	431.628471883544	1524.98015576813	1559.52741191826	1453.45445044082	1.96056556645396	up
pos_8430	6,7-Dimethyl-8-(1-D-ribityl)lumazine	24.9147997199019	25.0831604085074	31.2588845102769	112.410211755024	112.686855363787	91.1315499564419	1.9604066820241	up
pos_7078	LIMONIN	4465.33869487981	4758.8	4290.07364281771	17809.8228981357	17984.9612952163	16588.1169336921	1.95461849607024	up
pos_7505	Glutathione	65.6044446771387	97.0368677360681	82.8049487382399	279.321995696619	330.540617017823	334.349567756941	1.94370390353346	up
neg_5579	5-Fluoromuconolactone	1684.29711027608	2119.92684014402	2349.57990875471	7719.63188046982	8433.30902478701	7506.42624386629	1.94286111802045	up
pos_10192	Kanzonol E	488.862577063636	617.749452364094	573.172201868052	1857.1391683929	2028.04416030288	2519.83559345834	1.93092690231725	up
pos_9987	Geranylgeranyl-PP	11.3410907604913	20.1217911272174	19.5784442007951	56.9656009598805	75.5593788309899	61.5550044725313	1.92691362168834	up
pos_568	Pro Pro	55.9237102617774	83.7222471803686	39.4677474058977	232.630502560275	197.727601596672	239.316380360948	1.90258427145163	up
pos_9719	Homotrypanothione disulfide	29.9154833685819	3.80713274818584	10.4592918016553	56.1193299144576	39.9494490667387	69.0311988800782	1.90181230138289	up
pos_10485	4-Methylene-L-glutamine	26.499398352342	17.4786918496703	30.7363810622968	80.9733705423461	101.017422059146	96.3238574409405	1.89725724456337	up
neg_7024	Homotrypanothione	58.4834120015529	41.8352981813537	47.4382598174017	165.663968370491	202.796990792477	177.146983171247	1.88463845871187	up
neg_8028	Premithramycin A3	2627.7199519283	2413.92517202235	3211.08142559044	9735.25505133556	9594.15713250629	10969.5187666885	1.87632414818676	up
neg_1331	Isonocardicin A	368.168270601938	383.54167051157	393.290268719737	1328.91334382318	1350.17577408021	1522.44898794535	1.87556970600403	up
pos_8357	S-Methyl-L-methionine	47.9268760980813	36.9289539839756	48.0626771722645	176.408839302311	139.478021983973	169.353970871234	1.8681589598024	up
pos_8669	Chitobiose	101.133762851005	93.6772525553909	103.008739441476	386.370726905317	331.134257096383	367.53343745116	1.86523477131377	up
neg_6864	Deacetylisoipecoside	138.550433850516	146.798417292395	190.172235894056	487.468451245353	632.447853426073	609.373737416819	1.86259863863398	up
neg_2294	PC(18:3(6Z,9Z,12Z)/P-16:0)	1047.9620107742	1157.35537136179	1626.72167618445	5451.00105126018	3886.35991654202	4560.73050482794	1.85870261033516	up
pos_8674	Cyanidin 3-O-(acetylglucoside)	76.321622715436	44.4444823930406	60.5682962405899	229.094	195.941074164366	231.70287904542	1.85666600067116	up
pos_10652	Myxochelin A	82.5147436270521	217.216020353612	161.542443507372	430.078417175417	724.107625797935	504.08926788723	1.84599014371929	up
pos_219	4-Hydroxyisoleucine	9.34182051177224	11.3158407489934	5.66085371721196	29.001836282291	39.3548306196355	26.0654799193118	1.8430471977177	up
pos_4035	7-Aminocephalosporanic acid	373.79504030732	447.626880674365	389.982082457692	1314.72895542176	1699.33500581971	1319.56270121246	1.83889478774944	up
pos_5921	Delphinidin	80.9975709453669	95.4837762870103	92.3415060168242	298.506197605584	339.936852948423	316.932013661888	1.82941143205796	up
neg_4691	Thiamine acetic acid	393.000892741252	392.406266973822	446.239846922947	1212.56411156566	1547.66918844152	1603.81704710819	1.82507891084702	up
neg_9134	3'-N-Debenzoyl-2'-deoxytaxol	575.036791598673	553.642269666512	583.371870279408	1745.82550868317	2185.79533869002	2131.3413900785	1.82429721589201	up
neg_5574	Dihydrogranaticin	1562.10952521947	1058.39333724521	1323.27331415249	4009.26978505678	5386.60554185436	4562.90727794741	1.82352354340588	up
pos_9288	3-Deoxy-D-manno-octulosonate 8-phosphate	77.0396245945079	64.6362785930541	64.8436766743576	240.849917391464	235.228068351216	252.580046760119	1.8189633319665	up
neg_4105	D-Fructuronate	265.232203722844	188.70582681681	444.045195611043	806.68420519972	1141.5521884875	1191.53723847437	1.80590014752109	up
pos_8360	Urate-3-ribonucleoside	534.225358446134	490.629810132021	543.351109820203	1964.1928802314	1683.51763697106	1814.35639056909	1.80033164569082	up
pos_9629	Lupinine	205.981491584052	271.33284650504	250.899003172437	905.024657629518	711.930806176913	917.547211630791	1.79926960975715	up
neg_9033	FMLP	2627.07193674284	3329.03134589168	3154.26923805269	10496.9384411195	10779.2171339523	10351.597327658	1.79560910674402	up
neg_7707	Dihydrostreptomycin 6-phosphate	192.758702629804	112.392134871705	131.440141901039	430.224873935742	496.005540494253	585.748732588008	1.79208401467471	up
pos_6944	Trp-Asp-OH	39.5158726116073	40.3864928256306	21.6292909375764	120.902807938528	132.311741545186	97.6179290804513	1.78885269960312	up
pos_8568	Quinone	66.4304417252849	68.8688407718185	62.9646948198805	233.445322002091	235.382068054741	215.371643197714	1.78699348825789	up
neg_6543	Pelargonidin 3-O-glucoside	460.139982077489	423.037726671808	461.296903383604	1261.09438528293	1806.23749091524	1553.00556055613	1.78095570683341	up
pos_8442	Chlorogenate	29.0953769855467	22.2405964097794	30.0199977181003	93.0043763002659	101.526986063582	82.5895492356729	1.76819543962819	up
pos_7104	Validoxylamine A	2592.03557029132	2776.0848881969	2480.11045093611	8822.78242322585	9286.96450308315	8503.09224970831	1.76168303765024	up
neg_11209	PC(20:1(11Z)/18:4(6Z,9Z,12Z,15Z))	6353.50609651725	8441.03343320747	6211.94466929925	19997.7678942311	21143.9728619846	29271.424444629	1.7450104737523	up
neg_9075	Indoleacetaldehyde	28.0284277823376	18.1708670768369	34.9859990018516	79.1371882116598	89.543437155946	102.769788494693	1.74139836121291	up
pos_5841	Demethylwedelolactone	68.7172934691456	49.2538914777754	47.7152947835678	158.834557451385	227.144380977376	158.347913804744	1.71601732628215	up
neg_4690	2-(Formamido)-N1-(5'-phosphoribosyl)acetamidine	1881.21268221128	1822.00297142653	2041.1825590429	5390.09149708041	6497.56314784567	6743.65956599421	1.6975017742038	up
pos_7522	Peonidin 3-O-glucoside	3983.16717569822	4289.71310352046	3991.88	13015.3709339597	13451.576903707	12330.4184063097	1.66143942046333	up
neg_6360	(R)-(Homo)3-citrate	56.6698467246398	67.2570891127808	57.9409688656582	163.824615577002	212.979954706644	193.222131533626	1.64813853657898	up
pos_9293	1-Nitro-7-glutathionyl-8-hydroxy-7,8-dihydronaphthalene	1227.94819199516	1048.55798773191	1063.49516693194	3383.72104583944	3399.03255168173	3662.7863227585	1.64496647640826	up
pos_8049	Gibberellin A44 diacid	380.867485248951	432.594361116264	384.52830416981	1316.7815202636	1030.93307574004	1380.17370086152	1.63774258462801	up
pos_8441	N-Glycoloyl-neuraminate	26.3169962759813	31.9229234233932	42.3788301709839	87.0965475892637	102.994440308316	122.418	1.63499930637959	up
pos_8358	Serratin	194.646016258382	175.799743457391	196.786320510395	657.35522081971	503.585456581607	593.435457203003	1.62894705909632	up
neg_8175	(1'S)-Averantin	52.2313208868013	52.3440390629331	46.1198825063557	129.197291380596	158.969525994387	176.321076316321	1.62400712415494	up
neg_10909	PC(14:0/0:0)	939.425163348603	1805.22697588019	1384.96803527981	2867.66	4866.91553960038	4907.65926482225	1.61417014381648	up
pos_10671	L-Arogenate	11.8389566536545	12.8955256946788	10.2780604306588	31.8427192767091	31.1718996728743	42.964738899311	1.59783954480344	up
neg_8274	Rhizocticin A	54.4640707902026	49.7986401232581	51.3212279106982	138.430226274677	182.019737912321	145.698448395479	1.58309621771674	up
neg_10377	di-trans,poly-cis-heptaprenyl diphosphate	623.230483421245	623.375024132053	550.831119063174	1534.78776993558	2060.30733868423	1760.4867565897	1.5751024217227	up
neg_7583	Stigmatellin A	1199.18050241624	1187.23628116641	1324.42398800803	3352.8099790728	3942.92454356437	3590.31	1.55266203581827	up
neg_3873	15,17(3)-Seco-F430-17(3)-acid	40.2819941403515	39.6182993620518	40.5761077116592	107.537094940446	116.227667265742	124.613427789758	1.53190372712178	up
pos_10142	hydroxyl diethyl succinate	17.6918863431547	23.7894484741221	14.7234947671328	49.7269361691156	58.1128449697278	53.8721383495718	1.52466001194036	up
pos_10475	5-(3'-Carboxy-3'-oxopropenyl)-4,6-dihydroxypicolinate	8.29939676477144	8.23045806185667	7.19119773534529	20.8154	23.5430238980103	23.2345035278987	1.51070522728353	up
pos_9249	pteroyl-alpha-glutamylglutamate	501.046864241817	420.965964891792	413.72237957631	1271.87066837395	1173.51246024711	1353.25059708976	1.50784656870845	up
pos_9631	4beta-methylzymosterol-4alpha-carboxylic acid	35.1018940207279	49.6657737737839	49.3195978281179	126.321780212771	116.692862438295	134.61913259652	1.49381557408357	up
neg_10671	9,10-DHOME	459.690401161474	454.568012520237	595.132281244259	1461.94466242769	1301.50046221205	1444.41934343926	1.47912195189625	up
neg_11108	CDP-DG(18:1(11Z)/22:6(4Z,7Z,10Z,13Z,16Z,19Z))	359.772012351115	452.798109198272	225.208061046684	647.934943027255	1124.71847045521	1102.34569939422	1.47006339963059	up
neg_8939	7,8-Dihydropteroic acid	663.084357725781	808.509989103445	955.375216687155	2143.63905603964	2090.89079781639	2476.6358989963	1.46740737349543	up
neg_4097	2-Hydroxy-6-ketononatrienedioate	4355.41927768517	4672.94016686233	5883.11923420524	11860.9048317605	12910.2991277508	16351.1637636378	1.46350000587331	up
neg_6244	Rhein	168.903778817402	193.275165131209	234.514423875776	475.986704511334	535.617426587099	624.215216302698	1.45495178555422	up
neg_6689	Luteolin	122.779467023569	134.308287394931	175.277384542199	372.699646339708	388.308058821446	417.626695931681	1.44679416996447	up
pos_10306	(+)-Catechin	81.8791884426469	103.396737875432	104.769825683619	216.708396099204	261.688505762727	307.222443745481	1.43754996613588	up
pos_8160	Catechin	27.0207980354346	15.7694551947172	27.9870828410902	69.0788015949439	58.6290171349163	61.7537504560759	1.4205458710309	up
neg_9601	Epothilone A	141.07164029724	244.927993113308	230.47841652014	381.096211632692	588.273032617376	657.840331225466	1.40027864137827	up
pos_10622	Phaseol	1176.16052440663	2125.23178541276	1803.17780887853	4088.0317155361	5289.65126632666	4027.49999388557	1.39292953691576	up
neg_8027	Premithramycin A3'	609.855828851579	519.109508330166	697.951916132385	1578.2861156702	1467.2772089197	1726.46810910188	1.38519225483186	up
neg_8180	Thiamine monophosphate	307.297451817946	384.718435681164	444.15230836297	877.263191944237	1018.0587036839	1011.32975742268	1.35518175832275	up
pos_9683	4-Imidazolone-5-acetate	12.711965366194	14.0122214993033	15.328426125294	32.519110714526	38.1942035925262	34.6184045932596	1.32467259346756	up
pos_10242	Glyinflanin D	1290.74318682101	1486.70016035341	1418.86047128561	3035.13515014427	3748.85930783056	3722.85784158786	1.32413948352136	up
pos_2972	Palmityl-CoA	1376.34517111859	2328.2367081761	1562.08323017606	5030.83075114369	4256.80266687446	3873.02480464017	1.32127001531074	up
neg_3453	Isoleucyl-Lysine	291.784344970089	209.784483461181	443.25322463694	839.843033198399	618.687993353164	899.379254555947	1.3193942804171	up
neg_9078	Arginyl-Tryptophan	1385.34495406423	1199.67901989606	1286.88189671045	2977.38684314873	3131.28154801893	3533.09489741222	1.31625313119454	up
neg_8032	Holyrine A	406.347859104525	334.820179916692	458.09727560793	927.839817293186	921.584384023993	1122.63799356094	1.30931344387317	up
pos_7993	Ala-Trp-OH	180.634593759631	172.180650843841	162.129600971789	444.431321434209	414.275059299377	408.613727450003	1.29929115375573	up
neg_8068	N-Cyclopropylammeline	39.8569996561339	84.2208759687717	74.6140554489625	130.468920322502	196.137837063011	155.976705680332	1.28024519324075	up
neg_10142	13(S)-HpODE	855.228212367374	733.275279385854	876.938580344323	2079.53893989599	1674.58153400162	2090.80328868098	1.24533785154723	up
neg_5551	2-Hydroxy-7-hydroxymethylchromene-2-carboxylate	315.793239829104	359.023563020493	418.747044544705	715.021632300245	842.702050591231	992.645601377922	1.22166870508695	up
pos_7579	S-(Hydroxymethyl)glutathione	82.9740763201353	83.550907780742	86.068097058149	180.019615528619	193.106598227411	215.893902271574	1.22150178291722	up
pos_7825	Deoxyloganin	132.30867795005	139.285860518906	125.892990936585	311.162713210372	367.357359488814	244.240890928408	1.21504737506518	up
neg_7196	3''-Oxogentamicin A2	1543.81945048846	1724.81944935663	2014.75410634138	3898.92401701663	4081.75200580231	4245	1.21037723081889	up
pos_7243	S-adenosyl-L-ethionine	257.082419600214	249.465759468589	218.696377577465	545.071672088631	590.471590545023	532.123478590043	1.20129154874077	up
neg_6262	Purpurin	5169.0935405532	5268.23605795545	6103.37418313084	11156.0756568135	12438.4609287737	13627.8354450123	1.17014937514049	up
pos_9546	N-Acetyl-D-glucosamine	54.6001111690806	44.3179658519337	30.7279676404272	115.699273764058	78.6897451864994	96.0802233139265	1.16380721295798	up
neg_6057	4-formyl Indole	1931.14329495239	1629.16775742333	1898.94227114333	3589.05409394557	4228.13307406633	4410.65633844306	1.1633944451119	up
neg_6853	Premithramycin A1	97.9405041904239	148.962934263262	153.044751035277	254.911204524606	342.060356166462	295.018058978246	1.15721380022228	up
pos_7255	(1'S,5'S)-Averufin	141.832860808015	163.509122317087	140.104850227473	322.459371491216	365.189356439794	304.612991559815	1.15546744878079	up
neg_10941	Penitrem D	32.9864730358626	41.7318345885798	15.0871755407027	63.6502052832009	71.2751671814177	64.6689673666657	1.15219537080399	up
neg_7197	(1R)-Glutathionyl-(2R)-hydroxy-1,2-dihydronaphthalene	31525.209168654	31987.9244626314	36032.0783566055	70382.1017869493	73476.7308641418	77072.6509644276	1.15017519239973	up
neg_9315	4-Hydroxy-2,2'-bipyrrole-5-carbaldehyde	1000.76993630403	1321.51863909867	1517.30451002227	2441.51849624037	2720.70386485994	3343.05215591053	1.14740437690213	up
neg_7327	Rifamycin Z	479.72204006373	538.876332863859	548.917925863671	1026.96912189579	1210.34643747839	1225.02848361333	1.14326864418403	up
neg_8353	Meleagrin	493.638894711388	461.156243030526	498.837848636461	1056.4051601039	1156.50445192086	992.65068192589	1.14091348165374	up
pos_8426	N-(4-Coumaroyl)-L-homoserine lactone	6.4982530864623	8.76680030700607	9.34768595497556	16.5739655434718	15.770925238641	21.9272514589728	1.14080662036561	up
pos_10032	Vincristine	5021.01279230903	4099.13950955891	4036.99053676613	9408.21463884779	9256.39728245953	9935.71172988243	1.12018524090439	up
neg_1388	2-Aminomuconate	126.303028146143	143.145354071071	154.110783939265	258.148183680623	315.012434655377	339.162521076338	1.10698139798234	up
pos_9021	7-Methylxanthosine	120.829032842362	132.637178733189	117.653464723802	270.128113216245	277.20924645745	250.436275710764	1.10409495345933	up
neg_10051	(4aR,10bS)-Normaritidine	82.6152755376216	74.8217010331512	91.9412165014255	168.454536611796	175.028683182968	185.516699969321	1.08493218960278	up
neg_7115	Biliverdin-IX-beta	2107.40440816438	2255.31903248264	2504.0352715244	4272.79381411989	5091.1995590132	5120.67902653369	1.07682588006348	up
neg_11514	5-Methyltetrahydropteroyltri-L-glutamic acid	148.708101945467	204.36566045745	95.1750911231959	296.217141430361	333.852301284012	314.572674711613	1.07546796717527	up
neg_10504	Glutathionylspermine	83.467130807112	83.2418933658618	84.2651560469379	198.768805276031	138.145790196439	191.48744607827	1.07409709074319	up
pos_8158	Tylosin	98.4856433534321	137.211039216387	111.799563584888	234.485588669706	247.376543356006	248.17567186125	1.07097378053881	up
pos_7569	Naringenin	143.929441241122	112.749572171325	129.711632358108	280.302603719053	251.000626643922	278.733984085944	1.06792802129012	up
neg_6748	NPC	1657.7250677237	1818.81291824607	2023.63003100626	3581.14410268692	3796.15463491158	4145.76612486224	1.06697689524139	up
pos_3063	Narcotoline	1200.18266324507	1684.24124609307	1293.36721393153	2347.75759066598	3622.41553937775	2606.24788910297	1.0376353659924	up
neg_8768	Cyclo(L-Trp-L-Phe)	169.608100849737	224.720605138689	219.704803588918	397.910564126243	374.877939988951	482.425057337224	1.0315435496433	up
neg_10782	Gentamicin C1	4533.72597585759	6137.01429826341	6106.61922635788	8644.67546537985	13367.1660053635	12274.3104342626	1.03111031742343	up
pos_10309	Nordurlettone	144.549611338415	180.010010305607	183.795613811053	294.169944435043	390.602718119102	354.044221572748	1.03103246699245	up
pos_8202	Fumiquinazoline A	3241.00505711582	3433.98636195302	3229.93	6681.90205050432	6900.50406218207	6560.68504405186	1.02406717178337	up
neg_6386	Demethyl-desacetyl-rifamycin S	279.056340696549	354.872569864754	367.029590142572	584.428159539983	734.602491684102	710.225798732125	1.0195690371855	up
pos_9717	His Lys His Ser	75.8202598097229	81.8671437611248	68.3742718375295	147.922279101006	166.852787051295	143.109864668557	1.01826865565425	up
neg_4715	Gentiopicrin	214.821839911672	244.644912232772	263.117806855381	388.41711315686	554.086391783204	517.129317342521	1.01436716672716	up
neg_7401	Rifamycin S	1455.35325641239	1580.45323103911	1813.4194348439	2950.14117064628	3256.32344878648	3509.77112837122	1.00264302539271	up
pos_2582	D-erythro-Sphingosine-1-phosphate	2901.13329078056	3306.34312181053	2820.15453368733	6481.50984451114	6044.72771353116	5527.91144410055	0.999911072407883	up
neg_10748	PE(18:1(9Z)/0:0)	35324.0842054173	37673.4442351719	37772.0098025785	67750.9905771637	78319.8013693315	75112.598194072	0.997681856800866	up
pos_7561	Pseudobaptigenin	319.509892577455	270.049448120121	295.345970785254	632.178603885826	530.751558665226	594.049136949907	0.989502199554375	up
pos_6390	3-[(3aS,4S,7aS)-7a-Methyl-1,5-dioxo-octahydro-1H-inden-4-yl]propanoate	22.8293699914843	18.2198468157812	11.6721350327765	33.4380874882696	43.3027411971317	27.6018766837695	0.984870476365325	up
neg_8480	ONO-8711	20734.0065993415	20554.4664391912	23477.6855808023	40208.8804765083	42719.4430516658	45125.2	0.98343523656153	up
pos_7580	Phosphoribosyl formamidocarboxamide	425.480249520487	402.129272213672	405.894911422418	866.296478553788	802.158170454408	759.104036916778	0.976743272411574	up
neg_1588	N-acetyl-L-glutamic acid	305.287480808027	233.685002347765	360.917008069043	626.544971397991	571.616618840675	561.902845299122	0.967808495828807	up
neg_4250	D-myo-inositol (2) monophosphate	1105.38143809411	1555.76073159502	1574.25840556059	2535.10848870916	2935.50770246727	2800.77375250725	0.965631360549241	up
pos_8438	S-Ribosyl-L-homocysteine	1219.04431236256	1249.59057960478	1186.74217943236	2357.37520352218	2400.80134416083	2370.85045383145	0.963684949794447	up
neg_2751	PS(14:0/16:0)	5753.27054461201	6169.45825898143	3069.61342163554	10145.3085802326	10693.4879362757	8333.28179237002	0.960362381536784	up
pos_7584	Medermycin	2018.33725760224	2173.50777230491	1970.81575424428	3945.61892134861	4108.02262161282	3793.58232160614	0.942923747899696	up
pos_9479	Prolyl-Glutamate	17.6142169907476	15.0244582922137	21.4685471967132	34.7050668459699	30.9911736467072	36.7279486176096	0.920663381527908	up
pos_7545	2,3-dihydrodipicolinate	958.767939309398	969.721171877797	892.08502120338	1847.54427618246	1729.69767584201	1752.96196894628	0.918201872727269	up
neg_8528	1,3,5(10)-Estratrien-3,17.beta.-diol 17-glucosiduronate	172.334293842274	182.941397606148	203.108015691149	325.65786296685	372.456778886085	356.843853078551	0.917857488883273	up
pos_7571	Neoraufurane	634.07025944268	583.239175282624	609.163691296103	1239.57166264165	1077.71769620768	1129.75725763344	0.916300282637792	up
neg_8693	Valienone	46.8570548298234	50.9791436615327	48.3247113935879	85.2017270436567	82.8327727468405	107.810159096101	0.91629852597525	up
pos_9538	I-Urobilinogen	44.0535438468142	44.5368003629853	36.7141070917453	85.3257099115876	76.1578643647683	74.8930933753405	0.915649970801734	up
neg_6806	5'-Phosphoribosyl-N-formylglycinamide	1430.20952583522	1581.66046607884	1784.20447102401	2644.19146647029	3175.32640325098	3226.39360784566	0.915411820027082	up
pos_10614	3-Dimethylallyl-4-hydroxymandelic acid	10.3369732592259	12.4388466379116	14.7268301846331	17.8910894829587	27.2155575021497	25.4670810003403	0.912138675301481	up
neg_3283	Protorifamycin I	197.911809482921	185.457597992101	274.784183087448	370.112376067327	420.381261573683	447.836693103218	0.911900007836172	up
neg_1365	Dehydroascorbic acid	49.7435129148453	51.3776113678432	71.9649230047166	99.7581631062761	91.8509348657085	133.462138739007	0.90926647595106	up
neg_9305	Candicidin D	11359.6551877867	10154.4871816264	11520.6652079438	20545.7903735936	19070.9253584757	22361.3	0.907770053162954	up
neg_8458	N1,N5,N10-Tricoumaroyl spermidine	147.960189655869	125.620613007233	146.902592719022	246.901390551622	264.588405674573	271.872049572998	0.897630031993323	up
neg_5972	Petunidin	3777.46051303497	4279.62211125356	4660.0692545935	7061.23759115733	8479.56030744371	8144.45749523272	0.897213626120856	up
neg_6627	3-(4'-Methylthio)butylmalic acid	124.792425090205	147.753790559748	163.022104146706	230.593089864462	296.650471813428	281.261793624017	0.89235830342859	up
neg_7951	N-Acetyl-O-demethylpuromycin-5'-phosphate	99.8564857097032	114.771609558746	95.6167834558664	185.170287209481	207.201130046583	183.361761918943	0.891992960653269	up
neg_1206	Elloramycin A	37.2385346063747	19.7053337577039	34.4244379131476	66.4678	49.6268993008273	53.3037992652407	0.890655600121558	up
neg_1763	Succinate	1294.22671893455	1104.06536622618	1566.81727109553	2185.15	2430.31067855756	2675.32629953697	0.878713685970569	up
neg_9336	Ergotamine	1006.69535951876	1086.55656427727	1129.21354992419	1736.01275638119	2005.65746779936	2164.23792624554	0.873994018351808	up
neg_4108	Ellagic acid	980.328291390199	974.943010006217	1349.56905929701	1800.32027882729	1788.16620314045	2438.8466140536	0.866939211978021	up
pos_6148	Secologanin	316.467467999092	289.187852382806	320.113912095634	552.567602094895	548.828886533049	581.193540991196	0.861959179341424	up
neg_6804	Pelargonidin	98.0313435681506	118.350872229507	136.393119429855	186.875834673909	226.43963005316	227.529968692347	0.861226736359148	up
pos_10617	L-xylono-1,4-lactone	23.862881818757	19.8234625305162	22.1613145461877	35.5485879839854	41.5208834391342	41.9714727296553	0.854253820219958	up
neg_7903	precorrin-1	10496.2870934848	9403.66773650428	13042.5949008422	19469.2505216848	18514.9936581505	20683.2080801745	0.832608118738025	up
pos_9520	PE(16:0/0:0)	2011.94122810176	2252.07443114871	2095.05285344888	3726.3094862853	4080.27856120289	3492.45433158944	0.829313148313171	up
pos_7407	N-Formylmethionine	152.237502421002	111.326871715233	140.504	257.100850936717	193.840082651475	262.787803966897	0.820777196914541	up
neg_7021	Raffinose	2001.17107093121	2353.83971469039	2413.82695501077	3369.37152464098	4206.32588699861	4213.69489636568	0.800509316769402	up
pos_9477	3-Cyano-L-alanine	10.2247115931596	8.64057438043562	9.42923	17.2077497591337	15.5579962569407	16.2291382762279	0.79210891600366	up
pos_10391	Inophyllolide chromanol	366.441958408959	479.474020924696	439.026007431777	615.967766831918	853.891148069519	748.883351266159	0.788038865398411	up
neg_10750	PS(18:0/0:0)	250.902858190776	322.354468048952	319.979103636745	403.442917033253	552.120277929533	582.011999460204	0.783542969984558	up
neg_7193	Acronycine	2552.86432675282	3137.32796412548	3450.52513433722	4349.77015001276	5440.92842527756	5716.07202851867	0.762518958779396	up
pos_10625	5-(2'-Formylethyl)-4,6-dihydroxypicolinate	36.7575541460811	32.5610891303011	34.1378155162023	48.9643875003397	58.7565582639294	65.5324477709693	0.743859895339387	up
neg_8721	4-Methoxy-2,2'-bipyrrole-5-carbaldehyde	1667.53425151514	1787.63722499328	1879.07552992827	2747.95742521856	2866.84007161389	3312.99185978443	0.743018356894479	up
neg_3678	P1-uridyl-P2-phenyl diphosphate	1189.90825607818	1567.52696013839	1362.61148562354	2143.86564330013	2434.00790112972	2300.7227181125	0.739453488668059	up
neg_10359	Taurochenodeoxycholate	218.901135566154	205.283047404688	210.12479927765	323.648423405138	345.897818122624	388.202893269719	0.737739828644307	up
pos_9393	Biotin sulfoxide	65.5791355760897	47.8783175867511	40.7165606235551	92.3991342577708	76.3613906023135	88.0425362968678	0.736102782072989	up
pos_7409	Desulfoglucotropeolin	116.20788800896	172.272982867444	135.713188930418	195.381440108483	277.295236718804	230.979773617993	0.730146808597369	up
pos_10613	7-cyano-7-carbaguanine	44.6489155917427	56.1543454299403	48.8525605848191	65.2535752054027	90.391940090947	90.1503096601698	0.715812009844466	up
pos_4405	Tryptophyl-Arginine	47.1973242026574	48.497484016215	56.5830945627992	79.3761605306939	95.4945202536118	75.0056915900113	0.714507884672683	up
neg_4058	Succinylacetone	25.1742439258733	27.4747486660749	38.2688380813803	42.9032460414587	53.0295171959918	52.8222608836073	0.710303228950451	up
neg_8715	Triparanol	52333.9032324051	46233.0694927936	60128.8961643246	85539.6334048133	81978.4783540899	90564.7977208099	0.701570034846447	up
neg_1050	2-deoxygluconate	30.7807229787564	22.0549144091872	35.0591013140284	45.9192764128174	40.4105583370312	56.4274338402536	0.699715488654167	up
pos_9405	Histidinyl-Aspartate	24.3539096915697	19.6549218366038	24.4413982425732	35.3810063082831	38.7415609622467	37.0438475587536	0.699593703018501	up
neg_7734	Trehalose 6-phosphate	156.585431538157	153.43441290312	168.274264907477	230.280262862473	268.184875606183	276.425384244441	0.696094476166101	up
neg_7461	Sulfamethazine	273.016774161256	254.849210448843	311.810260546833	362.498334385239	489.861930606504	503.96184511366	0.691794763009043	up
pos_7546	12alpha,13alpha-Dihydroxyfumitremorgin C	3889.13876020557	4353.36841176718	3806.56863240354	6414.20020091615	6861.93282865503	6109.85818248557	0.686092010226716	up
neg_7821	Chorismate	57.5699271352628	59.3813648475487	69.8248957561375	91.9731362734157	99.9443	107.275572538876	0.679766133312874	up
neg_7033	N-[(2S)-2-Amino-2-carboxyethyl]-L-glutamate	2056.01266604894	2394.13991382692	2461.78881631739	3099.05038761633	4028.77691366286	3889.57930387364	0.672621776317476	up
neg_1891	2-(3-Carboxy-3-aminopropyl)-L-histidine	741.765345896572	906.402656418172	904.668019277759	1186.43264606555	1438.62397770728	1418.65437949612	0.663579023204319	up
pos_7397	2'-Deoxyinosine	230.787125455345	234.020545583327	244.905033428465	380.869738188604	375.867306461723	363.500449151618	0.658497583339491	up
neg_1019	5''-Phosphoribosylparomamine	5452.61746725926	4402.49624859728	4948.63922558601	8811.66164489539	6475.82716181957	8054.89258459409	0.656988788459649	up
neg_9756	5-Oxoavermectin ''2a'' aglycone	278.462237418226	285.939574790194	206.572272642888	340.583439886497	426.39032626115	444.281704484421	0.651748909566263	up
neg_7598	D-Urobilinogen	577.836526772889	587.536070453349	628.329559208239	872.632763635635	976.227917630163	967.91006953591	0.651101800344832	up
pos_7495	4-Methylthiobutyl-desulfoglucosinolate	92.939474770663	62.120160227624	85.2015116605264	140.907185153979	101.453144316969	133.780495325732	0.646669534289309	up
neg_7607	Narcotine hemiacetal	4918.36862723879	4400.25939277493	4978.85276686628	7524.32810401323	6746.36115737027	8078.1158126987	0.644436729910535	up
pos_8685	Evoxine	25.2562794575215	21.786086533921	23.8071866821961	36.156183329898	31.7612872060986	42.1609546296675	0.635701085949558	up
neg_6850	Ala Tyr Glu Asp	72889.9622619813	77339.8241267844	86871.7074078257	111972.910384384	120736.786573863	131057.752574249	0.617511702031786	up
pos_7029	Glycosyl-4,4'-diaponeurosporenoate	461.834693399665	565.087105845393	480.907690690914	733.540628572157	834.170645832769	735.771982290044	0.611343818104595	up
neg_7757	Pentahydroxyflavanone	22.0752846536858	19.9480217069277	24.8832375408625	33.7697598780982	32.5534908314888	35.8705861500709	0.611088964385531	up
neg_7606	6-O-Methyl-N-deacetylisoipecoside aglycon	1051.57282948933	989.377755020043	1191.57166316835	1523.0154251849	1500.00556174692	1900.73623791975	0.607099329424121	up
pos_8192	Methyl 5-hydroxyoxindole-3-acetate	2925.75693133077	2996.9297691826	2923.7303924325	4517.49302404203	4410.26603962133	4530.34751755624	0.605310282222612	up
neg_8765	Ferulic acid	44.3416439856645	50.5451417225643	56.977213676801	77.8345623481418	79.899198529101	72.5509557330625	0.600638758841096	up
neg_10631	Scopolamine	1253.02048967188	1244.53692123926	1722.84168939702	2052.08113790551	2052.23431064069	2285.12743824958	0.598310710835944	up
pos_7400	His Gln Glu	316.386135909095	366.002342610184	351.117	487.248208288564	557.811639455455	510.758394952684	0.590127379395567	up
pos_8168	Cetoniacytone A	337.377453754664	284.360267175467	309.761604680469	516.485068930424	398.527493721815	480.304696086015	0.582966560769055	up
neg_5285	2-acetyl-2-thiazoline	545.443875977946	491.137072389645	636.892102372835	749.291820313783	787.173243292616	968.169089155783	0.581754568683906	up
neg_4057	3-Methyl-2-oxobutanoic acid	77.4647094152056	71.1881532723417	94.6651560303259	109.289446931465	118.445001530199	134.024992810817	0.572187507161276	up
pos_351	Pro Cys Gly His	1927.80326409596	1907.21711424687	1460.90089753902	2563.58791006499	2830.23475376572	2463.36227891219	0.56913084244956	up
neg_10255	Cytosine	211.644428308311	207.745103797062	246.109430838032	306.636498015611	315.701453893564	358.428251479013	0.559472847517793	up
neg_8211	Nomilin	1134.28353703496	1193.78016393358	1153.08004622635	1524.03779945851	1674.85391368398	1890.19633216638	0.547845762680378	up
pos_6105	QUINALIZARIN	175.091258093714	156.842311769185	162.796940304142	257.980512224924	230.193101866595	230.370401099908	0.538433659594536	up
neg_7576	Neocarzinostatin chromophore	5551.29201459046	7060.35904323393	6633.27764385188	7950.51475978306	10175.0105523269	9325.47065535619	0.512380167254928	up
neg_1049	D-Lactose	20627.3872575968	19046.6638125791	22820.1261376039	29444.5756164924	27934.4263490368	31350.6571232273	0.50569465017616	up
pos_6358	Gln-KPA	2548.07822322823	2701.97927443326	2435.54722976946	3718.65350917716	3707.15153016164	3475.92873719545	0.504326909553957	up
pos_9391	(2S,4S)-4-Hydroxy-2,3,4,5-tetrahydrodipicolinate	98.0999289111121	95.7689489714758	87.3448753201768	131.048901963977	135.605836197388	131.808555351212	0.502779675677359	up
pos_8172	Colchicine	66594.8409342901	70821.6320408097	65638.5064135827	96522.9029039745	95646.7967815348	94442.9574518606	0.497231916049891	up
pos_6151	N5-Formyl-H4F	4921.93931882937	5153.98323185566	4836.54914502387	7082.72032001735	7259.24851221296	6695.76993119651	0.496460245567205	up
pos_8080	Ser Leu Pro Thr	99.422116599923	118.128185697435	99.8944054410066	130.524646484286	167.324467277312	145.131203326631	0.480737270726914	up
pos_6111	IRIGENOL	3951.01107677327	4320.8488843589	3929.53675877843	5711.23896071866	6073.06847484156	5218.31700694986	0.478711145328887	up
neg_7592	Alfuzosin	788.168667437229	734.278379863993	817.419469768964	1128.99909376836	1076.09840271469	1026.76226041008	0.465938364851537	up
pos_7498	2H-1-Benzopyran-2-one, 4,8-dihydroxy-3-[(1S)-1-(4-nitrophenyl)-3-oxobutyl]- (Acenocoumarol metaboli	1641.87978703454	1634.50863764572	1647.4409568722	2305.33396773543	2246.14336725904	2235.96907869387	0.463088131975637	up
neg_3505	ADP-D-glycero-D-manno-heptose	1246.03270150277	1376.06648888334	1474.89406090329	1769.32497719956	1878.36600520908	1995.71331825279	0.462000193429865	up
neg_10253	ESCULETIN	44.7390566900487	51.2235186651861	44.4739563031079	59.957004167076	63.5937565677067	67.9071848818241	0.447109262386824	up
pos_8051	Lolitrem E	59.3922029134336	54.3143572732914	60.162763771271	80.8507876588326	82.3865292995424	73.2637145520487	0.443843057850911	up
pos_9083	His Lys Met	5553.81567302822	5170.77765020431	4474.99139994239	7145.82436989702	6642.62308011319	6741.65436276185	0.433708874585235	up
pos_9397	Glycyrdione B	3582.21378605436	3959.91727237343	3736.50058977406	4928.59548311645	5058.29467086011	5221.60601784221	0.431285458300223	up
neg_10244	2-aminogalactopyranose	1129.86395528387	1267.89433726477	1218.95906586741	1529.89163006209	1604.22023438789	1719.70438064072	0.424438634504346	up
neg_1414	(13Z,16Z)-Docosadienoyl-CoA	2266.24658015326	2627.54293521351	2736.33783807812	3568.3331701197	3083.84	3577.39692485447	0.422966499675367	up
pos_7504	Jadomycin B	191.070419675776	194.885897068239	201.629577115713	272.195301252563	268.464598072795	246.966736813561	0.422712139843272	up
pos_7607	Rhodomycin D	566.568648701093	601.143689127888	535.421376432404	740.593563875603	774.374421922643	750.975292572693	0.411920041230771	up
neg_6111	Azacitidine	242.944112285973	267.143389730339	298.852274033213	330.991172354388	380.329769437257	363.88761788853	0.41051232249448	up
neg_8696	3-(3-Indolyl)-2-oxopropanoic acid	319.00659646099	405.170745703397	386.229887612203	431.60258551204	497.706589418429	541.448047415079	0.405470254474634	up
neg_7768	Brevianamide F	40761.8857528688	43954.2767009773	48825.204549789	54694.5977824221	57344.7	63955.9852489187	0.398250088502526	up
neg_8790	2-Aminophenoxazin-3-one	38.8161727126484	38.9842127768112	32.7848265794371	49.0131606914466	46.6884110868452	49.7555052458288	0.395435015516076	up
neg_6800	N-Demethyl-desepoxymaytansinol	1196.4639998469	1308.35345676691	1456.56215472391	1567.31653239145	1806.14844417701	1811.32753797362	0.3882832977642	up
neg_7791	Red chlorophyll catabolite	165.266036876276	194.231680353472	182.996303357335	206.94320575861	246.869332967711	250.432530891208	0.376470322260443	up
pos_7501	Ile-Trp-OH	5992.42286208259	6558.87880035548	6048.09280030086	7865.3601216097	8318.08822165248	7734.01850439313	0.362808946046832	up
neg_8644	Validamycin A	20298.0204904995	21387.5485561223	23967.0015894507	25789.6738721586	29082.6330962427	29042.4042183156	0.354072252241165	up
neg_8559	cerulenin	2120.03244026606	2119.07022347469	2372.85804061727	2494.89191384782	2824.99183790186	2924.36528941443	0.318309935719458	up
neg_6464	Myricetin	106136.033619279	110873.402791974	127758.218246104	131053	142152.619552371	156570.447776121	0.317959842142077	up
pos_9516	1-Palmitoylglycerol	157.397943166674	176.089744670238	169.856882485677	206.712652844937	221.943855700587	191.995286364239	0.302237746587229	up
pos_7602	Prunasin	525.011038488031	560.48228130888	521.13830258986	631.505434965944	652.638824209683	635.457711222187	0.256768021412575	up
pos_9970	Maximaisoflavone B	10.1961148955131	7.26434787249696	8.00122676225967	72.5148965774814	58.613799874279	70.2425050168308	2.98346	up
neg_8159	Cyanidin	168.530266452163	196.878590972058	262.632276764819	739.327873851968	885.080103159052	1014.05909232493	2.07077	up
pos_5380	Deoxyuridine	238.41784755964	230.119246492618	235.49844541604	194.810890984689	213.655502601402	183.590159974305	-0.249913	down
neg_10398	Crepenynate	809.479742106559	792.507209126802	890.887942431406	676.730098978005	693.085075592349	722.523227363555	-0.252694	down
pos_240	L-Threonine	199.104815131306	207.771649076386	189.905422242751	162.390489682798	181.418096691815	154.378059865428	-0.260517	down
neg_8291	gamma-L-Glutamyl-L-propargylglycine	631.665739061661	634.217008750395	632.351941319972	485.665484023585	550.321232977241	546.193265220567	-0.262745	down
pos_2885	2-Methylphenol	897.845651657467	975.024302273661	824.670869178509	765.181234760242	785.626838652103	675.91174693294	-0.276725	down
pos_9086	Antibiotic JI-20B	80.2805601663644	76.9132464578057	81.1961799264469	66.127629466098	60.0214916746706	70.0992260771795	-0.280643	down
neg_8789	3-mercaptohexyl acetate	79091.8525550994	83789.635275086	88136.9529045968	64467.4696990486	67602.4146836718	74029.1741892596	-0.284455	down
pos_2869	2-Hydroxyvalerate	23151.1594113934	25504.1862257714	22374.6421772773	19500.9151486771	20213.0061990629	18163.7995266647	-0.29542	down
pos_503	9-[6(RS)-C-carboxamido-5,6,7-trideoxy-beta-D-ribo-octofuranosyl]-9H-purin-6-amine	51228.2469614345	51689.300984279	48319.6918509965	40270.7082183904	43529.8379688486	38705.9116220827	-0.303956	down
neg_9652	[6]-Shogaol	9080.36882109608	8699.88419272087	9752.1472880959	7078.27660044645	7256.7585305095	7953.39955822131	-0.304835	down
neg_9161	Shikimate 3-phosphate	3127.20356625368	2696.71667022811	2923.17119499676	2164.55519031733	2413.7001904261	2462.98509924005	-0.312974	down
neg_8179	27-O-Demethylrifamycin SV	982.722589902724	890.797565401555	1030.00393166666	750.803153230389	736.155705622969	848.968410281449	-0.31381	down
neg_8435	Doxycycline	10564.0065840376	9331.40556775505	10705.2712696051	8345.9995562927	7543.52266640212	8672.24224083309	-0.31715	down
pos_6912	N10-Formyl-THF	419.301226366484	475.716954906483	426.720694409688	358.162963873138	389.644056586372	312.320521921309	-0.318199	down
pos_9799	1,2-Dihydro-5-hydroxy-2-(1-hydroxy-1-methylethyl)-4-(3-methylbutyryl)-6-phenylfurano[2,3-h][1]benzopyran-8-one	500.349602272376	456.339092101427	473.496917979403	386.841454757731	376.413066203458	383.731705967003	-0.318354	down
pos_7279	Thr Ala Ala Tyr	507.412799047387	535.158699274029	495.937751187446	426.652625397766	446.212860964181	360.122344183307	-0.319375	down
pos_8797	N-Acetylpuromycin	130.072383341269	148.255701829262	131.14415252757	107.79772230117	105.311395411797	113.658795432096	-0.325499	down
pos_8634	Apigenin	815.755493609794	789.462650844857	917.797698707834	649.824002925415	608.631876510833	737.592247240854	-0.338003	down
neg_6287	p-Coumaroyl quinic acid	1953.95588595614	1980.15461187038	2257.47096041498	1512.8645513003	1603.23832550149	1765.09281846836	-0.343073	down
pos_8639	Coumestrol dimethyl ether	339.588673222785	301.270095639459	323.72268452482	271.033702641034	232.719975109552	253.761024898913	-0.348629	down
pos_8631	2-Hydroxy-2H-benzo[h]chromene-2-carboxylate	7576.70523495245	7238.36405981371	8194.51929269474	5981.79738668535	5465.8151444062	6546.24596813191	-0.354731	down
neg_8293	fructoselysine	78.5357471277146	74.5277780338251	69.5746298051791	49.680537474873	61.3396154078327	62.9789215125897	-0.355621	down
neg_1971	3-Methylbutanoic acid	579.532039647134	660.137856018089	633.339007987675	431.586641161424	486.659825895448	544.513005302351	-0.356665	down
neg_8266	(6R)-5,10-Methenyltetrahydrofolic acid	804656.277929537	863557.794814543	939210.417230407	615495.855415621	679245.760770635	734720.35179223	-0.361528	down
neg_8514	3''-Oxoribostamycin	2582.43839693056	2576.28181182085	2773.81877396283	1879.41273448798	2073.24550427682	2164.49889681222	-0.374921	down
pos_8661	6-Demethylsterigmatocystin	6802.64265511415	6173.77871670434	6663.17784597165	5321.93905569607	4555.02591224607	5247.0353842421	-0.376926	down
pos_8643	Sterigmatocystin	96709.9810837054	104599.97812384	98349.9459577831	75144.6619656298	77255.0794167649	75676.8515240267	-0.393808	down
neg_925	gamma-amino-gamma-cyanobutanoic acid	2030.59632876292	2182.01674619251	2154.85896246905	1503.81281870113	1519.38362238139	1785.12353778856	-0.405188	down
pos_9304	LysoPE(18:2(9Z,12Z)/0:0)	10403.9056387431	10429.6423648307	10003.9235259046	7673.64871479936	8395.16629754802	7064.02857668083	-0.414742	down
neg_1116	Isopenicillin N	31363.4	30503.725430877	33902.3937955823	21419.3726832018	22984.7129235267	27411.9294278715	-0.415261	down
pos_8787	4-Methylacetophenone	89.5482084986839	108.564873618042	98.5291777962185	69.1739743142352	77.8627792041151	74.4233811530325	-0.421677	down
pos_498	4-Hydroxyphenylacetylglutamic acid	3040.48009719056	2818.21746399242	2434.99808445793	2164.14003850606	2086.10082214617	1916.37959256518	-0.427535	down
neg_6515	D-allulose-6-phosphate	1165.87663138182	1271.63362181479	1358.64057013223	864.610794692326	950.03213144615	998.646090497563	-0.43228	down
pos_8429	Boeravinone A	1535.1728294477	1578.33797558078	1517.75778846788	1136.18942027165	1173.10793618312	1119.92086023166	-0.433528	down
pos_25	2-Hydroxy-cis-hex-2,4-dienoate	22.9761601819011	24.388603773985	19.1285172727211	14.7871902418031	18.4991156801679	14.8225102183091	-0.466907	down
neg_1435	Glutathione disulfide	37035.9621172541	31230.7856593115	37184.5366512462	26236.0072265695	24982.8302016009	24868.7592559475	-0.470843	down
neg_1362	UDP-D-galactose	1449.84084083343	1564.79974703945	1620.37586862835	1140.83392512331	995.636371398296	1207.73452051242	-0.470911	down
pos_8214	Curcumin	330.655167751201	331.116577294597	346.888683565896	248.394032411138	243.36977749974	235.630326028047	-0.471631	down
neg_1003	D-Mannitol 1-phosphate	956.037518489399	1143.54022603785	1109.6673217772	661.401885903629	794.682682944141	854.452231543881	-0.474006	down
neg_3971	Pyrroline hydroxycarboxylic acid	106.081170991734	119.062261004966	101.895890618259	69.6739552689709	80.0085981934049	85.1511723417895	-0.477824	down
neg_3631	Phosphoribosylformylglycineamidine	1980.57278876271	1866.71025881439	2261.6928974031	1338.73366540856	1421.29408195962	1609.99756007226	-0.483289	down
neg_8318	Tehydroabietic acid	82.2951401275185	95.049070543146	88.0042757823707	56.1481500928982	64.7245705918932	68.6716204323315	-0.485353	down
pos_9788	Dodecenoylcarnitine	364.883083921747	364.215124943506	358.620752412524	247.143651916415	271.788712948591	256.483334398843	-0.488264	down
neg_8316	Sarpagine	5268.60967293726	5969.38105671716	6186.96417795164	3779.31759101171	4249.16263296057	4388.37856122053	-0.488855	down
pos_9173	Pregnenolone	190.157391496595	176.302824853393	167.688163047794	120.229086523297	138.954565574975	120.183078682802	-0.493647	down
neg_1415	L-Valine	493.323861136569	467.489000893945	579.126675916974	343.99428992248	352.419319080542	396.781902534397	-0.494322	down
neg_10791	Galactosylsphingosine	22017.7330647261	23010.0807271581	24639.1	15193.3446913495	16728.9468660662	17261.1503405122	-0.5023	down
neg_1687	UDP-glucose	481.460563839355	516.907652238627	519.796261129704	351.447607982969	368.199323662135	350.892059675742	-0.503991	down
pos_1182	Pantothenic Acid	445.39043040217	495.823604126974	428.549939914805	275.120890724965	386.337504825667	302.999796480707	-0.506137	down
pos_8805	Toluene-cis-dihydrodiol	50.9135120792595	50.7817433289854	44.4014810020791	35.5806164419373	33.9913013731707	33.2233980713374	-0.507149	down
neg_11103	Mitomycin	13915.9944236117	15068.005328901	12069.4876237199	8874.56251774993	9878.25191548267	9995.44297715383	-0.51403	down
pos_7820	5,10-Methylene-THF	103.887972779365	100.391351656115	119.281369508928	72.5343359647136	70.0562539811787	83.8210732791878	-0.515088	down
pos_9442	Neopikromycin	737.198325965388	663.153285896726	678.18841487575	494.51157554454	514.61187782068	445.009195284105	-0.515412	down
pos_8020	Dihydrofolate	1290.53074155632	1446.31471078686	1347.64889063027	917.877358327171	1036.05597049533	901.561421280041	-0.516417	down
neg_1319	formycin B	3379.27899969992	3406.08579261352	3815.63062173008	2062.72339638832	2329.20460376703	3000.83016292392	-0.520015	down
neg_7597	N1-Acetyl-tabtoxinine-beta-lactam	2500.7240097159	2510.87623238188	2783.40940309589	1742.24763410747	1722.54482842236	1961.48919694851	-0.522587	down
neg_8329	LOBARIC ACID	335969.960159765	358239.184640018	382566.528262203	233355.490711509	250038.316857892	265124.291981819	-0.524609	down
neg_4189	4-Formylsalicylic acid	53.495996897151	50.3532125953673	57.9975258950684	30.8843583335905	37.9173714968296	43.5902642651181	-0.526089	down
neg_10792	LysoPC(18:1(11Z))	118860.147935103	113241.150973258	132243.80980009	78137.361853659	86897.1020005524	87829.2129013323	-0.526946	down
pos_8838	Deoxyguanosine	126.086668822579	103.672728934237	122.699633012249	70.7549783241065	90.1815835193771	83.6064931933689	-0.527367	down
neg_8321	17-phenyl trinor Prostaglandin A2	19043.1623819666	21868.1846388793	22634.1857844653	13255.0522730339	14904.8076028306	15829.8142433414	-0.530626	down
neg_7735	gamma-L-Glutamyl-S-(hercyn-2-yl)-L-cysteine S-oxide	12010.8541690516	11304.8391635772	11791.1369286468	8068.80471282046	7964.82867750278	8238.48	-0.532452	down
pos_542	7-Methylguanine	121.927451460088	131.265281114537	136.983457270498	87.2674030488782	94.5450793449332	87.7859942026631	-0.533313	down
neg_8315	Retinal	1648.07951584724	2006.56507634935	2129.06626017015	1117.62552030919	1395.59210967766	1453.39749116774	-0.544087	down
pos_10740	5'-Phosphoribosylglycinamide	175.773220995363	195.685957389803	189.374753807504	119.980342915687	129.878511286001	133.211536635159	-0.549964	down
pos_9155	Asn-Abu-OH	55.4100697467658	50.2050260137579	43.1417664154415	36.7857302358072	31.9648775483955	32.7988240696963	-0.550774	down
neg_8320	Cannabidiol	1396.97714953933	1647.92722876089	1662.72328273231	969.015146160212	1089.20997419142	1153.44830218975	-0.551675	down
neg_8312	Estradiol-17beta	1366.10847909927	1590.57304053897	1696.38054379746	949.55602406042	1084.85639691722	1138.23288596666	-0.552494	down
neg_8310	Psilocin	152.83714135962	165.939545388898	174.64648732374	101.610035065488	109.181927369374	125.521894776302	-0.553017	down
pos_7859	SUXIBUZONE	13561.9755733896	12999.990219338	12743.9526407611	9377.4070597279	8347.75271387833	9038.22273484269	-0.554486	down
pos_7854	5'-ethylthioadenosine	125.113677734846	119.600457482038	116.995350999871	89.1143015139464	79.4285946889022	76.9467733857979	-0.559169	down
neg_8324	Bisindolylmaleimide I	34049.9272111581	37990.2830981193	38902.4837641898	23412.951531987	25021.3116445027	26780.3969988681	-0.560729	down
neg_8311	Feruloylputrescine	96.719657350894	106.65019532064	113.323982114207	67.3492678526928	74.0182422556644	73.1281210947676	-0.562141	down
neg_9123	13-Dihydrocarminomycin	7236.43388002005	7435.51703558865	7848.89201949104	4755.76484655977	4958.25269472808	5406.20126681268	-0.574782	down
neg_1157	Kedarcidin chromophore	479.685906682848	515.335820231315	588.644448205557	374.854496966558	341.800625702427	340.950150479131	-0.582467	down
neg_7220	Wedelolactone	6342.26355819511	6360.01735984287	7326.75996535189	3943.26007909766	4462.6573502576	4963.47	-0.58316	down
neg_5873	S-carbamylcysteine	1398.21420845226	1384.8528725918	1494.76498081933	858.435596535617	1002.68822776072	990.046254005574	-0.585326	down
pos_7861	Pro His Thr Cys	298456.752626078	314690.78086695	289465.218559949	198963.765537823	205325.366548942	196580.58130033	-0.587055	down
pos_8792	Met His Lys	32778.8461535785	37595.2246380343	32398.4639055921	22508.4951534078	22718.3791361376	23088.0633883254	-0.589182	down
pos_8141	Norsolorinic acid	747.524051753843	809.131058052406	789.721558990859	536.830250032769	509.078240354961	508.878278933009	-0.593718	down
neg_7933	5-Formiminotetrahydrofolate	2434.08515264488	2491.48242749891	2656.7938150855	1570.11122717236	1655.22115267122	1780.44830099663	-0.599052	down
neg_10853	Gentamicin A	25970.8421245277	27707.1522113167	32027.270272936	17302.0026392369	17897.7681077531	21342.5214032615	-0.600053	down
pos_7741	Dihydrosafrole	183.083140663766	145.195874049111	164.991625407572	122.317565382663	86.2143634289992	116.645281465702	-0.601153	down
pos_7857	3-hydroxy-2-isopropyl-4-methoxy-4-oxobutanoate	400.783338761281	352.845139981376	369.399740344258	264.441580916789	226.635808443601	248.744269221204	-0.602145	down
pos_7855	Ser Pro Pro Gly	4955.67	4581.70054239177	4699.76148137628	3319.29918095255	2863.94376793515	3181.8542351484	-0.604293	down
pos_235	ALPHA,BETA-TREHALOSE	2459.76014973179	2406.90415896035	2456.73273594585	1557.80166983024	1737.91377272877	1491.25443413224	-0.6134	down
neg_9990	LysoPC(18:2(9Z,12Z))	229074.34357019	260298.243477208	290211.752267113	169313.587956244	151025.672667705	188413.13523634	-0.615741	down
pos_7897	3-Dimethylallyl-4-hydroxybenzoate	410.113250158086	377.547542376791	392.965447154084	271.688755271603	241.884888433698	256.734964284756	-0.616044	down
pos_7846	Homocarnosine	379.696547157185	358.015293095789	384.315835234987	253.804610170336	232.670128096328	244.266063447468	-0.618677	down
pos_7893	Gly Ala Glu Thr	670.166131806531	615.063553034398	600.913660286089	437.536810413534	389.325440195906	395.386125448237	-0.625902	down
pos_7894	1,2,10-Trihydroxydihydro-trans-linalyl oxide 7-O-beta-D-glucopyranoside	2976.72814831083	2654.16515819835	2759.04062132653	1979.59829714513	1632.31570400433	1819.99124514234	-0.627201	down
neg_6746	Prekinamycin	1586.00071342705	1850.72401864216	1896.46825698962	1038.23961798839	1169.4036401248	1238.28256451701	-0.630108	down
neg_7640	BISSALICYL FUMARATE	3793.09770108028	3785.14343773349	4493.25140432037	2364.48084766408	2531.61881753559	2870.69166642907	-0.636213	down
neg_8307	Acetyllysine	236.854094444364	275.970588654185	291.516384281569	167.499311468518	161.204008279046	185.234437507987	-0.646214	down
neg_1530	Itaconate	930.217385663634	913.054143871805	1079.38010638103	586.073562301464	626.607424315141	652.969782774759	-0.647599	down
neg_8149	Tyrosyl-Threonine	25931.9799690425	27455.8269370531	31373.3353933984	16568.3883441895	18054.9886737916	19455.8022355258	-0.64833	down
pos_7838	(Z)-1-(Methylthio)-5-phenyl-1-penten-3-yne	1185.36883417836	1048.7747250674	1205.0977674051	755.947411492354	626.257804909437	807.685115193135	-0.651232	down
pos_6734	2'-Hydroxy-6'-methoxy-4'-prenyloxychalcone	8871.88706091089	9549.18713664405	8522.66519509806	5650.20028048804	6107.2422406118	5388.35850416295	-0.652095	down
pos_5096	Nocardicin G	1825.95250052902	1880.38503955544	1656.85609102178	1137.27101388454	1181.49871787306	1092.21088693341	-0.652906	down
pos_7425	Leukotriene F4	2171.69085881297	2424.96179530658	2191.52224103336	1369.91734796836	1628.71824694905	1314.53	-0.654275	down
pos_833	Rimiterol	13897.6047033146	14335.3618276335	12734.6198552076	8024.5170819638	9992.46705070223	8003.85553561222	-0.654815	down
pos_7877	4-Hydroxymethyl-3-methoxyphenoxyacetic acid	206.822258993925	196.002301567312	233.121275368249	130.258214740571	117.134434583996	155.976631317425	-0.656803	down
pos_10456	D-Glucuronic acid sodium salt monohydrate	202.366027136372	251.993434513753	233.38704497749	128.865793677162	162.435808787608	144.090082155383	-0.659563	down
neg_2021	1-methylguanosine	1470.35239069827	1610.69981437021	1825.16696652585	786.578819045949	1220.83433138964	1096.42200800726	-0.66056	down
neg_8121	4-Oxoisotretinoin	5397.9192515108	5802.10958952122	6573.97740941884	3393.47167278339	3887.53405984983	3959.32028801897	-0.661085	down
neg_8678	Salicin 6-phosphate	1316.51228541291	1655.08069419592	1739.1994785204	923.635231146949	1124.45014415749	926.987496080167	-0.663045	down
pos_7837	Carlina oxide	1038.99411580569	883.636303822758	998.922182758023	654.980846990967	527.473998500675	660.325321987959	-0.664851	down
pos_7871	a-L-Rhamnose	218.945837814587	212.439024973531	251.768535366408	136.53879381166	124.122	170.228677405244	-0.66489	down
pos_7884	(R)-5-Deoxyindenestrol	302.015955498502	243.459786012546	276.044327822352	194.978290652386	138.167994506185	183.410670610261	-0.669368	down
neg_8123	Monacolin L acid	1561.75472965598	1703.84701258405	1820.38287718998	991.18086312686	1074.31201395243	1132.41174350508	-0.6694	down
neg_8114	Methylmalonic acid	979.814926627406	943.41489204378	1185.73486930971	611.452495410348	636.256899766934	706.08216010918	-0.670158	down
neg_7695	Furfuryl alcohol	74.8467950363373	63.3293238842336	64.4492227524263	39.9710283017729	43.5316289954421	43.6412	-0.672352	down
pos_7865	2-Phenylethanethiol	74.3519894317931	80.4886735557569	76.2512250232804	48.8201	47.1924114426839	48.9117674493799	-0.673167	down
pos_7842	Carnosine	1190.5516286222	1045.22589691793	1142.44465728603	753.459773126973	609.868825093865	746.838558659276	-0.678907	down
neg_9478	(卤)12,13-DiHOME	7101.40864512324	6666.05071321855	8012.07224840857	4326.13051935384	4375.34277141513	4891.59663957825	-0.680102	down
pos_8034	D-Sedoheptulose 7-phosphate	60.6386965959761	83.8313571463585	72.5280130004756	41.2264536061931	55.7940215319323	37.5924885385887	-0.688865	down
neg_6008	Bis(4-hydroxyphenyl)methanol	1065.27723311355	1020.52611696316	1229.36557849118	658.057891038487	666.921894841879	731.319294283999	-0.689032	down
pos_11695	15(S)-HETE	14.8538426142716	14.338189657467	19.1219508104145	7.98451043831819	11.092196883601	10.8605670770887	-0.690498	down
pos_5730	PA(20:4(5Z,8Z,11Z,14Z)e/2:0)	2161.34285861665	2237.8647657226	2079.47927446965	1286.66752310658	1423.78076341602	1290.61453406559	-0.695318	down
pos_9104	Menthol	1631.34175006024	1673.01333314156	1374.13709837344	1124.78882576972	880.388668854426	873.750015007742	-0.700512	down
neg_9579	Cannabidiolic acid	107.125079788429	106.154458173082	128.712404319347	78.2267102241542	65.0818426225391	66.5694614763263	-0.704411	down
neg_10156	PI(22:0/0:0)	566.690961080859	573.163112711609	538.81134203861	323.642	341.806407669186	361.900957495998	-0.708388	down
pos_9805	Dihydromacarpine	312.992897936779	314.142558275897	321.479810521111	191.166479223024	193.060767989149	196.11896807231	-0.708909	down
pos_10455	Serinyl-Proline	181.398674644627	239.23771305554	199.797917861151	101.893965086904	149.537131598557	128.005598810475	-0.709419	down
pos_10458	p-Coumaroylagmatine	347.478274392666	441.431097505373	398.983721080013	207.469089194325	278.999513234788	239.410462587195	-0.710604	down
pos_362	(E)-4-(Trimethylammonio)but-2-enoate	25745.6170258326	26353.219306688	20623.8871975817	14730.6252652398	15804.0503131592	13804.8187536196	-0.713814	down
neg_6017	Fumiquinazoline F-indoline-2',3'-diol	1546.62192033719	1547.85327688712	1675.38385591621	910.10170674342	1002.86886385254	992.303563710661	-0.715272	down
pos_11004	PE(14:1(9Z)/16:0)	16.7342664736426	14.7068852488789	13.9946799407304	8.76252881803234	10.2550416729546	8.56799935430004	-0.719917	down
pos_10459	p-Coumaroylputrescine	583.375743425196	822.954963613673	702.624517733609	339.722920956335	489.201254218411	449.771042940336	-0.721856	down
pos_7679	Cys His Thr Val	111940.608488579	120372.550485982	107883.037396848	67938.5812030412	71791.3497935801	66503.7033722443	-0.722087	down
pos_6731	Asparaginyl-Phenylalanine	566.513200489463	560.792948013943	498.02490570247	328.260922721714	364.585098337915	291.121412907845	-0.724051	down
neg_11534	2-hydroxyhexadecanoic acid	17518.5576404991	18636.2471597665	18299.5570428416	9093.82336773619	11507.5400263478	12267.574099853	-0.728323	down
neg_8124	15-keto-17-phenyl trinor PGF2伪	671.511346930388	777.048287104722	787.240795705548	419.941550845798	452.729937597874	470.668039513546	-0.734967	down
neg_8973	Neamine	255.500920836276	308.801088951953	285.105032182083	163.964849438774	165.821941757409	180.159245828853	-0.736111	down
pos_7883	Abscisic aldehyde	216.461597452281	150.897843518626	196.926068545479	129.109204268663	98.1373207955939	111.203450712057	-0.737483	down
neg_6649	DIACETYLDIDEISOVALERYL-RHODOMYRTOXIN	920.852489190155	1022.35560451636	1046.05131619766	565.686401803181	620.924013357617	603.838146608374	-0.739467	down
neg_10247	Terpendole K	1013.01144999378	1158.94918018249	1346.56436089813	661.793097226735	656.348924994813	788.928467062013	-0.739732	down
pos_7841	Galactosylglycerol	219.967435235749	162.766659541547	217.845683584191	135.892175644889	84.7195370098267	138.375921408938	-0.742422	down
pos_8412	PI(12:0/0:0)	95.2585688258619	77.947715814379	87.9759877241134	47.065314023196	60.2612152312531	48.4577919874806	-0.745507	down
pos_7264	7-Methoxy-5,6:3',4'-bis(methylenedioxy)flavone	231.207577993131	328.279091370065	263.763754072751	134.872377940876	203.535291782113	152.470461882372	-0.745966	down
neg_3764	Gamma-Glu-Leu	4629.3155623547	4924.50681444089	5746.37166903771	2720.53824355433	3048.38724378002	3333.85	-0.749172	down
pos_9802	6'-Oxogentamicin X2	67.8957581418126	66.917874499028	66.0307008548948	38.6896755582843	37.8692397805866	42.4962441749186	-0.754448	down
neg_3499	L-Tryptophan	17425.7278946396	18642.977693593	20349.5087279921	10102.0652427592	11012.7368465757	12216.2319311772	-0.759295	down
neg_4568	9alpha-Hydroxyandrosta-1,4-diene-3,17-dione	1590.53940206007	1560.8966797062	1842.85344830722	887.917016351717	989.949713357428	1067.32440583768	-0.761918	down
pos_105	4-Pyrimidine Methanamine (hydrochloride)	304.608307954765	354.277580182771	353.393326889951	179.676390289024	216.552469376892	200.688235388701	-0.762005	down
neg_6450	Copal-8-ol diphosphate	5040.51039049542	5086.11503734561	5920.3430659502	2915.02958145154	3161.21532366032	3384.19109737731	-0.762322	down
pos_5187	Indoxyl	23.3624194321581	31.2450752020311	34.1552714665338	13.7903383630918	21.3154025230677	17.2105336325365	-0.762695	down
neg_8264	PD116740	2377.44035894756	2970.43366491552	2944.48304507389	1487.40308858223	1684.94217945069	1714.49053255617	-0.762882	down
pos_9224	1-Linoleoylglycerophosphocholine	45040.7686045611	58613.561082124	55812.7252010087	33035.8344016408	28798.8389610986	32121.4204865691	-0.7632	down
neg_10177	3-O-alpha-Mycarosylerythronolide B	1778.06673437296	1682.31638500352	1892.86679289474	934.496372739333	1104.14727863689	1114.52603974204	-0.763612	down
pos_9573	ent-3beta-Hydroxycassa-12,15-dien-2-one	61.9741966954316	55.5866802512037	53.2808000698702	31.9067123299964	36.6802561836322	32.0415842703418	-0.76362	down
pos_10463	2,4-Diamino-6-hydroxylaminotoluene	2020.15290916042	2943.41713616575	2545.40374713075	1151.53889966248	1742.67357815062	1528.34421505338	-0.763735	down
pos_7164	amodiaquine	498.44714092712	486.941911605634	479.428621722669	319.008803709054	256.125124532557	286.473697192502	-0.765618	down
neg_7075	APC	7402.42933949408	8497.53131233783	9192.13391427007	4437.52472625254	4893.15843264421	5422.16489934897	-0.766239	down
pos_7664	Fraxidin	148.492939603702	137.009301059365	134.842764992746	84.8111718612081	84.0632362017997	77.5282435452788	-0.770556	down
neg_7759	2,3-Dehydro-UWM6	950.189280630537	1091.93389790451	1337.05269794071	597.520333329349	624.359489065765	754.325767677767	-0.773938	down
pos_10465	5,6-DHET	551.870590507888	801.185977513038	701.952315618581	304.713200935136	474.762095578222	420.521988545551	-0.776113	down
pos_2680	Echinacoside	352.891498333621	386.437059802018	321.919592492803	171.028100025212	237.908088501219	208.877567675501	-0.780518	down
neg_10714	PE(16:1(9Z)/0:0)	4768.64726005611	6017.38771168553	6492.06490777474	2850.08072635577	3722.16034409211	3444.53542368579	-0.786526	down
pos_587	Niacinamide	865.729	946.166443809489	934.443296833209	483.324329253875	622.191319222842	486.032779312842	-0.787078	down
pos_586	Niacin (Nicotinic acid)	1259.99244354151	1307.00872111809	1398.86438279703	714.549764328492	889.590745840497	693.14777172794	-0.787704	down
neg_8409	2-(5'-Methylthio)pentylmalic acid	1008.35751117115	1109.5384563445	1175.66895477508	556.246249670514	650.475560532917	699.020550364622	-0.789297	down
pos_6739	Sildenafil	12338.335038975	13311.4343943952	11756.4675350024	7070.72755285608	7952.99872873688	6582.76304040069	-0.791814	down
pos_6733	9,12,13-TriHOME	180.284018160208	218.526567305367	154.35673937831	115.287495212808	120.252948200526	83.8158817861292	-0.792549	down
pos_10780	5,7alpha-Dihydro-1,4,4,7a-tetramethyl-4H-indene	36.2269959929363	48.1800205856073	36.7372761837464	20.5688137739308	27.5353506328871	21.5309542562739	-0.798839	down
pos_10466	Acetyl tributyl citrate	6263.82310121769	8020.50551653816	7258.22624346689	3488.80987415729	4541.63502208938	4324.98310870299	-0.802044	down
pos_6696	pregnenolone sulfate	327.843166813519	364.302924756171	317.249834743893	162.198880146179	238.007515500545	176.952671263016	-0.806451	down
neg_9142	L-Kynurenine	5079.26854936859	4476.18491490621	4731.16705113696	2638.53198457998	2744.75388683501	2765.41870314014	-0.810022	down
neg_1742	gamma-L-Glutamylputrescine	1581.33042480831	1762.13223183819	1798.87328899274	799.979315702213	1203.53298718708	928.370917200216	-0.810596	down
pos_8786	L-Asparagine	91.7941176537175	85.2267729252104	94.8722046992197	49.6683643874294	45.7698127869147	58.7894831900021	-0.817978	down
neg_10004	5-Oxoavermectin ''1a'' aglycone	681.029675376113	797.092150496786	883.059994467546	426.030606429912	420.159333955565	489.200577805777	-0.822247	down
pos_689	3-Acetyl-2,5-dimethylfuran	21.2028861276525	24.0731941928606	18.6779107980144	10.7392284390624	14.0099655342361	11.3333866239218	-0.825732	down
pos_1118	N-Isopropylammelide	176.239458597083	234.384319189616	175.900293122432	80.4740747575362	150.787501626335	99.4401230801752	-0.82666	down
pos_7671	(16b,17a)-13-ethyl-2,16,17-trihydroxy-18,19-Dinorpregna-4,9,11-trien-20-yn-3-one	398.49654037057	386.233737622652	367.861196017846	226.963560168079	208.051427179709	212.781133836816	-0.83127	down
pos_8259	5-Methyltetrahydrofolic acid	23782.3166155627	25136.964147652	23512.3168721271	13596.9172242584	13689.2414275196	13296.0327426109	-0.835772	down
pos_7000	16:4(4Z,7Z,10Z,13Z)	67.9520468876136	73.8634215393972	51.9449914456437	35.6006484252873	45.0036512177064	27.7276503946615	-0.838815	down
neg_7195	Narcotoline hemiacetal	537.18732299535	574.025278208586	605.625521735645	291.932633784707	342.669021338472	322.577520357146	-0.842893	down
neg_11729	ethylglyoxalbis(guanylhydrazone)	604.500242837196	813.662104309763	615.061126484586	293.60050953724	421.039244577086	418.211699044508	-0.84381	down
pos_7700	dGMP	566.477234447416	601.033803771609	580.208061190458	309.980710906573	337.747188769267	325.344934354089	-0.844854	down
pos_9074	Diisopropyl sulfide	859.044554704957	815.523776432354	666.171358826069	518.535390246731	395.861766034478	387.382059568701	-0.84648	down
neg_10320	Tyr Glu Val Lys	923.750181771132	881.491917708027	1063.58714906413	517.345549092001	494.929817083329	580.997290107733	-0.848469	down
neg_1371	L-Malic acid	4156.66642923111	5019.87148959169	5349.91520021084	1727.02815253405	2701.34379209692	3636.99362253421	-0.848871	down
neg_9382	Fumitremorgin B	1311.5126330728	1553.58872640518	1692.20854291068	796.657249707887	810.775831958337	912.730751682874	-0.854665	down
neg_6968	cis-3,4-Phenanthrenedihydrodiol-4-carboxylate	292.723781730756	316.187705064353	321.254624858335	151.800034897012	183.068406899331	178.530601528505	-0.857408	down
pos_8403	Apramycin	78.7721162387488	80.3777507475476	89.0622249467111	49.1077656272308	47.3100804880998	40.5664685619573	-0.857563	down
neg_6711	alpha-1,5-L-Arabinobiose	166.460719360107	167.606748880684	167.028163670963	80.2969529550382	99.9718474459474	94.9319894492216	-0.864601	down
neg_10228	IPC 18:0;3/22:0;2	2147.78088091861	2073.69883528873	2233.39909758676	1045.1803732871	1165.1723671406	1330.17800254526	-0.866424	down
neg_7959	Versiconal	1730.54681567041	1962.8017455286	2125.52819307741	930.120983153621	1060.9803211892	1195.49022173419	-0.868727	down
neg_8117	Heptadecatrienal	92.8908085384405	112.168573043305	111.379906351821	53.1404754563553	61.2639927847174	58.3981951775699	-0.872803	down
neg_10922	Cyclooctatin	1513.72013173754	1643.69367616272	1932.69119397696	731.649344200237	959.160919060947	1086.81184957165	-0.873845	down
neg_5787	Ethylvanillate	516.162259770033	620.700401930935	597.52600806944	245.908297594725	363.50559361202	334.522025859871	-0.877666	down
neg_2083	2-keto valeric acid	82.1175844875627	86.0683336358805	104.323494576624	43.7218821520505	50.5166385474957	53.8553414562931	-0.879794	down
neg_8862	3-Methylindolepyruvate	182.500070191998	197.910229125607	218.581511009096	95.2535845799332	96.7254220732896	132.692110677063	-0.883557	down
pos_5889	Atracurium (Quaternary acid)	59.6482365380262	55.2515153481417	66.627847661293	22.2937861928403	34.0651881093774	41.9294353824703	-0.885096	down
neg_3591	O-Succinyl-L-homoserine	863.880640798421	807.568972273004	995.667938353861	438.329469414979	442.671491438701	555.595911457152	-0.892626	down
neg_12076	delta-Tocotrienol	82.4400328807144	91.412261701969	69.0492957964826	35.7396902869075	51.4976512871402	42.9945	-0.89929	down
neg_7252	5'-amino-5'-deoxyadenosine	1749.1513427909	1961.17606886259	2052.41157038443	904.132240187309	1058.3355653094	1126.16328823131	-0.899787	down
neg_788	L-Histidine	1917.2992343583	1910.5865730198	2248.65869699914	1050.91490752149	1029.55065664972	1166.1562700104	-0.904312	down
neg_10883	2-amino-2-deoxyglucitol-6-phosphate	108.144978065866	125.502	143.579056455791	61.428727351787	58.1105049821978	81.9066123818102	-0.905036	down
neg_1238	Pseudouridine 5'-phosphate	1376.98339884275	1359.62712172628	1373.74597247671	563.523707307558	637.048325110594	992.332663197048	-0.90642	down
pos_5709	Benzyl ethyl ether	707.496009279844	933.737997233909	811.491091764258	360.242563028517	520.851172301956	424.432102183864	-0.909755	down
neg_11203	alpha-Tocotrienol	1768.47858714325	2065.19953667284	2048.90014430766	795.786206184429	1191.37986242008	1120.80108524887	-0.920477	down
pos_10478	Taurolithocholic acid	579.159950183258	769.71610705008	675.732633151705	280.375257319065	411.476126926945	376.675944442311	-0.922019	down
neg_8928	Prostaglandin A2	183.082761902341	149.789840122262	195.60841865433	95.1584714976626	86.4355916951993	97.2738015269696	-0.92227	down
pos_9607	2-Hexaprenyl-3-methyl-5-hydroxy-6-methoxy-1,4-benzoquinol	1651.67767610058	1222.15941654185	1427.80989717593	837.385101273997	655.028120259596	773.823749690477	-0.92459	down
pos_621	3-Amino-3-(4-hydroxyphenyl)propanoate	316.780340228441	312.944585557792	301.949894860016	154.232356950487	184.093716265239	152.168512472101	-0.925589	down
pos_7663	N6-Acetyl-LL-2,6-diaminoheptanedioate	66.1796015714939	49.2499366498941	63.8815504660346	31.5943946733261	29.0440088248782	33.1568409098349	-0.934878	down
neg_7161	5-epi-Valiolol 7-phosphate	18391.8610006905	19921.4952726356	21096.7465104606	9782.38182063256	10412.3049925412	10877.0527792155	-0.935105	down
pos_8035	Prednisolone Acetate	2512.57345073496	2626.23913410717	2412.57514521744	1313.01551581478	1407.14930913218	1228.08455195692	-0.935529	down
pos_7345	Lespedeol A	220.150703049924	225.161060873201	205.668994810772	106.894707825485	109.10587804723	123.817369802796	-0.937853	down
pos_10785	MG(18_2(9Z,12Z)_0_0_0_0)[rac]	3611.25829142182	4936.76853580517	4696.8346539768	1802.69996614957	2629.23167714738	2476.32091605665	-0.93904	down
neg_7760	UWM6	11936.1653907226	13063.3004344662	14118.8113290805	6327.07393932609	6685.4983557004	7366.45292601329	-0.940758	down
neg_9358	Abscisic acid glucose ester	92633.0873679215	93440.1667729689	104146.225766086	46472.4663383713	50328.106201914	54276.4583881934	-0.94186	down
neg_1126	1-Nitro-7-hydroxy-8-glutathionyl-7,8-dihydronaphthalene	259.024810739492	209.363287388207	215.882141104656	115.690562552841	100.763091569309	139.741519102492	-0.941898	down
neg_928	2-Oxaloglutaric acid	43.4584047880139	46.9458557353425	46.1531656941935	19.2039230647898	22.8809495649513	28.9658409594266	-0.942587	down
neg_4141	2'-N-Acetylparomamine	276.366584096367	297.881388566838	332.924775541391	136.981112007498	163.03043843779	171.634353536592	-0.943673	down
neg_3498	Tryptamine	469.855484220024	449.845075658819	500.792962477801	240.14666261278	230.709082410549	267.398627011175	-0.944202	down
neg_8550	gamma-Glutamyl-gamma-aminobutyraldehyde	12520.6185743124	13546.3941584494	14944.152394469	6468.19270303572	7145.2901261906	7697.75026570463	-0.944403	down
neg_9143	13-Deoxycarminomycin	2069.01992603473	2178.21725476494	2346.94869895344	1038.35815359319	1113.25670718359	1269.16284111742	-0.94687	down
pos_8022	Terpendole J	334.100024262062	363.192206245386	346.174005442189	169.592875444064	196.594157728526	173.895460999899	-0.950132	down
pos_8311	(9Z,12Z,15Z)-Octadecatrienoic acid	248.399902834674	263.236595469354	249.102769778007	131.846544679756	139.772360814222	120.774252439493	-0.955102	down
pos_10783	(9Z)-Octadecenoic acid	76.4664575566661	103.48357220763	89.9692720685188	30.8359878978564	57.185924964113	51.1800793765352	-0.955348	down
pos_7688	Precorrin 6X	174.177677998276	191.245629957026	194.280323544837	88.4462114295139	99.478943571822	99.9345828946339	-0.959297	down
neg_9355	Resolvin D2	1698.56588182052	2005.37935915185	2215.45287336609	886.09391801374	1003.42034290562	1154.68272293129	-0.959389	down
pos_9798	S-adenosyl-4-methylthio-2-oxobutanoic acid	43.7425791095601	45.2695112029522	49.0998861187407	21.694277215936	22.0810596017842	26.8081447924339	-0.968436	down
pos_9602	PC(16:1(9Z)/0:0)	603.197618809886	473.297268926408	504.714918934212	306.863594740839	233.62372960884	267.217396650394	-0.969129	down
neg_3496	4-Ethynylaniline	353.920234703486	458.747422882992	466.095120691714	187.012241540555	247.184967276783	218.541825561614	-0.97017	down
neg_8566	8'-Hydroxyabscisate	1310.95121075565	1341.10456139442	1413.09992326509	618.811156249054	720.733647564631	735.069516723685	-0.970467	down
neg_1370	Fumaric acid	1977.00522875181	2253.91081189721	2523.25505032606	776.455488894301	1104.48723827272	1541.25337179282	-0.980856	down
pos_9542	Timolol	95.8369261831703	96.4985	97.6375354853052	52.4230476704181	48.6654688665911	45.7274731335633	-0.981909	down
neg_6320	Sebacic acid	23986.4192466903	24861.5829826713	29150.3829090868	11584.6507829096	13209.6633131773	14655.6921511218	-0.983419	down
neg_8096	Isoleucyl-Serine	92.457806947621	108.72262332441	106.194324056964	48.7343806876469	47.9921242575179	58.3880336014391	-0.986665	down
neg_10588	Pinolenic Acid	943.386949074977	1078.94931982984	1091.07113969158	493.005915971209	500.588658989966	568.785385416211	-0.994749	down
neg_9377	Isorhamnetin	4546.18699113772	4809.21366789873	4596.33819908845	2241.73084309131	2367.35870228233	2380.4319886891	-0.997179	down
pos_7553	5'-n-propylthioadenosine	126.361491915292	142.091919544271	126.163807701045	67.3242091692242	77.0960719367646	52.8454535215895	-1.00031	down
neg_10120	Paspalicine	82.3499387660616	74.6177074132155	78.5610137884644	44.9556719355942	39.8440667740497	32.8446184360345	-1.00147	down
neg_9849	Gibberellin A1	624.977805959589	616.180973733807	731.424587781385	274.096182322396	362.525980019781	348.234960416648	-1.0021	down
pos_8066	Isoflupredone acetate	488.07001369175	490.039106817979	472.023229230837	245.537470356606	247.474597965086	228.772235726429	-1.00654	down
pos_9303	Reduced riboflavin	16.5171471107584	16.6041868449881	15.0143262759274	9.19141392149136	5.66694414472853	9.03828841834481	-1.0103	down
pos_8524	17-trifluoromethylphenyl trinor PGF2伪	1446.7386490448	1604.91567335989	1481.84638468503	712.958963388926	802.254960251432	733.23500736729	-1.0117	down
neg_6452	O-(1->4)-alpha-L-Dihydrostreptosyl-streptidine 6-phosphate	280.136115379577	303.276923241696	332.489706650055	159.512207106267	151.176966091933	143.336444102179	-1.01242	down
pos_9824	3'-Amino-3'-deoxy-AMP	35.1108881772504	39.3478995080014	34.0227132332748	17.458393948303	16.7810782146196	19.4924257184984	-1.0136	down
neg_6234	Uric acid	2272.80745040136	2159.51473002521	2657.82859226051	1083.17051791096	1155.65330658251	1255.30122932844	-1.02089	down
pos_9827	5'-Oxoaverantin	281.727224671035	315.447736622769	289.900384180545	128.168060124617	159.094839144075	149.597847482468	-1.02188	down
neg_1203	TDP-glucose	547.355184149746	571.349888678973	525.279411694653	288.329086940586	197.610538905311	320.453207272281	-1.02764	down
pos_478	N-Acetyl-L-alanine	764.271296698294	766.092270976324	683.304384777633	349.447220485469	411.305941878433	323.208545455244	-1.03013	down
neg_6953	11beta-17alpha-21-Trihydroxy-5alpha-pregnane-3,20-dione	609.800482733134	764.559929736568	768.627493281783	284.422743692572	388.834268784678	373.543335894703	-1.03364	down
neg_3982	Asp-Phe methyl ester	1611.21303332014	1787.80200707716	1985.2807074496	784.227793063513	886.309175319296	952.925288192647	-1.03729	down
neg_10319	Taurodeoxycholic acid	50801.5125438726	48386.0289746244	54836.1525196556	25192.4743681549	27961.0539129789	21618.2351587334	-1.04259	down
neg_11242	1-Stearoyl-sn-glycerol 3-phosphocholine	10106.2577381442	12258.9397449508	9854.35807140814	4458.88597752985	5534.38375344562	5626.75968528632	-1.04454	down
neg_1129	dTDP-4-oxo-2-deoxy-alpha-D-pentos-2-ene	784.475913167499	789.739563450273	673.887471962393	438.499819524865	253.126753006591	397.956190493048	-1.04493	down
pos_7674	7,8-Didemethyl-8-hydroxy-5-deazariboflavin	191.350237006145	188.307051251346	155.921474432159	87.5163219022684	84.9856779419952	85.4089229547272	-1.05423	down
pos_277	5'-Deoxyadenosine	792.221837048902	756.65781842491	554.265011291748	336.596377246437	362.626682440494	312.104730336305	-1.0563	down
pos_8162	Styrene	1027.46307211418	1289.18628091297	1320.63214155679	552.005798335237	646.574937876035	548.702896147114	-1.05775	down
neg_8270	Geldanamycin	3280.26863962542	3429.87168465161	3680.9252088487	1497.95000668107	1769.40807045356	1723.22642569632	-1.05806	down
neg_987	L-Aspartic acid	3742.89577794032	3609.37146431852	3403.09384519819	1667.36865670352	1551.20442083562	1933.1438854148	-1.06193	down
pos_9564	PC(16:0/0:0)[U] / PC(16:0/0:0)[rac]	19250.4718324047	19495.7624998036	18470.2994061885	9221.53591286455	9450.27634650299	8729.44177139262	-1.06219	down
pos_5726	benzyl alcohol	120.666786701053	149.190757166519	123.910190086219	49.4491712292785	79.2946254006021	59.7135248419357	-1.06311	down
pos_8074	9alpha-Fluoro-11beta,16alpha,17alpha,21-tetrahydroxypregn-4-ene-3,20-dione	555.261305046892	643.107496593842	568.187568256672	250.036680553809	322.721008646458	269.659409055641	-1.06833	down
neg_3985	Isoniazid alpha-ketoglutaric acid	2057.4245340344	2227.81912403361	2474.62908703032	958.505569880568	1126.71075380197	1125.72104658983	-1.074	down
pos_2604	Arginyl-Tyrosine	238.29929812093	269.481822549445	247.13560478372	108.693338930074	142.126673156555	107.612337840483	-1.07462	down
pos_7485	3-Phenylpropyl formate	41.8444131198985	27.2352109214747	33.7224890648411	19.1980007951854	13.5715880948901	15.9662613446108	-1.07681	down
neg_3259	Gibberellin A51-catabolite	479.10353747965	586.142750495898	783.334281199423	187.227550280985	391.48627490277	297.341717531682	-1.07732	down
neg_9098	Phenylalanyl-Glycine	2195.58411326991	2269.0029527538	2485.76439421808	978.731996658571	1112.68544344154	1194.56788212224	-1.08076	down
neg_11619	1'-Hydroxy-gamma-carotene glucoside	541.865797252338	466.714706490951	652.965948766302	195.266413787917	214.735102998183	374.59307003477	-1.08251	down
neg_9372	7'-O-Dmethylcephaeline	577.488420592746	586.289591463218	672.902777716731	238.943012496844	296.138760647054	330.370984688747	-1.08557	down
neg_6604	2-nonanone	474.335977631087	424.865162751027	518.090112821058	199.353665899545	252.349504420439	215.97499835379	-1.08591	down
neg_11048	16alpha-Hydroxyestrone	9633.66762264339	11121.9184516501	11850.5645433635	4545.18455392701	5653.48971732873	5133.79958995305	-1.08855	down
neg_11572	Neoabietal	2053.13624986563	2588.18121790465	2497.25598694279	700.625433573944	1352.21109041747	1301.43087560529	-1.08964	down
neg_1902	d-biotin d-sulfoxide	398.67812863379	398.883992434805	454.948555930428	173.28212566662	127.57790658597	286.563442599129	-1.09235	down
neg_1193	Novclobiocin 105	218.921684471318	254.382652792133	272.555668482734	146.773827147114	98.4692414739252	104.486407446323	-1.09267	down
pos_9860	1,3,5-Bisabolatrien-10-one	66.3995270729376	60.8578569153577	60.2696753649519	27.230257780514	32.1670928015642	28.1086677230364	-1.09964	down
neg_4605	Hydroxyisocaproic acid	202.004674339909	169.25074552954	226.506787250211	76.1095916817852	104.029875542636	98.4833274411896	-1.10126	down
pos_8015	Pterosin O	1388.47138493044	1503.91734326824	1382.56991907615	650.099617290965	714.930958794005	626.506323742807	-1.10203	down
neg_5585	2-Oxoindole-3-acetate	1468.21320209341	1522.54137289562	1785.13136846138	649.157407507452	815.751776077167	749.690631435842	-1.10872	down
pos_8019	Abyssinone V	1227.90504868862	1225.1943629426	1104.96684388557	558.980548848949	580.148505197976	508.84654384007	-1.1104	down
neg_8181	Versicolorone	16622.3143483481	19091.4352310188	20093.5593235308	7836.51477315908	9113.35931473823	8721.52873751068	-1.12029	down
neg_10135	beta-D-Mannosylphosphodecaprenol	3606.64320954945	3867.70588681547	4463.2007520189	1640.46387451117	2170.77418901253	1669.24255286678	-1.12313	down
neg_10117	CDP-DG(18:0/22:6(4Z,7Z,10Z,13Z,16Z,19Z))	317.575208072319	283.69324617945	393.719106361603	140.38027358915	149.934747933427	166.365543307812	-1.12349	down
neg_8314	Pyrethrosin	444.825834062086	608.701573122037	586.231076641741	211.607964023693	248.664516732156	291.829867599042	-1.12448	down
pos_8604	8-Carboxy-8-demethylriboflavin 5'-phosphate	16.6125432384075	13.8897164509048	12.8076608878798	8.42257984437798	6.5317081469748	4.8883734927909	-1.12609	down
neg_4625	4-Hydroxycinnamic acid	282.336948883563	359.035548049262	374.667719296247	116.075614086681	201.546258626783	144.966118471657	-1.13516	down
neg_8699	Norcraugsodine	655.510961093055	541.966777351921	637.275929677417	250.42561303869	268.352311835228	315.824362691373	-1.13643	down
neg_7076	6'''-Deamino-6'''-hydroxyneomycin C	1075.67484359173	1271.81613353308	1412.10481256429	471.983675053435	642.690902390212	585.638585647641	-1.14478	down
pos_9165	Canthaxanthin	393.662177957043	286.237551335629	335.01638069391	171.219839661198	123.571581915918	162.939976112365	-1.14879	down
neg_8878	7-Mercaptoheptanoylthreonine	214.393991508029	221.022464971296	240.467401573878	100.100956975331	96.8606341512101	107.694862587225	-1.14959	down
pos_8522	Ala Cys Thr Ile	423.213327124185	400.411970888908	424.313680630969	190.189331047242	187.366678915428	184.784759688287	-1.15003	down
pos_10531	(25S)-3-oxo-cholest-1,4-dien-26-oic acid	740.619818091354	1113.0719837999	1016.43118641674	295.449000921149	533.195955909404	464.011077797045	-1.15077	down
pos_8064	9-Fluoroprednisolone	580.081021849868	589.286884358445	546.361904986857	254.338144275749	272.402537867526	244.026082425622	-1.15446	down
pos_10310	CPA(18:2(9Z,12Z)/0:0)	1079.56536606228	1528.58885745527	1393.67800594099	489.130157369111	771.69823482258	536.039081634073	-1.15518	down
pos_9399	Desipramine	178.009064306981	175.376639136836	177.642987962451	72.5477544992627	76.8314783113691	89.0086217918949	-1.15548	down
neg_10054	Taurocholate	12313.6336295719	11182.7628777309	12894.1399300715	5035.05239550014	5266.69156840874	5988.57570941313	-1.15955	down
pos_8335	Thr Ser Ser Tyr	7684.29816800479	8165.04734376748	7555.48714024079	3397.33692334441	3624.07686543767	3406.5630833654	-1.16635	down
pos_8937	10-Deoxymethymycin	156.883971935482	135.487610834261	129.327024544848	64.5207017974384	54.9849168645645	68.2606565878407	-1.16727	down
neg_7375	6.alpha.-Methylprednisolone	6305.18620819396	7683.36469081811	7833.08862342788	2811.18320646305	3277.09343567885	3624.79410556068	-1.16776	down
neg_3256	Demethoxycurcumin	12555.6600098891	15819.7280249404	15577.2269054764	5733.05424448528	6900.18480876241	6915.02599806046	-1.16891	down
neg_7308	alpha-1,5-L-Arabinotriose	102.748881765965	146.711049757227	100.946408548889	34.6065582333305	70.4205899968575	50.6820104049045	-1.17018	down
neg_7541	15-Demethoxy-epsilon-rhodomycin	10244.4448946609	7087.16425834448	8601.52914165282	4436.83264255843	3195.63367291631	3850.11700145044	-1.17535	down
pos_3453	(13S,14R)-1-Hydroxy-13-O-acetyl-N-methylcanadine	59.1718626673358	54.3251856434482	48.2186059844779	23.8072579578487	26.7492330458759	20.9919293404367	-1.17647	down
pos_8017	Dapdiamide B	195.905721088083	176.021259767248	172.876898551446	98.5704771699938	70.6853808248393	71.775023912031	-1.17652	down
neg_9790	L-Ala-gamma-D-Glu-DAP-D-Ala	1702.10035913449	1363.58862580158	1641.42600670322	716.004332440731	620.863923900896	745.625141705811	-1.17653	down
neg_9373	Rifamycin W	1856.50409302612	2299.56848730011	2229.09	841.620817510279	1009.06533173687	959.481941476989	-1.18407	down
pos_9570	PS(12:0/16:0)	37.9045002553652	30.8995030180716	39.3830306269404	12.3629588361716	14.4319483318057	20.7364315517046	-1.18658	down
neg_3968	Linamarin	2099.03791964388	2511.76925389749	2597.51155137804	862.329558268356	1105.37218240463	1189.94112479163	-1.19081	down
pos_7673	Thr Thr Ser Ala	241.597206996107	195.19087153608	213.331191281324	103.965263999207	90.9004649282878	89.8519917345843	-1.19117	down
neg_7057	Allocryptopine	417.038503585953	417.517363685224	442.590290763149	149.715634783386	207.567138458065	201.669079288677	-1.19213	down
neg_7739	L-2-Amino-3-oxobutanoic acid	187.058341752392	167.536239390433	230.932382652955	77.4095567498667	85.2649646990534	92.982897909874	-1.19552	down
neg_8557	6-O-Methyldeacetylisoipecoside	3147.12713219655	3352.6527954914	3572.29778664106	1318.67877521117	1544.20869714881	1527.81646630783	-1.19784	down
neg_11151	9-deoxy-9-methylene-16,16-dimethyl -PGE2	9876.09251457977	9378.00724570234	10588.7891280351	4397.81479544793	4158.42855389266	4420.29598063749	-1.20148	down
neg_10991	[6]-Gingerol	19308.6758994515	21419.4192189376	26669.8519381481	9022.58508068252	9791.95452952352	10463.6531354142	-1.20288	down
neg_8936	Coenzyme F420-1	154.70067088402	176.111614045656	154.195121783931	69.2445023343512	69.6352633248605	71.6766260152075	-1.2038	down
neg_8910	PC(14:0/20:2(11Z,14Z))	8519.51666021635	11093.459529669	7735.94623492541	3532.68966299535	3952.93108127366	4385.76090235191	-1.204	down
pos_223	Galactitol	1378.96596700145	1518.80410028417	1318.55932212507	553.163513665985	704.494220139445	568.935663618747	-1.20683	down
neg_9270	Phytosphingosine 1-phosphate	772.583233278834	1011.63045134882	1063.22280001925	349.356135137856	449.872184754358	431.727811469666	-1.20988	down
pos_8021	Austalide H	15723.7895759415	16895.208542619	15701.117236942	6715.93399412492	7604.56700764329	6517.9912134961	-1.21337	down
pos_5710	4-(1-Methylethenyl)benzaldehyde	119.216436338019	128.892646326481	125.291445388522	47.5755704395216	57.4193087272224	55.2504822471966	-1.22044	down
neg_9590	PS(12:0/16:1(9Z))	526.357502821692	547.462412341694	496.11	202.634178460541	244.81395860063	223.633989777444	-1.22614	down
neg_1111	N-Acetylneuraminic acid	2980.84788557205	2476.4429261651	2702.67976725245	1084.23452960016	1111.20553472703	1281.38871310723	-1.23079	down
neg_8723	Rhizocticin C	14130.7682308116	13365.613675638	15206.1250367535	5599.6048196662	6011.34829138096	6522.73568608106	-1.23565	down
neg_5527	8-hydroxyquinoline	6.07498786305808	6.19201101113293	8.12898235658935	1.48133823138742	3.36890495539812	3.80268328702904	-1.23702	down
neg_5219	PA(12:0/16:0)	20.2605724393124	21.5570190093735	21.9883162314538	8.42506131914973	11.2032371341625	7.43141816035347	-1.23754	down
neg_6743	3-Benzylmalic acid	1384.49916639732	1696.89182894126	1648.3640044187	473.180925437748	807.214856790502	721.354642255296	-1.2405	down
pos_7463	2-ISOPROPYL-3-METHOXYCINNAMIC ACID	8.59140025436075	6.8660876894476	8.44200521835177	2.39939181356751	5.27096982485837	2.43692174660704	-1.24158	down
pos_7120	Gnaphaliin 7-epoxymethylbutyl ether	186.862028689992	195.690387540745	202.467390956909	74.8133985984117	80.6625971841551	91.8333625255018	-1.24217	down
neg_8972	gamma-Glutamyltyramine	1180.66925523323	1178.11	1281.06051397955	473.662683503481	527.707107710451	534.194070182615	-1.24511	down
neg_8912	PG(18:1(11Z)/18:1(11Z))	545.161806511226	728.595722115678	421.044650554796	177.968160067652	331.638293312866	204.446576251092	-1.24701	down
pos_3084	Prednisone	134.831604531246	169.083495073302	142.691622163694	57.1451438194674	71.0429555490757	59.9048865192019	-1.24756	down
neg_3993	S-(Indolylmethylthiohydroximoyl)-L-cysteine	22580.9085582885	21871.9291525994	25903.4705057205	9169.33444892052	9877.29602875338	10583.4239638163	-1.24762	down
neg_6315	2-pentylfuran	955.70032055359	922.460234521377	1108.72950540145	390.277730535155	428.20290774135	436.104586452611	-1.25143	down
neg_1617	5'-deoxyuridine	122.815365936467	110.75784354499	115.751400577123	62.5618453611568	43.4431776236158	40.7093987709646	-1.25156	down
neg_8511	7,8-Dihydropyrene-8-carboxylate	96.7582766089219	120.003445053168	138.876058512243	50.0684227401321	61.9540714928595	37.2762565003789	-1.25221	down
neg_10240	Prodigiosin	1177.43425113901	935.984582936767	744.210113684299	392.015178430229	414.696683450789	391.368439355442	-1.25409	down
pos_2779	Indoleacrylic acid	14893.2474548561	16375.1553398837	14959.4658991596	5926.08039914443	7385.54422277794	6034.48388378793	-1.25672	down
neg_11431	trans-2,4-Nonaidenal	302.099548972783	321.309260836113	392.863732639277	116.084094437351	150.67302315217	157.509451617415	-1.26024	down
pos_3038	Atropine	209.804319436107	271.775964570073	257.554996016963	83.813785314424	112.44785013881	111.266196703455	-1.26512	down
pos_11287	PC(14:0/20:3(8Z,11Z,14Z))	17133.4123879769	12330.5844395884	21218.3583203434	10382.4	3783.63035472615	6876.8321022766	-1.26815	down
neg_4718	2-Hydroxy-5-carboxymethylmuconate semialdehyde	1978.23181119677	2043.05004778749	2509.58643299854	768.580619813369	880.057890048019	1062.11970816488	-1.26858	down
pos_8738	3-(3-Methylbutylidene)-1(3H)-isobenzofuranone	31.275412280172	24.8316027981959	20.4035538498581	11.230968048489	10.5857742669832	9.93422612594143	-1.26886	down
neg_10150	9R,10S-EpOME	840.966884420226	766.040965204349	948.748723560784	317.738393027531	362.614950180807	378.577020396276	-1.27114	down
neg_7837	Anatabine	2661.98899621913	2722.98888752777	3092.89625236783	1116.83000960859	1133.96400619548	1261.58690217206	-1.27125	down
neg_1669	N-Acetylmuramoyl-Ala	586.788526897324	591.142627139295	610.407567117844	280.643511817626	194.249349507343	264.190822253088	-1.27481	down
pos_7695	N-.alpha.-Acetyl-L-arginine	53.6527572645795	39.8962216432733	36.6871572599098	23.0934334549156	11.9491400528553	18.6482588848453	-1.27838	down
neg_10288	1,2-Dihydrovomilenine	108.482820033809	99.9633222119043	79.1582695919446	46.7611660996259	36.4616464421393	34.9436443388907	-1.28327	down
neg_8010	Doxorubicin	5344.28891182878	7109.45296334706	8664.09497815706	2606.69330240551	2918.26069602286	3113.03805799214	-1.28969	down
pos_9437	PS(18:2(9Z,12Z)/0:0)	2914.16876267831	2686.80732261622	2611.79520332521	1194.03009982645	1313.04965736792	851.767145218997	-1.2899	down
pos_9163	PC(18:1(9Z)/0:0)	193.562938944998	160.252686040734	155.156726234306	77.9664224552965	54.5837088277742	75.272408494574	-1.29224	down
neg_1676	3-hydroxy-3-methyl-Glutaric acid	232.964862912856	198.172932127458	235.37060551574	104.333657696876	77.1983054036525	90.0993187922137	-1.29497	down
pos_9154	Retinol	39.1054085851702	44.2257342999955	35.2872645885475	14.4137576907701	16.3479002735034	17.3291375002424	-1.3025	down
pos_8827	O-Methylandrocymbine	7195.77495489446	7414.98256636507	7110.54439737632	2879.49481141459	3049.23338137428	2873.49514730219	-1.30317	down
neg_3980	5-Amino-6-ribitylamino uracil	168.889641995452	172.985575556996	207.857044584941	71.3382624213761	57.148665932693	93.7608314328215	-1.30656	down
pos_3133	Asparaginyl-Tyrosine	332.657785361638	369.225349148114	320.490703389478	121.306352697188	159.947324946065	131.071452466916	-1.31007	down
neg_3346	D-galactal	17894.8377790064	15339.2158644969	23023.9039438585	6878.88639297886	7410.74257128168	8364.70186722267	-1.31227	down
pos_8014	3-Hydroxy-7,8-dihydro-beta-ionol	205.424837444784	199.606182201737	192.294470781922	88.8677335016005	74.4902274973541	76.3627509656629	-1.31716	down
neg_6810	Portulacaxanthin II	4326.45385927016	4544.34459158581	5018.27143237634	1660.08110629403	1915.00050110125	1984.09343351804	-1.32101	down
neg_4999	Phenylacetaldehyde	540.640208511017	565.581969405386	687.011890671587	204.157180664686	242.921820316904	269.336911162845	-1.32369	down
neg_7847	Taprostene	934.432977952133	1109.99647246593	1167.46379850365	381.431231070455	418.733027449357	481.63546323839	-1.32525	down
pos_7922	(7S,8S)-DiHODE	867.452633980637	872.680557688281	799.691594107991	356.337464986767	354.167090066556	302.992762161317	-1.32539	down
neg_1135	Tetrahydropteroyltri-L-glutamic acid	213.833672476938	166.447881975268	195.077482899586	80.2679248417226	57.0276721249532	92.2080515577528	-1.32595	down
pos_9269	Gly His Trp Ala	1344.3083465318	1150.00838380364	1128.09778330823	465.109067649093	475.006348619078	495.186140494038	-1.3356	down
pos_640	2-dehydropantoate	184.325915611582	158.294520826926	126.911475160545	61.9271222353551	67.1970812074349	56.6103984204404	-1.33798	down
pos_5908	Premithramycinone	273.87845055067	355.34096476996	280.543390435248	108.206108187693	148.96413079142	102.549385353435	-1.33862	down
pos_7696	2-(2-Methylpropoxy)naphthalene	170.470289989355	138.255	138.95637782521	82.1822379401344	49.2722759708044	45.0492719547259	-1.34277	down
pos_9307	Afzelechin	178.182226728926	158.058432858684	149.759168248731	62.4560019837777	66.3053729613368	62.5771163309222	-1.34483	down
pos_2594	Valyl-Proline	7011.8741272867	7640.06437493368	6732.28825729167	2639.56936794529	3256.58962006432	2518.28101078111	-1.34561	down
neg_7842	CAY10616	748.896415135009	695.131028114869	812.37579555439	288.929569506106	267.117807739111	328.130744417337	-1.35162	down
neg_6880	fructoselysine-6-phosphate	390.397930001614	630.709094811357	567.594852634053	150.01677366301	241.821999327854	230.431918711386	-1.35223	down
neg_3724	(2E)-Dodecenoyl-CoA	433.848199641386	538.227862157554	508.69291777154	204.886190193586	184.197352961098	190.399628716529	-1.35351	down
neg_9386	Prednisolone	1414.91519194922	1594.34072981704	1763.5853339139	476.704602353919	652.615409764571	735.140578815456	-1.35609	down
pos_3173	Melatonin	3.0209811585637	1.93196747049138	1.99035233675995	1.07013384344374	0.677395055226787	0.963217987704792	-1.35693	down
neg_8273	Viomycin	240.616329032117	289.471130307926	289.913532901667	93.6651074458438	114.318129477516	111.19611176449	-1.36126	down
neg_6322	L-gamma-Glutamyl-L-alanine	5545.59611917229	5784.41836564527	6782.69465391788	2347.19900410239	2245.81811114113	2453.52448766081	-1.36202	down
pos_8079	Pro Pro Thr Thr	142.233273303264	175.070471156714	176.573115762177	59.7275233543447	79.0465969981828	52.6088313934209	-1.36769	down
neg_9669	21,22-Diprenylpaxilline	161.193840110176	226.110599224939	179.731069532423	35.1094400516463	108.610933080976	75.1069374837708	-1.37365	down
pos_2774	Isoquinoline N-oxide	5015.60363543281	5461.96632792546	4686.19078696581	1853.36990622887	2248.14675223251	1721.01854134385	-1.38091	down
neg_3994	Deacetoxycephalosporin C	47287.3196055208	46467.7381536982	57043.2771371466	16900.120097142	19611.8477405999	21352.3534600209	-1.38187	down
neg_10221	Avicholate	2809.66599993108	2621.78328988446	3183.72224993959	1008.84735946189	996.671604118111	1297.31820969012	-1.38317	down
neg_3633	Lividamine	114.714240522569	99.4468753933481	140.06687012681	40.4603700390386	41.6953361312957	52.7310840960355	-1.39293	down
neg_9761	D-arabinono-1,4-lactone	492.092	353.869706053567	475.47223656878	68.3203881524511	253.182292922601	181.322941246553	-1.39397	down
neg_8501	Tetrangomycin	9434.10199594938	9341.11911155567	10007.4801736099	3457.96454502728	3614.3139791875	3867.7987363296	-1.39558	down
pos_6845	Tyrosyl-Phenylalanine	1379.18733710571	1360.53099275866	1272.49507973305	406.897772129422	651.110965069319	465.712260519151	-1.3968	down
neg_10710	Cobinamide	127.517941049544	205.363518487849	223.994673043872	64.047144313646	56.8042947235197	90.0432917241642	-1.40083	down
pos_2823	3'-N-Debenzoyltaxol	146.030830156062	223.775520741208	224.094478445307	50.9461448155605	82.0025708292117	91.9020701139475	-1.40125	down
neg_10293	Microcystin LR	5246.96209604001	5154.62288786764	6867.27544402968	2101.98304011336	2530.01772930545	1897.22888677244	-1.40319	down
neg_733	alpha,alpha'-Trehalose 6-phosphate	612.16359410778	640.949350121726	759.495330447049	242.693544150929	254.242747720111	263.890062989885	-1.40343	down
pos_9157	beta-Citraurin	84.6408420714559	72.7542649475375	71.9975443797845	30.0687386200892	22.4620433671812	33.8042325261282	-1.4098	down
pos_2814	N-Acetyl-D-muramoate	69.2551887711968	80.4847326495065	62.6437059149303	27.0477507610728	29.7332213992848	23.0917800336889	-1.4109	down
pos_3135	Deoxyviolaceinic acid	3165.15008612618	3616.07855356886	3072.85336563768	1152.86139480106	1420.87176148936	1128.94093871215	-1.41215	down
pos_6545	1-OH-Nogalamycinone	617.476600776523	602.608674770632	592.862055759271	214.403533213477	249.031751733741	217.209420557394	-1.41336	down
neg_7982	octyl beta-1,6-D-galactofuranosyl-alpha-D-glucopyranoside	707.755273107365	842.135495346597	923.425255521847	278.388030595422	305.571500640436	344.016124001719	-1.41429	down
neg_5024	Ethyl 3-hydroxy hexanoate	53.5513107332844	62.0673091877773	73.7145376046563	24.5183870238508	28.3850495513112	17.972061206147	-1.41757	down
neg_9851	Digoxigenin	94.8462536068155	90.9477611639789	118.350850476828	30.9092977546443	41.030862067338	41.7169509731147	-1.42007	down
pos_9354	PS(16:0/0:0)	60.9335418394079	41.5492331789389	38.8737851099289	18.0502092335875	21.3299720358728	13.4437283307419	-1.42008	down
neg_8976	10-methyl-5,6,7,8-tetrahydropteroylglutamate	194.426592264151	143.016552776835	166.614901573679	64.1265107289909	56.7791258512655	66.7193861261503	-1.42574	down
neg_985	O-methylserine	435.442870974279	553.419185228761	582.508033290623	166.95799841557	196.262541037665	221.017808680834	-1.42739	down
neg_3781	Leucyl-Glutamate	48.3315761177396	59.9951026276967	64.1118715382897	19.9422881815948	17.0041313000755	27.0124367231614	-1.43087	down
neg_5632	2-(3-Carboxy-3-(methylammonio)propyl)-L-histidine	348.785984145465	422.556257867458	483.434969143615	119.675236674776	188.695311076137	155.471850464184	-1.43572	down
neg_4989	Picrocrocin	484.358907919801	443.180515333877	591.083271914146	170.968268275465	189.519743386312	199.336188223503	-1.43972	down
neg_4187	6-Hydroxyhexan-6-olide	1000.88621041615	951.250829941438	1151.35814043624	341.769760095907	424.509815171974	377.374728815913	-1.44024	down
pos_2478	Pseudaminic acid	4654.49417691435	5290.49794062448	4619.04809604296	1778.09913167096	1923.19298082369	1663.3240623757	-1.44086	down
pos_7444	alpha,alpha'-diethyl-3,4,3',4'-stilbenetetraol	705.882901878004	754.202225897119	722.668280329232	270.383591303301	277.783243446549	252.536381080688	-1.44681	down
neg_1328	SN-38	265.088061867205	303.203454974531	292.726730901235	66.4032430302369	137.54811089642	111.196883508523	-1.45001	down
neg_10857	13-OxoODE	2729.01346286899	3262.97334934885	4084.63457458677	1146.56989134852	1171.68176527915	1355.02723537105	-1.45587	down
pos_8055	15-Octadecene-9,11,13-triynoic acid	100.47308569917	131.856577252935	89.3635932572132	32.7033164059255	50.0586448540811	34.2745816622829	-1.45873	down
pos_8053	Chamazulene	84.8531961804645	85.4324823900692	87.2511503439181	31.3313092459845	28.0306914420817	33.6836899472025	-1.46877	down
neg_3468	4,5-Bisphenol-o-quinone	350.343501598693	365.54377767261	518.94099963438	77.5433117131618	106.784539490586	259.441699079754	-1.47643	down
pos_264	Choline sulfate	351.756672105966	376.594769429529	390.05274568344	126.705169333435	155.51929938909	119.133973060199	-1.47848	down
pos_5566	Threoninyl-Glutamine	264.046891307416	323.385320986717	284.36067510147	102.902811004213	134.070540881992	75.0039634160525	-1.48254	down
neg_1598	Histidinyl-Asparagine	723.860796676393	631.080339118226	742.992573146692	248.058155654761	264.516687695893	237.149595215962	-1.48454	down
pos_2777	Nicotyrine	312.414858634004	354.097609231022	303.329982455968	103.134541827284	140.614003461287	101.734357801191	-1.48914	down
neg_7111	azaguanine	119.337379032966	78.3967694725871	109.902974421142	28.1341132546214	33.3195939541177	47.7293768166546	-1.49448	down
neg_8472	Proansamycin X	197.624377018218	198.014193657833	206.939419802036	61.8720729410142	71.0802371974714	78.061496777178	-1.51381	down
neg_10182	PC(20:3(5Z,8Z,11Z)/P-18:1(11Z))	893.42528700571	691.477095571187	1041.05822604682	342.560138255526	319.481911385441	250.722950698672	-1.52453	down
neg_7836	Ethylbenzene	64.4449621431523	76.5733505460901	65.3308599750151	22.8426661232296	23.5530321085729	25.3277663489135	-1.52457	down
neg_10576	IPC 18:0;3/22:0;1	3537.05751848158	2630.18281720351	2315.78588799678	972.260791390763	954.094790673156	1017.53700815803	-1.52685	down
pos_9496	Rotenone	40.3207510138708	45.1484941963329	43.9420735312586	13.8949540906374	15.0306202830047	15.7838432238551	-1.53331	down
pos_6478	Pulcherrimin	777.282922301455	666.304385352009	870.987222481749	276.957139584798	246.478733354134	275.829868051427	-1.534	down
neg_7824	(2R,3R)-3-Methylornithinyl-N6-lysine	384.745501668145	365.855630114388	444.502324348946	124.274949733349	143.163600064613	143.894513107836	-1.53876	down
neg_2136	3-Hydroxy-1-indanone	2686.30744258727	2514.41483920359	3458.40691010687	856.94777940086	962.722262878052	1151.52017573452	-1.54318	down
pos_2773	6-Methylquinoline	1912.95188683626	2063.79238197826	1824.23919081612	637.695656050139	723.501874530534	620.095698046697	-1.54986	down
neg_11694	Testosterone	423.528648993707	250.993670647515	390.59416543451	164.066497294935	88.7165252082181	110.641079520416	-1.55129	down
neg_9360	10-Deacetyl-2-debenzoylbaccatin III	2664.59399296365	2642.67496878345	3230.68766074653	829.821434711914	988.372203289035	1094.19028204793	-1.55169	down
pos_5402	Beta-Aminopropionitrile	300.623602250607	440.295051487225	389.129936089318	105.949758951039	145.703022917677	133.711509203693	-1.55209	down
neg_7319	Amobarbital	1030.00285583299	1632.31388704565	1541.40921090125	422.763723674763	506.24109145291	498.366668338754	-1.55831	down
pos_11142	Ethyl lactate	67.2820573238493	118.041398709014	90.7466231042762	20.5033690338089	42.7926805833087	30.440861330627	-1.55835	down
neg_7655	cis-3-Hydroxy-DL-proline	1841.88191529572	1703.19136450586	2202.28294715048	609.24614761639	611.911984775157	727.000816565645	-1.56079	down
neg_7367	4-Phosphopantothenoylcysteine	103.77090597626	119.678612414259	94.4719447250336	40.9222347371396	21.1081796323929	45.061158064777	-1.56983	down
neg_6243	2,6,7-Trihydroxy-9-methylxanthen-3-one	506.719473211471	684.906096927384	735.392561922422	210.374206276702	157.622735363854	279.782266027139	-1.5728	down
neg_1587	3-Hydroxy-4-hydroxymethyl-2-methylpyridine-5-carboxylate	83.6244244350245	126.475704444515	115.412904873391	43.2453701861728	29.7576108952805	36.3688454957991	-1.57347	down
neg_7635	5-Hydroxy-N-formylkynurenine	11.6226799590931	8.63918311773564	10.2373981980222	4.34561901907203	1.27654379563842	4.60295119917201	-1.57666	down
neg_3959	N-((R)-Pantothenoyl)-L-cysteine	130.093671385615	134.036867488688	151.217	46.1915807891566	36.8253187963082	54.1806452161556	-1.59806	down
pos_10047	Leucyl-phenylalanine	337.040476477263	404.530040685909	397.299670340583	109.719602281608	135.717196735315	129.997083906622	-1.60097	down
neg_3881	(7Z,10Z,13Z,16Z,19Z)-Docosapentaenoyl-CoA	1882.1	2409.80053759612	2459.03060734764	573.016836212498	792.412360150529	845.815303893863	-1.61023	down
pos_8489	Pro Pro Glu Thr	18032.6080291648	19056.7065590801	17765.1063777625	5860.19369478204	6167.09325008322	5926.59773224919	-1.61131	down
neg_8259	1-Hydro-1,1a-dihydroxy-9-fluorenone	211.109687187333	198.699552488367	230.92442434904	66.2818480903493	57.5923323098107	85.7072226932153	-1.61221	down
pos_9009	Bitocholate	46.0222493922606	59.414542580855	53.4427814390926	19.0817822141834	18.425144658413	14.3873982703225	-1.61428	down
pos_8626	5-Hydroxymethyldeoxycytidylate	153.588555281603	190.731159747964	207.521343937019	53.7119255971723	56.1908274038873	69.535718242799	-1.62076	down
pos_7165	Plantaricin BN	34901.796578487	36225.8024542439	33217.3485935097	11589.6523074335	11312.9515676599	10681.9194975409	-1.63549	down
neg_1871	2,3-pentane-dione	1067.01827466334	1133.3583946348	1094.86004403582	310.326933787307	355.210221705169	386.052524428958	-1.64781	down
pos_7476	PI(16:1(9Z)/0:0)	485.428496582323	581.576342004029	553.057790413309	145.31478237336	210.695479373141	160.654359062702	-1.64875	down
neg_4174	(S)-N-Methylcoclaurine	23.8978700688994	30.0011779687935	36.6903567365676	7.80893193793213	6.72365118837578	14.2387525503931	-1.65471	down
pos_8272	C1'-C9-Glycosylated UWM6	303.832856738494	341.125694109421	325.621470852703	96.1760689205143	115.897686542156	96.1326374138176	-1.65495	down
pos_3002	Valyl-Isoleucine	9.90097591236457	9.39241483113629	11.6967117962335	2.21880433786659	6.08981449374623	1.40680099154073	-1.67346	down
pos_8308	5-Methylcytidine	253.410551315231	244.389031849742	232.166875102453	82.9486899829958	72.3157847059644	73.1240196745147	-1.67634	down
neg_4740	Protoanemonin	1298.24155431909	1139.36611495692	1529.79874766833	417.979974237643	402.335677800789	416.351115489166	-1.68174	down
pos_2592	Cyclopropanecarboxylate	272.945738704119	269.953550989642	222.341917273679	76.9437991264327	95.8982791452551	63.0041081680285	-1.69807	down
neg_7642	16-Feruloyloxypalmitate	2993.62390290883	3157.20738071334	3562.26568764715	864.717581454979	915.189117773153	1200.94894625243	-1.7042	down
pos_472	S-Adenosylhomocysteine	33.2181984550925	21.9601783685642	37.7081086755483	9.88966962251925	13.6800811531208	4.6253436096326	-1.72002	down
neg_9542	(2-trans,6-trans)-Farnesol	202.531064354427	177.46384878865	233.327707870282	37.9061706768563	63.084730134143	85.1627124590358	-1.72015	down
pos_9556	Choline	23.2883279974097	14.1608137744302	19.8193007136392	5.00218548335103	6.75100335528001	5.49732521872581	-1.7311	down
pos_7121	Pentosidine	267.464147048067	299.445631379421	241.710848620779	79.9957125871873	82.9711471667522	80.4806497547852	-1.73185	down
neg_11132	N-Oleoylglycine	799.452390672839	828.103484347961	841.520490310872	210.016109597942	261.230865458449	271.521319155232	-1.73299	down
pos_2706	(S)-6-O-Methylnorlaudanosoline	275.897504292649	279.162965337584	247.552720922532	76.9357069613044	89.5569232714393	74.769	-1.73411	down
neg_6651	Thr Leu Asp Glu	4011.52157748263	4146.29456507413	4303.6098170565	958.87330862552	1234.21558133985	1550.23776376284	-1.73508	down
pos_7667	Ethylsuberenol	96.3726593931553	68.9354760348135	77.1593815621553	35.0342822116942	22.1173539357207	15.1037805284725	-1.74661	down
neg_1979	D-Phenylalanine	16064.2188757863	21106.1475107469	16762.6056587784	4770.71740270688	5601.30808711938	5650.62699212607	-1.75105	down
pos_747	3',4'-(Methylenedioxy)acetophenone	841.800759698727	943.835670512008	882.144111388233	228.016025403801	305.942133961793	251.650065099127	-1.76376	down
neg_9256	Aconitine	1333.11197960072	1429.21486205335	1549.66	393.186695003486	418.703926590238	455.839742852415	-1.76611	down
neg_10998	3-Geranylgeranylindole	4926.59722775275	3544.13615390993	4983.36190382675	1282.4148716449	917.943808400498	1734.78793116818	-1.77356	down
neg_4128	N6,N6,O-Tridemethylpuromycin-5'-phosphate	1093.25074680497	1276.24186296621	1405.30135409769	291.822838343462	407.122252189562	393.18747619283	-1.78925	down
neg_2141	Didox	2489.71695279589	3273.65434339283	3485.78492603189	727.13522166949	910.899747841236	1027.44349549306	-1.79493	down
neg_1499	gamma-butyrolactone	356.438247274969	332.469	418.060329698583	120.817590427209	95.1023681504065	102.649	-1.79693	down
pos_4866	Ser Cys His Lys	155.770374212329	154.897829860252	155.862220761233	30.8159603483956	64.5267457764888	38.4681866022379	-1.80178	down
neg_1899	Thymidine	14687.7190016642	11728.7918803443	20478.0148156013	3458.51000587063	2939.45794131596	7018.63428184203	-1.8054	down
pos_7370	Manumycin A	429.366684639605	591.042952541297	555.691630128347	124.154536473784	179.652696866455	145.829980021152	-1.80953	down
pos_8030	Dioscin	829.398542116458	966.851016302397	960.578840067652	241.291612645828	304.582987060051	236.639171217832	-1.81682	down
pos_914	N-Formiminoglycine	11879.1802125102	13942.1801207156	12435.3252888993	3424.64349536264	3955.7396169501	3448.35897476748	-1.82085	down
neg_8772	13-Dihydrodaunorubicin	481.230818268777	356.594407154359	413.283058156852	93.3874042901717	120.250238410069	139.790439666075	-1.82372	down
neg_1354	Adifoline	400.881492378177	275.05101788976	314.346417604807	86.5564535866315	76.9593326432182	115.245104250464	-1.82881	down
pos_346	C20818	927.522228846996	915.919074454239	961.739056060014	243.054084592538	296.264015615888	250.083127433249	-1.82926	down
pos_11666	Mycolactone	18.781019846196	17.9073575385736	13.4348317264362	0.575790236926325	3.32523462346879	10.199807263145	-1.8297	down
pos_10037	Anofinic acid	132.011996914995	184.229783120547	187.604047136812	31.6864022316186	71.4248801422032	38.5440056213069	-1.8306	down
neg_4756	Heptenal	129.391489842073	134.347	163.970779281585	35.7715640440264	40.3656364413864	43.4937538720663	-1.83804	down
neg_6393	fumagillin	1004.18330149674	1060.54129882795	1169.74362695053	290.413726086137	313.104778029668	300.592083792593	-1.83896	down
neg_9978	borrelidin	34.7729715376609	56.3363936073029	39.0244	12.1054591734002	1.47689398684955e-09	24.1780259116576	-1.84261	down
neg_8187	Tetrahydropteroyltri-L-glutamate	181.929174529492	111.468176891945	162.576343990319	28.1853025411116	29.338358405606	69.4912894362994	-1.84395	down
pos_10268	PC(0:0/18:0)	5310.89113818309	6281.02409289846	5612.69137296191	1485.57444682765	1758.22389643053	1538.18514165195	-1.84711	down
neg_1272	2-trans-Dodecenoyl-CoA	184.799100367305	183.982686091635	217.599631887303	108.476581385727	25.8774811831205	28.2419919821414	-1.85055	down
neg_11599	Phytosphingosine	2341.71502559925	2288.54547270633	2199.23002508561	530.349207399922	672.514150005071	684.980254230918	-1.85504	down
pos_917	trans-Cinnamic acid	2030.00663327983	2403.33577471294	2311.43553829659	553.128735416108	690.685061277183	617.21689227551	-1.85767	down
neg_11629	Oleamide	3404.70824591007	3167.47128882358	3136.21369751589	835.106389186626	878.045328405112	958.505161277469	-1.8615	down
pos_972	Plantagonine	16.1520974717013	25.0933473496551	17.645216128095	6.13776594787247	4.8426863380974	5.03733770763282	-1.87836	down
neg_10015	Avideoxycholate	350.678978094876	386.288978988127	426.477283713852	90.1340402209325	90.0210322412946	132.52115250841	-1.89566	down
neg_6091	2,3-dinor Thromboxane B1	1397.17	1339.46707044023	1650.24245051959	377.570369623303	420.231378784936	379.186930187158	-1.8981	down
neg_4234	1,2-Dehydroreticuline	5.87669768169901	4.0999646484215	8.18346930676563	1.47689398684955e-09	2.75819784797917	2.0848264002529	-1.90679	down
neg_919	D-Serine	251.498164834211	229.880881228407	240.213361116217	65.8333341168865	53.1554418850647	73.1467752061382	-1.90906	down
neg_1744	Coniferyl alcohol	4768.23788252718	7563.6820599749	6485.81480116221	1317.82971517869	2269.94073902835	1412.25245111219	-1.91209	down
neg_3658	Loganin	344.772437507261	297.492316410435	414.719615416866	85.6337492742486	89.8802815639518	102.402338766132	-1.92723	down
pos_8399	12,13-Epoxy-9-hydroxy-10-octadecenoate	156.815524825746	124.82442973709	142.655338886115	38.382670361951	38.9192325316635	33.6415237362571	-1.93524	down
pos_9795	2(R)-HOT	219.588253255933	243.479992149097	245.475965686037	64.9074055623623	64.4940036254171	55.7961324678803	-1.93579	down
pos_8539	4-alpha-Methyl-5-alpha-cholest-7-en-3-one	77.7004086996173	105.45835061239	95.4660180088559	18.4432374653448	25.4162120536724	28.7737807260852	-1.93962	down
neg_6157	5-methylaminomethyl-2-thiouridine	151.881936069746	96.0528923873741	130.115428093765	38.5449192845951	30.9624973833652	28.6905619186802	-1.94481	down
pos_10821	Terpinen-4-ol	933.772503996994	1381.26249174008	1258.94660410597	226.809323405606	362.010057131477	329.447765663826	-1.96055	down
pos_467	Mycosporine	3041.5501079879	2752.17616071215	2334.32844244305	664.125141819727	804.968984073969	613.541	-1.9645	down
pos_5989	Isoleucyl-Alanine	37.3296259660278	55.7689702168785	60.2663970193821	5.26082611126443	15.520837055507	18.5019411779981	-1.96497	down
neg_9053	Avermectin A1b aglycone	808.150014162588	848.00333579718	784.249049770228	203.124154527681	200.828374475749	214.565120381709	-1.98023	down
pos_500	Discadenine	112.637001412587	111.841019316762	71.3560308665147	26.364425403348	36.8686142395138	11.7314187158898	-1.98051	down
neg_1670	Jadomycin A	453.062974671983	486.003141086839	481.275117453986	159.124065191037	89.1428834529686	111.357114641325	-1.98168	down
pos_348	Cytidine	343.352405549746	331.98305808027	188.235846373872	76.6480975283282	74.0807398575727	66.1314858147464	-1.99355	down
neg_1417	AminoDHQ	296.965150856293	303.86120754262	303.371090946814	85.3363027237972	67.424250769928	73.8442891635326	-1.99646	down
pos_635	3-methylthiopropanol	329.597817943854	299.913123493008	253.977668739941	69.5341183248758	84.885611211084	64.3847764729236	-2.01357	down
neg_7877	myxothiazol	329.013219210074	451.20726569363	407.376770429276	92.2311081342155	149.696590519028	51.7530380984312	-2.01573	down
pos_653	Lysyl-Histidine	295.233963449576	276.470226185234	276.650825728054	68.5185450008214	79.8272981104417	61.2896804041804	-2.01678	down
pos_10927	N8,N'8-Citryl-bis(spermidine)	314.308091027444	436.730796438633	399.123502068841	79.4849291924412	108.308	96.2684219617081	-2.01756	down
neg_4410	Benzylazanium	3085.38590903359	3091.90151845682	3662.94584590319	662.284718969554	948.292232328203	808.960462724465	-2.02396	down
neg_11174	17-O-Acetylnorajmaline	24559.6163242889	16902.0625585973	18670.2862741277	5437.45761553095	4095.6268289787	5199.61206261478	-2.02911	down
pos_8275	PE(12:0/16:1(9Z))	41.2649458931182	40.3695100819942	33.0683365672293	13.804938811951	6.60980493855495	7.27683713596451	-2.05038	down
pos_2477	N6-methyladenosine	875.759550691282	960.622693518641	796.831554115931	183.140847499567	246.032677153762	205.190649228351	-2.05344	down
pos_8516	7,8-Dihydro-7,8-dihydroxykynurenate	46.9014703184557	34.5127982264681	48.390624922463	19.0153434743412	7.36597789381004	4.88911890586459	-2.05347	down
pos_6893	(3E)-3-[(1R,5R,6S)-5-Hydroxy-7-oxabicyclo[4.1.0]heptan-2-ylidene]-2-oxopropanoate	65.049990731053	83.9511331242989	60.4075625516951	14.5087592092472	24.0295671910337	11.5135382958088	-2.06483	down
neg_5921	Mevalonic acid-5P	18.4561681584749	14.7462613621836	26.3086847105892	4.39664503324122	2.37130428811864	7.43631189183929	-2.06684	down
pos_11239	4alpha-Methylzymosterol-4-carboxylate	2044.79200465072	3008.60575105783	3068.12298089068	508.954130128591	742.398682894929	681.084790305011	-2.07133	down
pos_865	Methyl beta-D-galactoside	29.0814687615636	23.2901713654269	19.112576628999	3.81301546048055	8.60909216735993	4.5493330842413	-2.07452	down
neg_3733	Phenyl methanal	973.395556968645	925.673088990298	1220.58754096936	199.913838411094	263.184672406904	262.004124956681	-2.10513	down
neg_2159	Petunidin 3-O-(acetylglucoside)	1004.93585969357	930.101844321643	1268.99055972905	206.017120744289	238.982977790367	292.210026257864	-2.11974	down
neg_1255	dCMP	55.0915993436332	61.047641395804	57.9831551480787	24.8582472439136	1.47689398684955e-09	15.1855512509944	-2.12045	down
neg_1177	dGDP	498.765584298888	617.945941178705	574.518136642891	149.67692111829	88.6702670664246	149.807269685582	-2.12337	down
pos_9540	Dihydromyricetin	19.7701259175475	18.2987311329387	15.7496639641403	4.72521852537389	4.65156051762178	2.95855910250116	-2.12531	down
pos_749	methyl-1,4-benzoquinol	32.7688248485432	53.0970863021766	38.8176445771471	9.58552250479177	11.5808427601487	6.65584112852273	-2.16396	down
neg_8286	Columbamine	723.696919735984	715.159447981445	856.643	150.97281975377	172.46348069892	188.617020965498	-2.16444	down
pos_7423	Alanyl-Proline	634.970174488606	714.595	690.484419482237	145.916819466649	167.280722061726	138.456955207651	-2.17531	down
neg_7393	gamma-L-Glutamyl-butirosin B	2147.2395066381	2535.28663179886	2536.04	467.361714986492	522.581423604346	596.362251120882	-2.18604	down
neg_3879	Docosa-4,7,10,13,16-pentaenoyl CoA	1388.6697728165	2091.59664770273	1772.77418796668	349.769356392664	323.505180446903	469.768674364744	-2.20027	down
pos_8040	Melibiose	179.33881960049	164.118888394464	182.975783307819	38.5838260251411	43.2870528575814	32.5951413035935	-2.20133	down
neg_5957	Rhizocticin B	553.800423263288	554.432221667688	638.33487037725	129.38473869472	139.178479136972	110.984803417187	-2.20217	down
pos_6127	Uridine 5'-monophosphate	195.144664797361	352.03358657798	264.403183248048	58.0660535444216	58.1971675272255	58.7593735671246	-2.21319	down
pos_3203	Quinapril	89.4488480290255	179.532092293686	163.039987964287	11.9143167830607	56.9714883861133	24.2091780946968	-2.21433	down
pos_2173	Biliverdin	474.969807832657	558.912797101103	544.163050153551	144.59784798256	85.4125	103.546335102857	-2.24214	down
pos_903	L-rhamnitol	2.31329956072984	3.7090003316783	3.39923735037702	0.829261569191125	0.418294802568347	0.733223314257686	-2.24989	down
pos_9037	Leu-Trp-OH	53.5595114700044	38.5695698856812	42.4869008026358	9.48680067814024	7.76260243437715	10.889229700471	-2.25823	down
neg_2246	2-amino-6-(hydroxymethyl)-7,8-dihydropteridin-4-ol	186.049890643148	135.421567917409	142.656704973279	31.0575107091714	11.9497933087867	53.4472331386767	-2.2666	down
pos_543	Pyridoxine (Vitamin B6)	47.0937893713829	51.2306077124042	37.8752529841347	10.460153370553	11.6418973923648	6.09444879887332	-2.27214	down
pos_9417	Asn Gly Gly Tyr	108.365707203346	107.726204052495	105.029882948947	22.8365380275834	21.8317510794153	21.3104565908621	-2.28305	down
neg_3352	Stachyose	2427.58111131632	2266.8387332553	3475.21195888858	437.571986386867	615.025170533019	613.317115581658	-2.29396	down
pos_8419	Benzylbutylphthalate	3.63553334262452	3.5467748380547	1.8656422057275	1.35294404404977	0.451887197745018	0.0237611048368032	-2.30686	down
neg_1471	Tetradecanoyl-CoA	337.852080209805	202.958969171328	331.32469212906	46.509458809061	72.5266316518001	53.8906646200452	-2.33439	down
neg_9278	6,8a-Seco-6,8a-deoxy-5-oxoavermectin ''2b'' aglycone	8132.91844175418	8552.71864075191	9695.74253645238	1599.42326998817	1740.12769079204	1879.13208493064	-2.33776	down
pos_969	(R)-pantolactone	6.24567626788096	3.54851818328791	5.55111705561538	1.47689398684955e-09	1.47689398684955e-09	3.03269634730665	-2.33912	down
pos_5495	(-)-Jasmonic acid	723.760408849717	1146.38573219206	1013.13333909198	158.412760161364	257.435643616484	151.562309297133	-2.34525	down
neg_4005	Anserine	113.048161044883	111.42302076398	172.824733379418	28.4236147538299	18.8753483614485	30.4762822803869	-2.35283	down
neg_9862	Cholic acid	4088.1606686449	4050.88205483394	4732.09819557777	777.983840466903	835.533180606514	902.473653247478	-2.35494	down
neg_9723	PG(14:0/16:1(9Z)	282.216474552608	283.859265881893	337.135761533129	34.8976742223741	73.4263078894295	67.7762337362283	-2.35867	down
neg_4252	Tropic acid	351.835857118056	304.344092629596	381.929833750045	58.3690452210896	64.084167064961	79.563265147723	-2.36141	down
neg_1584	2-Aminovalienone	408.999641728669	501.718070584759	496.487499664341	120.828558299312	74.9638409318092	70.5130626104704	-2.40168	down
neg_5064	2'-Deoxyinosine 5'-phosphate	520.029445655664	394.89017669577	520.374601735536	77.4264986368211	46.4534422508537	143.046935454522	-2.42683	down
neg_1288	8-Amino-8-demethylriboflavin	101.816563343463	152.953693079393	113.701067175271	22.6501700750099	29.7069685618857	16.1133994393935	-2.428	down
pos_3272	isopropyl beta-D-galactopyranoside	43.2839560678166	61.9166751324836	54.1453074411839	6.61311227971346	17.8619444277429	5.11197712381088	-2.42913	down
neg_2190	C20916	898.65109316792	550.608910104921	540.169180294111	69.0313136203587	3.31503916339918	294.286594390775	-2.43995	down
neg_9593	Avermectin A1a	2263.15788672004	1582.60814350296	1683.81337815854	295.846277566859	159.387493823277	561.324949321737	-2.44348	down
neg_1237	9,10-Dihydroxybenzo[a]pyrene	1978.94120317665	2060.31609066403	2251.88227840459	328.001993252913	373.758205674261	451.26072090279	-2.4479	down
neg_5542	sn-Glycero-3-phosphocholine	1652.71820546495	1870.94211488641	2073.09992034484	286.661454973492	374.239121746097	348.453400748121	-2.47116	down
pos_706	Phenylalanyl-Glutamine	4112.90221806269	3563.50245555764	3166.84194805624	615.578851470998	748.559739637023	581.998572634757	-2.47811	down
neg_8111	PI(10:0/16:1(9Z))	377.239913064581	345.751921033636	472.963414905287	68.0030600097607	62.2866471658086	78.8460210750027	-2.51565	down
neg_1531	Xanthine	3221.7384357717	3277.01640422056	4047.5716026755	598.202598193055	661.808156022203	572.824659617396	-2.52459	down
neg_2220	coformycin	1571.20466585228	1396.85453734853	2042.82123342951	214.603261095987	234.73833543512	413.545681536184	-2.53782	down
neg_8110	Avermectin B2a monosaccharide	865.02349507446	775.111713596378	935.172690405707	142.176345894775	152.089705478767	148.180186820367	-2.54117	down
neg_8342	L-Arginine phosphate	45.9284906546972	47.4139359698449	38.779330713486	8.81726183808542	0.916035194894399	12.9130640944531	-2.54452	down
neg_2158	4'-Oxolividamine	2515.6578863511	1933.19409665746	2792.7881885486	353.616529559934	407.04494227159	479.189727816338	-2.54615	down
pos_7616	1,4-Decanolide	74.242068408519	107.437953068411	74.7539140044798	16.2157037055272	16.8134555627842	10.7146654325858	-2.55144	down
neg_9650	PG(16:1(9Z)/16:1(9Z))	205.918532099239	178.264570012802	188.823226579403	24.9602384840093	37.468171705875	35.2636186155404	-2.55224	down
neg_8100	13S-HpOTrE(gamma)	11510.8868481295	11761.8839157395	13562.6696348138	1934.51203468029	2124.77576671736	2198.65495841492	-2.55733	down
neg_1594	Uridine	1221.22467186612	1169.23911463431	1425.69016634833	218.369904968594	192.713273597265	234.214006906938	-2.56408	down
neg_7717	O-Methylsterigmatocystin	2880.78816000565	3730.5130269251	4317.0676557494	581.060723527401	584.260924735842	679.018446886301	-2.5669	down
pos_7631	2(R)-HPOT	775.085554543849	889.429860200496	767.841325057979	131.794025641645	151.403274027488	118.169144249051	-2.59936	down
pos_9220	Dimethyl-L-arginine	87.9064611408202	76.2619442704096	70.5567094338954	10.7333885224019	15.3786376960113	12.5155757858837	-2.60327	down
neg_5777	Avermectin B1a monosaccharide	426.253265703227	532.180809640312	518.453691024704	65.0875121828163	101.771871813493	70.782260257812	-2.6357	down
pos_3201	Terpentecin	2.39001218164218	3.82743906638118	3.8871748953127	0.0777884585041747	1.49952792113049	0.0429115773237928	-2.64075	down
neg_4744	UDP-3-O-(3-hydroxytetradecanoyl)-N-acetylglucosamine	2201.25195718024	1993.45484244852	2551.90646810858	330.111873209125	367.434849165176	378.969455459654	-2.64779	down
neg_11014	.alpha.-Linolenoyl ethanolamide	5014.12853433153	4543.35492402105	5479.95133046037	729.614956215955	783.788249727746	872.208064984903	-2.65613	down
pos_8479	4-(beta-D-Glucosyloxy)benzoate	179.558567829716	167.352743473184	126.409973759997	28.162910641345	25.2806611924787	20.8821742654573	-2.67089	down
neg_10383	Prostaglandin F2alpha	98.9348382116271	132.866873253983	150.344699069877	19.1154401161097	18.2384056884086	22.1486540484051	-2.6831	down
neg_5382	Aspirin	454.566119945399	374.290379191293	560.827050426566	64.0876968301855	83.995127534464	65.3896917569653	-2.70263	down
pos_589	1,2-Dihydrophthalic acid	238.279797791699	262.143283545986	396.162394365312	39.221489459824	59.9845892296218	38.3970019381363	-2.70393	down
pos_10430	Tetradecenoylcarnitine	339.659680531284	494.372500727573	412.246702947764	52.6436730012201	72.2420723413134	64.524136655837	-2.71804	down
pos_1318	Androstendione	94.7237158105148	133.456413112638	65.9283264475869	7.73154953185563	27.3616431452345	9.49976477561897	-2.72146	down
neg_1628	dTDP-D-forosamine	89.341202539742	65.8645195581384	94.6469248598127	23.0301607345765	3.11333451723296	11.584299366728	-2.72738	down
neg_3772	Acrylonitrile	242.001551132778	107.242427878652	179.161795310508	12.9951318337962	1.47689398684955e-09	66.6252731810941	-2.73044	down
neg_9938	L-Pyrrolysine	783.716598420578	608.700448444627	665.535631442649	93.3767539570796	112.629520746323	102.883654736901	-2.73605	down
neg_2154	5-Hydroxyindoleacetate	2151.20324462073	1705.54818069166	2428.41677862465	262.139416230941	323.639595088371	337.339184206799	-2.76736	down
neg_5772	Pentanoic acid	395.693583291922	390.015630056658	441.452929725222	50.5179824029666	63.6330814847097	65.4488718933765	-2.77247	down
pos_10522	Lys Arg Arg Ala	143.683807379192	241.258607682861	205.951883026591	23.7607378412274	30.9808470402787	29.9306871829615	-2.80294	down
neg_7081	5'-[(3-aminopropyl)-amino]-5'-deoxyadenosine	1488.65205149799	1648.79407312497	1829.1799518153	202.238476400544	254.704708387248	245.24751275749	-2.82233	down
neg_10427	beta-Phocaecholate	1291.57668593061	1175.44201722586	1470.06164168216	184.53007030406	165.987545305717	201.878934308534	-2.83335	down
pos_7812	Gly Tyr Glu Phe	362.451460565903	335.091664330751	330.764202739692	60.2596543634526	43.0462584217341	36.7837013541835	-2.87585	down
pos_754	Adenine	2218.46429538265	2253.79300870581	2045.42799487168	268.358	362.345714518731	256.826483509505	-2.87649	down
neg_2047	Levoglucosan	490.481356401499	445.412435994268	707.163168015954	48.1002667151445	65.6405436104902	102.544400156584	-2.92538	down
pos_8205	Precorrin-2	9.72367056550969	12.5702640265638	12.6568685089896	1.37837258523334	1.62318891961824	1.51740966228544	-2.95126	down
pos_2772	2-keto-3-methyl-valerate	171.478451900427	197.33509783825	156.255606992237	18.7317027359449	27.3153259188885	21.7040462889361	-2.95419	down
pos_7632	S-hexyl glutathione	88.1893920061847	116.951302351461	102.942819431493	16.7971731812182	10.6814033063216	11.9745113807414	-2.96511	down
neg_1109	Deoxyinosine	1374.45875852073	1847.59347489733	1817.07	176.844309365666	207.103235424948	254.400589826663	-2.98076	down
pos_822	Indole-3-carboxaldehyde	1.38753528284131	1.42853	1.87515525614061	0.198997135258584	0.319543959620442	0.0732963844008882	-2.98669	down
pos_499	Norfloxacin	23.0229647508968	13.4691395381159	14.3365269804167	2.62196896416174	3.76987841532628	1.47689398684955e-09	-2.99134	down
neg_1615	N6-(1,2-Dicarboxyethyl)-AMP	95.4317580332344	73.9157142769908	89.0524765126235	15.5343257513686	1.47689398684955e-09	16.5544973058662	-3.00946	down
neg_7254	9,10,13-TriHOME	3381.68883535165	3253.04436949576	3871.07590807282	365.441654911311	425.242335827358	492.733824616108	-3.03312	down
pos_2936	Malvidin	2839.54505576586	3731.63341208517	3228.20290320101	368.730591754748	261.390400454315	566.518248205156	-3.0337	down
neg_4191	4-Amino-4-deoxychorismate	843.310609534581	649.578139766902	833.84581066955	89.2654726487617	79.6040889163538	112.052601852759	-3.05006	down
neg_9543	2,6-Dimethyl-1,7-octadien-3,6-diol	2677.87569394747	2783.59629209134	3192.37153157305	321.578503874814	330.755733262108	382.134141078304	-3.06445	down
neg_4127	S-Adenosylmethionine	1042.63767160453	1086.63668665229	1265.05057825575	128.173585763465	120.484959458857	155.054133447309	-3.07172	down
neg_4371	N-Acetylmuramate	248.76568475142	271.005735161461	335.877804421096	27.3631886323166	30.4547279478892	41.6412367180703	-3.10484	down
neg_1352	S-(Formylmethyl)glutathione	124.652721823449	117.12957195003	117.512444943208	2.78073720078207	20.0544678157999	18.7643621565912	-3.11053	down
neg_2097	Nicotinamide riboside	262.893142215307	439.893402920547	255.271610755107	1.47689398684955e-09	45.3142094639486	64.8024570599997	-3.12108	down
pos_8387	3-alpha(S)-Strictosidine	155.884947776631	168.557171840125	184.257743526751	26.6223467802096	13.4051389051615	16.098708314326	-3.18007	down
pos_10295	IPC 18:0;3/20:0;0	30.9115775356512	40.8314934457025	19.0118806775726	6.49960435459942	1.47689398684955e-09	3.51095138283473	-3.18045	down
neg_5195	6,7-Dimethyl-8-(D-ribityl)lumazine	73.3209417589136	54.6257004082996	73.0019683040664	10.7673974041791	6.16807707757338	4.85744466183464	-3.2049	down
neg_4053	S-Adenosylmethioninamine	76.9599475908781	78.6668667574282	90.3955366112278	14.8838126215457	1.47689398684955e-09	11.6267639845835	-3.21415	down
pos_3594	Arginyl-Aspartate	388.515933582033	496.528267185953	440.018413221197	40.6033998928436	46.1572248566434	55.814584714876	-3.21627	down
neg_4514	Indanone	15.9270858670569	13.2747410459574	19.293523136431	0.552491471758021	2.57504621581199	1.94956446746115	-3.25577	down
pos_1078	dihydrohomopteroate	5206.15653318977	4724.98075423083	4191.89186425072	465.398561296132	597.760375548372	409.529326348602	-3.26153	down
neg_8098	9-OxoOTrE	697.214169783175	819.929190467713	858.228303323055	73.1948070285383	87.9710154694112	84.3108990231507	-3.2745	down
pos_3277	3-nitropropanoate	199.775099009798	221.252575028016	186.46808161327	19.0673116108794	22.1599282355796	20.987926445078	-3.28754	down
pos_407	Dihydrouracil	215.866398471725	202.509633589225	114.421562022894	16.0423941199276	19.9255225496156	18.2593348699923	-3.2965	down
neg_1667	Norleucine	3758.98320695154	3725.41612784009	5068.80182084214	329.442459951855	433.941569535902	492.541010848527	-3.32123	down
neg_8371	9-Hydroxy-12-oxo-10(E),15(Z)-octadecadienoic acid	6084.75444575914	6514.22348537077	6810.45660831617	569.859442769152	630.925113416664	706.90899572877	-3.34686	down
pos_8032	Avermectin B2a	644.050651831744	1116.91996288317	1321.46086933273	73.3384940204929	113.052646917903	112.99738315308	-3.36398	down
neg_1106	decoyinine	1153.91849949201	1218.36448177336	1253.77845801718	109.495206935047	103.211152013082	136.754656628131	-3.3752	down
neg_5678	4-Hexanolide	3122.26538192014	3304.94536753636	3774.96533680593	272.374971991291	360.523111921628	339.720859521445	-3.39086	down
neg_4525	MM 42842	41.6151667219251	20.8842820908574	22.394390562374	1.47689398684955e-09	8.09321261978635	1.47689398684955e-09	-3.39088	down
pos_6637	Cys Cys Ala	457.883992596469	513.786634109323	465.717717949294	35.791402875955	62.3922274832984	38.8392787732424	-3.39096	down
pos_8638	Dhurrin	351.910404454959	276.741922086584	226.673541001424	13.452914879273	32.7964101045952	34.6401851534146	-3.40245	down
neg_1586	Gluconolactone	123.703203740529	88.4747418095469	119.501892245078	14.3934790674881	10.7932107297162	6.16177205747902	-3.40332	down
pos_758	Vidarabine	2194.0957609837	2316.17690600846	2088.74638476923	169.520213880174	285.774190107906	163.67313105654	-3.41432	down
pos_5359	3-Methyl-2-oxindole	6.35993378753813	5.89287940012206	4.77087489201542	1.47689398684955e-09	0.875768255515939	0.720740547712912	-3.41455	down
pos_5834	4-amino-4-deoxychorismic acid	500.77191840779	545.684667842767	398.337	36.1604816241034	60.4239634948442	36.8375593188494	-3.4368	down
neg_11455	Deoxycholic acid	2234.09241652677	2350.84340712516	2634.26299446207	188.657002398227	205.249745464589	267.039057478863	-3.44923	down
neg_6417	Diethyl butanedioate	2070.95917970812	2304.18806728833	2654.93107560063	187.629141144055	214.995913942892	240.131780899042	-3.4512	down
neg_5889	Cortisol 21-acetate	2581.05277980065	2721.75038223201	3067.45114078178	200.582528340896	238.450632711729	321.220380917664	-3.46072	down
neg_2247	3-Hydroxypropanal	168.050527465038	257.01580540829	310.502031676439	15.7216336898146	30.4010116337251	16.9914556588737	-3.54283	down
neg_1098	D-Galactosamine	959.044285593009	838.408167452767	892.989151714244	137.21444393396	1.47689398684955e-09	91.337845410913	-3.55725	down
neg_3998	O-beta-D-Glucosylzeatin	178.284751447599	252.779329105222	369.406528698798	1.47689398684955e-09	47.3637058362632	20.3287980301158	-3.56378	down
neg_1234	Dyspropterin	8680.96250750708	8894.4930308142	9622.01552028732	863.274761979691	652.078129754825	676.463331691673	-3.63327	down
neg_1696	5'-Deoxy-5-fluorocytidine	860.692584600335	897.847820932441	806.381350844401	36.1567167387853	77.6702523922801	84.2523155247209	-3.69476	down
neg_7522	Dodecanedioic acid	718.502459283905	685.201285241591	719.724137692974	51.5398401345186	56.6344480463615	52.2269048961753	-3.72664	down
neg_4742	Digoxin	703.177895207609	645.816963227555	852.32892858482	43.7075312331708	42.2594103082365	80.1336082780771	-3.72824	down
neg_4495	Puromycin	12509.0840507651	12612.5435420594	14868.1673450549	924.250645663854	1048.14088568475	1038.91702795113	-3.73117	down
neg_1490	CMP	308.512990293299	226.002241846048	305.549276186148	32.3305536065494	22.1214085456072	8.7874399774508	-3.7316	down
pos_3693	(R)-S-Lactoylglutathione	256.403270188612	317.518142314627	227.888194595376	19.5678575324639	18.7608604013783	22.0245176150354	-3.73176	down
pos_540	Hypoxanthine	3186.11361868416	3376.69264277141	3293.84977547367	238.345297457059	268.754278648279	229.790348586217	-3.74158	down
neg_1829	cis-3-(3-Carboxyethenyl)-3,5-cyclohexadiene-1,2-diol	393.410558297856	267.175492922197	321.536495146835	15.0322710186249	6.84119940754265	50.9963490142249	-3.75251	down
neg_3510	Allysine	26.5969111419269	42.1432265417783	38.1844417681475	2.16123780803915	2.46203115036655	3.19516074573367	-3.77357	down
neg_1631	Naringin	184.63095088356	171.233377787288	164.179369393301	22.7860772703957	13.3432414921738	1.87437748039911	-3.77442	down
neg_9462	Delta(6)-trans,Delta(8)-cis-leukotriene B4	9447.34037794123	14201.4710378736	11073.5395565548	593.337561770335	1095.4888789541	789.368197835894	-3.8085	down
neg_4385	5-Methylthio-D-ribose	186.32347437306	264.528902774072	250.052038896061	13.1964983727398	28.2926598205766	8.45016564387139	-3.81097	down
neg_10740	Sphingosine	372.117005696494	597.930030820093	618.509103303454	46.6408691076277	27.2608752733265	37.9959144740671	-3.82746	down
pos_951	Succinoadenosine	901.070130785083	866.584099304898	770.253885855284	51.9559206365175	65.8049024664681	52.8109	-3.89519	down
neg_7110	hexanoic acid	362.313512725428	558.952005076627	555.776156471819	24.1546342024502	38.8440360834577	34.4875525061557	-3.92137	down
pos_2171	Nocardicin C	136.79641397588	193.399157854862	172.269435369263	29.5626767829273	1.47689398684955e-09	2.74690821134479	-3.95899	down
neg_4370	Anisomycin	148.815686571962	179.312667396753	176.198322704514	8.89417530078823	11.1175010452803	10.9835100029896	-4.02424	down
pos_7003	11-Deoxycortisol	21.6798411254864	24.2156560595499	20.0239371165508	1.84520045149275	1.32845925220705	0.780583764661551	-4.05923	down
neg_9795	Orotidine, 5'-phosphate (OMP)	126.754385952629	115.534179167462	177.526346061072	21.2878472505669	2.7687355964208	1.1127861982678	-4.06001	down
neg_9026	Salbostatin	59.6246174373023	41.3509241646005	36.0689701701276	1.47689398684955e-09	1.47689398684955e-09	7.70443670971386	-4.15281	down
neg_5505	Androsta-1,4-diene-3,17-dione	994.86094601805	1984.31581552272	1578.53477330689	11.0941674224216	121.514522362145	122.120855300946	-4.16127	down
neg_3294	Gibberellin A14	199.521605893888	136.213041791252	262.833743426011	10.271131865414	10.9132871533088	12.0907747881556	-4.169	down
pos_7432	8-Demethylnovobiocic acid	134.914234359713	180.407024492555	142.484149384697	1.47689398684955e-09	16.6678366126099	8.28235750204393	-4.19761	down
neg_7032	Echitovenine	942.853995786407	1229.39504545185	1445.4193969654	1.47689398684955e-09	190.710646561862	1.47689398684955e-09	-4.2456	down
neg_4701	5-Amino-6-(1-D-ribitylamino)uracil	308.497096422117	263.450282133419	335.291199218501	15.9339649710712	12.6477584919125	18.6219475766783	-4.26451	down
pos_8167	3,5-Dihydroxy-6-methyl-2,3-dihydro-4H-pyran-4-one	17.6592234795158	29.7002249443724	28.7186207919282	1.47689398684955e-09	3.85719117040309	1.47689398684955e-09	-4.30186	down
neg_11056	(卤)伪-CMBHC	326.985215599819	440.882211561414	412.679387368885	23.9301382301525	10.8350050639039	24.3079211912353	-4.32081	down
neg_7882	1,3-Dihydroxy-N-methylacridone	781.326726220691	568.089808055424	666.254389735269	41.426134598374	21.7437442412033	36.224839638911	-4.34195	down
pos_4041	Cysteinylglycine	2842.25850899068	3296.70844404392	3041.85792282258	104.835144813519	122.965889268616	217.310156426174	-4.36639	down
pos_353	5-Hydroxy-L-tryptophan	28.2096634093584	43.0164677736008	50.4424169228336	2.55112341801838	3.15221339854314	1.47689398684955e-09	-4.41501	down
neg_1326	1-(5'-Phosphoribosyl)-5-formamido-4-imidazolecarboxamide	265.397589071933	337.276163269209	409.489518512505	15.4851368127156	13.4993955468002	18.4030013107103	-4.41679	down
neg_5407	Traumatic Acid	16989.3072366404	17243.5146715906	20688.7722490926	767.834593044919	903.608172456181	891.845276018702	-4.42131	down
neg_4677	carboxin	5036.1662162855	4664.30055361874	5475.25340006254	141.722798194076	91.1015948815411	459.505434704156	-4.45416	down
neg_3659	CMP-3-deoxy-D-manno-octulosonate	621.76110887014	908.937481652973	858.275750917818	21.6847947789888	39.1457216404963	47.9581984986919	-4.45679	down
pos_3553	Aspartyl-Proline	14.0943594114375	13.1271624978493	13.714784049117	0.331871189506514	1.47689398684955e-09	1.52734873672693	-4.46061	down
neg_577	L-Lysine monohydrochloride	299.566375475039	291.296056250828	321.742103504071	18.6442468846081	6.45455777783499	16.2528049766609	-4.46397	down
pos_9696	Psychosine	17.1100211008942	11.4464687537481	21.427117736873	1.47689398684955e-09	0.502230052705605	1.76049824920693	-4.46532	down
neg_3518	Harpagoside	529.755843960156	365.258874881466	685.181112345938	12.2580939196233	43.2844437410207	13.8817149324785	-4.50852	down
neg_1980	N-lactoyl-phenylalanine	1130.94459671903	1119.31001141878	987.937526869808	40.8571142267334	73.7689943800533	27.5184874846379	-4.50976	down
neg_1610	Biocytin	128.112078577804	125.225936279795	122.746729148374	8.0741699628277	3.18567359769703	4.88913832268587	-4.54154	down
pos_2489	N4-acetyl-2'-O-methylcytidine	68.3939620176592	82.8671539550046	69.7917371979119	1.47689398684955e-09	1.47689398684955e-09	9.46748398458192	-4.54527	down
neg_8616	PA(12:0/16:1(9Z))	2175.06128243715	2493.14009487015	2286.27425666797	40.0466561402973	207.876790197027	49.7739858513424	-4.54602	down
neg_2268	4-guanidinobutanamide	225.060873791486	273.874131117679	412.61538941949	2.09765203229838	3.46712460339936	32.2221300681307	-4.59236	down
neg_6373	17-Hydroxylinolenic acid	5034.95641581425	8034.92755794419	8695.08505306571	137.565152528495	452.250017882872	263.715753974915	-4.67242	down
neg_5054	cyclogutamate	13.3992826178419	11.9996720154485	15.0791939866753	0.573551546156499	0.884074185327723	0.00786161693581068	-4.78769	down
pos_4042	Nicotinamide D-ribonucleotide	896.256017045112	1108.28425792438	1058.61696729856	22.1216428310893	22.0294672848714	63.3169761716201	-4.83304	down
pos_4013	Dapdiamide A	5.76289379493083	10.3442047850029	5.82645337502047	1.47689398684955e-09	1.47689398684955e-09	0.737476238338672	-4.8944	down
neg_1778	2'-Deoxyguanosine	42633.3663519167	45314.8025663009	53420.5121644045	1313.13506547785	1465.81584405444	1866.09210050526	-4.92763	down
neg_5835	(4aR,10bS)-Noroxomaritidine	19379.2925467849	19633.0305804479	22506.6443886466	562.863688992235	725.141064870286	627.819645621792	-5.00499	down
neg_6381	3-Oxo-7,8-dihydro-alpha-ionol	5171.96479106753	5233.41149761002	6263.36738974869	156.997967160974	181.188495434633	172.200626912317	-5.02941	down
pos_658	Spectinomycin	53.6616661539422	35.9360889129864	37.3621193669709	1.53782018424041	1.47689398684955e-09	2.24172471365384	-5.07002	down
neg_5912	N-Succinyl-2-amino-6-ketopimelate	2273.71801306385	2360.52171642456	2789.47293929888	82.9190177446917	76.9019314145545	61.0432468351816	-5.07091	down
neg_3768	20-hydroxy-PGF2a	127.852514292661	105.509855048528	188.021611254235	3.37083486424703	3.60569318325719	5.0437800931791	-5.13159	down
pos_1051	DMABA NHS ester	37.1889790758861	38.0391494344688	35.6119791487456	0.208422140874238	2.80860957112397	1.47689398684955e-09	-5.19921	down
neg_6775	2-Hydroxy-6-oxo-(2'-aminophenyl)-hexa-2,4-dienoate	98.4929214308509	93.6761059728293	123.786272848883	3.47524249246877	4.85041472245655	1.47689398684955e-09	-5.24601	down
neg_4160	L-ribose	298.267039250531	230.863605362862	287.049273582651	5.15967736178229	8.88463236253767	7.42113186394162	-5.2488	down
neg_4679	menaquinone-1	280.762146226995	221.005	370.243063950658	7.76873384541721	3.63552505437069	9.99713534338163	-5.34857	down
neg_7251	4-Hexenyl acetate	3433.14128348277	3386.02266424394	3975.25921087933	75.7567249539842	77.034135463632	106.307546529089	-5.38064	down
neg_4248	Phenyl glucuronide	45.9471106140105	60.1097531695137	75.5074828648987	1.47689398684955e-09	1.47689398684955e-09	4.1158103383588	-5.46316	down
neg_3785	N-delta-(phosphonoacetyl)-L-ornithine	32.1927695234422	27.4095558673479	34.9418745910383	1.47689398684955e-09	1.47689398684955e-09	2.06216773208633	-5.51876	down
neg_6446	Succinyllipoic acid	5052.57166560788	7100.73632667784	7105.78848852754	156.358131552984	259.308144676093	1.47689398684955e-09	-5.53397	down
neg_1217	L-Aspartate-semialdehyde	842.294571725898	958.116021511896	962.390049827667	13.7475366843038	12.7113706692026	32.8050916657416	-5.54283	down
pos_2704	Isoleucyl-Proline	33.2808478187658	30.5379707134545	32.8123214877029	1.17143166065615	1.47689398684955e-09	0.878905818469659	-5.55855	down
pos_9493	D-Glucosamine	41.9606656916984	46.3544078873917	41.4524251107305	1.2077115443795	1.47689398684955e-09	1.24985377213696	-5.72256	down
pos_311	Tetrahydrobiopterin	115.638864997639	123.577727876226	80.2897584079116	1.47689398684955e-09	5.36347877106672	1.47689398684955e-09	-5.89653	down
neg_7014	(Z)-3-Hexen-1-ol acetate	2546.37688212828	2788.07268348095	3263.10615490915	36.5056337649305	42.2749214351445	60.8662755617587	-5.94407	down
pos_3162	Tyrosyl-Proline	12.0774624175011	15.1987064582519	13.2111102069283	1.47689398684955e-09	1.47689398684955e-09	0.577180745773835	-6.1323	down
neg_6061	Hexa-2,4-dienol	11892.6056138965	11971.2505777349	14378.2941990185	122.154624180657	166.478612932091	141.534156040799	-6.47412	down
neg_8526	Hexadecanedioate	886.402888231936	1040.46044041985	943.627443150545	12.0279661181595	11.2191020729733	8.39789273397286	-6.50318	down
pos_1091	Glutathione episulfonium ion	130.031124665878	104.682728452969	135.66532344836	1.47689398684955e-09	3.93977311886125	1.47689398684955e-09	-6.55475	down
pos_2768	8-Hydroxy-2'-deoxyguanosine	127.949817731932	135.076248536002	124.828453961548	1.40384112400379	1.47689398684955e-09	2.56107883517464	-6.61208	down
neg_2150	indolmycin	582.107083834799	565.48125650749	677.567238522285	3.0932	5.29373636413689	10.0992613495661	-6.62543	down
pos_1070	Ser Gly Thr	200.871906191961	160.046782065248	158.285734104703	1.78193089693855	0.349814994183625	3.05900023387948	-6.64422	down
neg_5491	Peonidin 3-O-(acetylglucoside)	1211.95824762613	1501.04606215019	1557.62057035032	31.830627443821	1.47689398684955e-09	7.01076379748854	-6.78071	down
neg_1977	Indole-3-acetaldehyde	576.167727488059	523.465979382332	785.584525213858	1.47689398684955e-09	0.082521688746976	16.5019423330939	-6.82876	down
pos_3288	alpha-Guanidinoglutaric Acid	148.510085836665	171.345108994943	152.445641073911	1.47689398684955e-09	4.11435672026886	1.47689398684955e-09	-6.8429	down
pos_2501	N-Acetylmannosamine	135.349568400181	126.818086678905	99.0420334858742	1.47689398684955e-09	2.80706671820826	1.47689398684955e-09	-7.00763	down
pos_5222	N-amino DAP	5141.16569653099	9768.63370617504	6851.31477690933	43.2888719367913	77.0710291456512	43.9691076307026	-7.04902	down
neg_1762	Phosphatidylserine	227.299259712418	135.913684679395	238.24480136278	1.47689398684955e-09	1.47689398684955e-09	4.40100865864787	-7.09449	down
pos_4261	Isovalerylglutamic acid	5460.60091993441	5753.25208387415	6361.98164511567	40.1692516319491	41.3172977493165	44.2596470777949	-7.12693	down
pos_8494	Validoxylamine A 7'-phosphate	291.554237669517	190.557101224955	199.37303782287	4.30352	1.47689398684955e-09	1.47689398684955e-09	-7.30702	down
neg_1585	D-Pipecolic acid	154.139920683838	143.919833893962	175.317805562515	2.53679011744763	0.27024182469841	1.47689398684955e-09	-7.3978	down
pos_2895	Tryptophyl-Tryptophan	13.9224491597553	16.1442677303867	9.32812602165314	0.140076137565811	1.47689398684955e-09	0.0682131358852847	-7.56327	down
pos_3278	Validamine 7-phosphate	105.322734505317	134.68927871707	97.8600531279624	1.47689398684955e-09	1.68038830450534	1.47689398684955e-09	-7.65154	down
neg_3869	Streptomycin 6-phosphate	523.731690102326	537.15022663466	693.458783694584	1.47689398684955e-09	1.47689398684955e-09	8.36889610825716	-7.71168	down
neg_4122	Acetate	780.920777121757	978.766353634517	1083.48162952855	13.1123279010516	1.47689398684955e-09	1.47689398684955e-09	-7.76043	down
neg_6629	Arginyl-Lysine	655.602617192606	653.654162799456	733.375152180289	8.05569315108582	1.47689398684955e-09	1.47689398684955e-09	-7.9862	down
pos_1077	p-Hydroxyphenylbutazone	2488.94266326408	1623.98269037532	1254.13970040684	7.1472343644509	8.80163805050442	4.85883870574619	-8.01087	down
neg_1810	N2-Succinyl-L-ornithine	464.11928501859	294.960351154845	401.828834522809	3.80849002187589	1.47689398684955e-09	1.47689398684955e-09	-8.25182	down
pos_2568	2-Amino-2-deoxyisochorismate	598.143339067615	893.006986398969	580.013023618791	6.23094280744386	1.47689398684955e-09	1.47689398684955e-09	-8.37678	down
pos_3295	5'-Butyrylphosphoinosine	1512.04543083587	2539.55303339194	1675.18782504441	7.59214439097925	7.43369762610589	1.47689398684955e-09	-8.57414	down
neg_7957	1-(3,4-Dihydroxyphenyl)-5-hydroxy-3-decanone	892.391479688719	770.528612984231	827.541317790539	1.47689398684955e-09	1.47689398684955e-09	6.05294678030284	-8.68456	down
neg_5683	4,4'-Diapolycopenedial	451.952801709417	485.212528810343	530.978893567036	3.38507937795352	1.47689398684955e-09	1.47689398684955e-09	-8.76059	down
pos_5857	3,4-Dihydroxyfluorene	616.549398046297	597.91719758491	547.046119143944	1.47689398684955e-09	2.42748105612449	1.47689398684955e-09	-9.50314	down
neg_5863	Norlinolenic acid	3271.31074769862	3215.00608664923	3960.1709440555	1.47689398684955e-09	4.24453157912702	1.47689398684955e-09	-11.2651	down
pos_2984	S-(2-Methylbutanoyl)-dihydrolipoamide	2238.99558816257	2630.25126533758	2265.52144020785	1.47689398684955e-09	2.52933116388211	1.47689398684955e-09	-11.4619	down
pos_6807	Carboxyibuprofen	0.455610984767167	0.247712353937162	0.250408842391515	1.47689398684955e-09	1.47689398684955e-09	1.47689398684955e-09	-27.6815	down
pos_876	2,5-Dihydro-2,4,5-trimethyloxazole	0.57819691506431	0.976571738051556	0.602352106398197	1.47689398684955e-09	1.47689398684955e-09	1.47689398684955e-09	-28.8589	down
pos_3250	Prostaglandin J2	1.12596434916849	0.834268360072112	0.917112043168518	1.47689398684955e-09	1.47689398684955e-09	1.47689398684955e-09	-29.2746	down
pos_3231	Arginyl-Serine	3.96027796465094	2.9302519680969	1.82750826565481	1.47689398684955e-09	1.47689398684955e-09	1.47689398684955e-09	-30.8738	down
neg_4426	N-Succinyl-L-glutamate 5-semialdehyde	2.69729585909357	4.26946925310518	3.89187257658733	1.47689398684955e-09	1.47689398684955e-09	1.47689398684955e-09	-31.1906	down
pos_3261	quinaldine	5.36888874248807	3.57993830423255	3.73129241795458	1.47689398684955e-09	1.47689398684955e-09	1.47689398684955e-09	-31.4143	down
neg_5178	(1E,4S,5E,7R)-Germacra-1(10),5-dien-11-ol	7.65786972512735	6.21387004757484	6.50262659479866	1.47689398684955e-09	1.47689398684955e-09	1.47689398684955e-09	-32.0985	down
pos_1122	Alanopine	9.46996902415762	4.92096791394469	8.43600409207193	1.47689398684955e-09	1.47689398684955e-09	1.47689398684955e-09	-32.2625	down
neg_4230	(1S,4R)-1-Hydroxy-2-oxolimonene	7.88576839110288	8.11914766250428	8.81330156234541	1.47689398684955e-09	1.47689398684955e-09	1.47689398684955e-09	-32.3832	down
neg_6645	2-Acetolactate	8.71495403960514	8.46996626969619	8.46089269573883	1.47689398684955e-09	1.47689398684955e-09	1.47689398684955e-09	-32.4305	down
neg_4048	Nebramycin factor 4	7.79061842144949	7.19251271620363	10.8959684666786	1.47689398684955e-09	1.47689398684955e-09	1.47689398684955e-09	-32.4435	down
pos_516	Coniferyl aldehyde	8.46764785915669	6.43282320823962	12.5793522153589	1.47689398684955e-09	1.47689398684955e-09	1.47689398684955e-09	-32.5301	down
pos_6532	Oleandolide	7.44459386354796	10.4012897042571	10.581747375505	1.47689398684955e-09	1.47689398684955e-09	1.47689398684955e-09	-32.579	down
neg_4270	Fumigaclavine B	8.08693958773828	9.78247762519107	11.0637127670615	1.47689398684955e-09	1.47689398684955e-09	1.47689398684955e-09	-32.6045	down
pos_2894	L-beta-aspartyl-L-phenylalanine	10.5008220549322	13.2744120954019	7.46324380145419	1.47689398684955e-09	1.47689398684955e-09	1.47689398684955e-09	-32.7151	down
pos_7024	9,12-Octadecadiynoic Acid	12.678737758648	16.4970211554497	8.45761681867145	1.47689398684955e-09	1.47689398684955e-09	1.47689398684955e-09	-32.9838	down
pos_3217	Vindoline	12.1636153478189	16.0738515989273	11.7171082638477	1.47689398684955e-09	1.47689398684955e-09	1.47689398684955e-09	-33.0701	down
pos_913	Phenol	11.654137393201	18.3400390793224	12.4737802753219	1.47689398684955e-09	1.47689398684955e-09	1.47689398684955e-09	-33.1581	down
pos_8147	Asp His Arg Asp	22.8047637309628	22.2372	16.3995630167101	1.47689398684955e-09	1.47689398684955e-09	1.47689398684955e-09	-33.691	down
pos_8594	Cholesterol	23.1539287726576	24.3857038586289	23.5466471998507	1.47689398684955e-09	1.47689398684955e-09	1.47689398684955e-09	-33.9013	down
pos_9722	phenethyl acetate	20.9707272580814	29.9270273411063	23.7436228190403	1.47689398684955e-09	1.47689398684955e-09	1.47689398684955e-09	-33.9717	down
neg_5620	Carboxyspermidine	30.0987945162675	21.1100505484211	32.6032571167047	1.47689398684955e-09	1.47689398684955e-09	1.47689398684955e-09	-34.1389	down
pos_3138	Kanzonol T	27.1249278558639	34.1920550016218	28.8981364219084	1.47689398684955e-09	1.47689398684955e-09	1.47689398684955e-09	-34.2451	down
pos_4815	Cyclo(L-Phe-L-Pro)	32.2901936981568	35.6328778143238	34.8115653705383	1.47689398684955e-09	1.47689398684955e-09	1.47689398684955e-09	-34.4326	down
pos_2660	Ethyl octanoate	38.7939447453833	38.1208155279428	29.2441697833564	1.47689398684955e-09	1.47689398684955e-09	1.47689398684955e-09	-34.4799	down
pos_2541	Megastigmatrienone	43.3862361235681	40.4083729501176	31.4369672046025	1.47689398684955e-09	1.47689398684955e-09	1.47689398684955e-09	-34.5982	down
pos_3958	2-Phenyl-1,3-propanediol monocarbamate	44.3895547776576	43.0867661032739	42.3371965276796	1.47689398684955e-09	1.47689398684955e-09	1.47689398684955e-09	-34.7701	down
neg_4351	Dihydrozeatin riboside monophosphate	52.8395695097639	34.1501489956658	51.0974764021524	1.47689398684955e-09	1.47689398684955e-09	1.47689398684955e-09	-34.8593	down
neg_3933	3-Hydroxykynurenamine	58.1276585257997	43.2609790558277	38.0641112171604	1.47689398684955e-09	1.47689398684955e-09	1.47689398684955e-09	-34.8735	down
neg_4619	5'-amino-5'-deoxyuridine	52.0382510184413	32.9481892412773	57.2295844119259	1.47689398684955e-09	1.47689398684955e-09	1.47689398684955e-09	-34.9018	down
pos_945	2-Heptyl-4(1H)-quinolone	39.8040185969662	53.2679030428684	49.7226448070016	1.47689398684955e-09	1.47689398684955e-09	1.47689398684955e-09	-34.9076	down
neg_4471	Lupinate	51.1779764976427	36.9065024473803	59.0785167549112	1.47689398684955e-09	1.47689398684955e-09	1.47689398684955e-09	-34.9511	down
neg_4214	Novobiocin	43.7816971610745	50.9799918223523	56.3004555946767	1.47689398684955e-09	1.47689398684955e-09	1.47689398684955e-09	-34.9888	down
pos_8561	(3S)-3-Hydroxy-N6,N6,N6-trimethyl-L-lysine	51.4194297547306	39.8644609632211	61.556606329288	1.47689398684955e-09	1.47689398684955e-09	1.47689398684955e-09	-35.0057	down
neg_10220	Docosanedioate	57.7531063129157	43.6837953398784	59.143530137753	1.47689398684955e-09	1.47689398684955e-09	1.47689398684955e-09	-35.077	down
pos_7148	Colnelenic acid	63.417201924303	62.4159779878031	51.9413559775437	1.47689398684955e-09	1.47689398684955e-09	1.47689398684955e-09	-35.2237	down
neg_1357	8-Amino-8-demethylriboflavin 5'-phosphate	55.3087336684302	64.7995101497857	58.6886418697516	1.47689398684955e-09	1.47689398684955e-09	1.47689398684955e-09	-35.232	down
pos_9453	Protoporphyrinogen IX	69.7008919852178	88.3620459520888	64.6280454667453	1.47689398684955e-09	1.47689398684955e-09	1.47689398684955e-09	-35.5487	down
pos_2811	N-Succinyl-L-glutamate	74.945901154594	85.7639933856874	64.2720498322641	1.47689398684955e-09	1.47689398684955e-09	1.47689398684955e-09	-35.5635	down
neg_5366	trans-beta-D-Glucosyl-2-hydroxycinnamate	93.9668008833103	59.2295092930306	79.7248563204242	1.47689398684955e-09	1.47689398684955e-09	1.47689398684955e-09	-35.6135	down
pos_123	2-Methyl-1-Pyrroline	79.6778555653699	91.2613267020339	76.1672148753602	1.47689398684955e-09	1.47689398684955e-09	1.47689398684955e-09	-35.6988	down
neg_5504	(N(omega)-L-arginino)succinic acid	104.575056228388	70.0207763041945	76.6978734569454	1.47689398684955e-09	1.47689398684955e-09	1.47689398684955e-09	-35.7231	down
pos_8856	N-[(Ethoxycarbonyl)methyl)-p-menthane-3-carboxamide	72.1166769273406	109.928966103455	95.0025919898832	1.47689398684955e-09	1.47689398684955e-09	1.47689398684955e-09	-35.8638	down
pos_5905	Cinnamyl isovalerate	66.5063005345088	122.289524933505	92.6394850801665	1.47689398684955e-09	1.47689398684955e-09	1.47689398684955e-09	-35.8865	down
neg_3960	Dihydrozeatin-O-glucoside	86.2012097048394	139.103422249658	131.168406621567	1.47689398684955e-09	1.47689398684955e-09	1.47689398684955e-09	-36.2275	down
neg_6690	O-1918	97.4277746042573	129.348184263362	129.987574353362	1.47689398684955e-09	1.47689398684955e-09	1.47689398684955e-09	-36.2286	down
neg_2166	N-Acetyl-D-phenylalanine	107.793462960566	104.838058930199	164.537771725481	1.47689398684955e-09	1.47689398684955e-09	1.47689398684955e-09	-36.3089	down
neg_3799	Aclarubicin	84.1356126594964	141.837677154974	177.044314761858	1.47689398684955e-09	1.47689398684955e-09	1.47689398684955e-09	-36.4045	down
neg_4578	Avermectin B1b aglycone	128.946850243242	113.290847176493	173.192768835791	1.47689398684955e-09	1.47689398684955e-09	1.47689398684955e-09	-36.4483	down
neg_11642	(2S,3S,4R)-2-aminoicosane-1,3,4-triol	184.829163157515	123.388530698795	121.686670012772	1.47689398684955e-09	1.47689398684955e-09	1.47689398684955e-09	-36.4977	down
neg_7761	Glucolesquerellin	200.444183597809	166.342560705284	167.090528967502	1.47689398684955e-09	1.47689398684955e-09	1.47689398684955e-09	-36.8102	down
neg_1107	Isoleucyl-Glutamate	238.419470931612	213.644591089275	216.430056967652	1.47689398684955e-09	1.47689398684955e-09	1.47689398684955e-09	-37.1346	down
neg_6380	vitispirane	180.975317504669	247.606549334272	260.850542259889	1.47689398684955e-09	1.47689398684955e-09	1.47689398684955e-09	-37.1791	down
neg_3281	Cephamycin C	246.581138052856	216.141508354974	333.825029369524	1.47689398684955e-09	1.47689398684955e-09	1.47689398684955e-09	-37.3874	down
neg_1709	azetidine-2-carboxylate	352.517005265407	263.634974384493	302.124679323724	1.47689398684955e-09	1.47689398684955e-09	1.47689398684955e-09	-37.5926	down
neg_1786	2-Deoxy-scyllo-inosamine	327.728717656166	283.260016027991	430.002501161616	1.47689398684955e-09	1.47689398684955e-09	1.47689398684955e-09	-37.7736	down
pos_4433	Sunitinib	412.748040756777	331.086525555568	374.027372554753	1.47689398684955e-09	1.47689398684955e-09	1.47689398684955e-09	-37.8764	down
neg_6155	epsilon-Caprolactone	384.095254063163	352.810204825823	430.176849156614	1.47689398684955e-09	1.47689398684955e-09	1.47689398684955e-09	-37.9385	down
neg_4535	(3Z)-Phycoerythrobilin	374.756096727609	391.487366866716	451.846495925433	1.47689398684955e-09	1.47689398684955e-09	1.47689398684955e-09	-38.0002	down
neg_3654	L-Ala-L-Glu	348.227159537062	416.672042771001	509.700346825056	1.47689398684955e-09	1.47689398684955e-09	1.47689398684955e-09	-38.0657	down
neg_6909	9(S)-HpOTrE	617.667284765816	401.832173252825	498.071332337142	1.47689398684955e-09	1.47689398684955e-09	1.47689398684955e-09	-38.3174	down
neg_3988	Roquefortine C	549.219752145941	487.745966210256	602.033569058838	1.47689398684955e-09	1.47689398684955e-09	1.47689398684955e-09	-38.4284	down
neg_5523	Pentahomomethionine	599.502928982797	797.982549932587	897.163821113914	1.47689398684955e-09	1.47689398684955e-09	1.47689398684955e-09	-38.9139	down
neg_1777	Zearalenone	733.361740728933	516.550554030745	1105.5134122837	1.47689398684955e-09	1.47689398684955e-09	1.47689398684955e-09	-38.9516	down
neg_6388	4-Guanidinobutanal	719.978373518803	754.864448347344	917.127407391597	1.47689398684955e-09	1.47689398684955e-09	1.47689398684955e-09	-38.9738	down
pos_3280	Glutamyl-Glutamine	1072.08	1458.92015884627	1195.34125495666	1.47689398684955e-09	1.47689398684955e-09	1.47689398684955e-09	-39.6134	down
neg_5907	2-Aminomuconate semialdehyde	1622.97903881106	1162.02081269876	1729.14105765533	1.47689398684955e-09	1.47689398684955e-09	1.47689398684955e-09	-39.8901	down
neg_6886	N-(3-Oxooctanoyl)homoserine lactone	1538.75379321566	1726.75604693583	1752.2953720179	1.47689398684955e-09	1.47689398684955e-09	1.47689398684955e-09	-40.0427	down
neg_1802	L-Ala-gamma-D-Glu-Dap	1380.9499575007	2340.91298735233	2980.94101866421	1.47689398684955e-09	1.47689398684955e-09	1.47689398684955e-09	-40.4604	down
neg_4773	Zeatin	3182.77817273277	3561.01502565874	3710.36192283795	1.47689398684955e-09	1.47689398684955e-09	1.47689398684955e-09	-41.1016	down
