# Supplementary material for: HSP104 and HSP20‐L Are Required by Aspergillus nidulans in Response to Attack by Fungivorous Springtail Sinella curviseta
Source: Environ Microbiol Rep. 2025 Jul 6;17(4):e70147. doi: 10.1111/1758-2229.70147 (PMC12229741; doi:10.1111/1758-2229.70147)
Supplement: Supplementary file 9 — Table S4. Differential metabolites between Δhsp104 and wild‐type A. nidulans . [file EMI4-17-e70147-s008.xlsx]

## Sheet: Sheet1
#ID	name	WT			△hsp104			log2FC	regulated
pos_3801	N-(5-Phospho-D-ribosyl)anthranilate	4.06369164897958	1.47689398684955e-09	1.47689398684955e-09	511.222090557456	239.389092842681	534.976862964372	8.30542176811736	up
pos_7321	Clavaminic acid	3.81869259407577	1.47689398684955e-09	1.47689398684955e-09	248.710094724594	165.46090327985	240.811984592944	7.42223482525599	up
pos_7699	Thromboxane B2	0.0753254487992098	1.47689398684955e-09	1.47689398684955e-09	3.79097510319921	3.72338867394397	2.16146631483157	7.00510420533228	up
neg_5077	Indolylmethylthiohydroximate	74.324611801672	1.47689398684955e-09	1.47689398684955e-09	3291.93139591657	2515.9233970032	2175.05210204685	6.7469303517347	up
neg_5389	Nocardicin E	17.5436601845475	1.47689398684955e-09	5.22062338391679	807.17435078853	586.728413241999	894.981094181424	6.65172839372382	up
neg_8398	Isomaltose	0.430851506853174	1.47689398684955e-09	2.22373774864479	104.933527671551	56.6682458732921	98.1101859494333	6.6122799891386	up
pos_7944	Neohesperidin	6.51667267827903	1.47689398684955e-09	1.47689398684955e-09	151.991266640919	188.83208428279	186.163441045902	6.33748746014983	up
neg_4556	6-Hydroxymelatonin	0.763695765860472	1.47689398684955e-09	0.168159590278473	28.8934138957425	22.1375241937173	18.0059914803927	6.21111845414137	up
pos_8559	3-(O-Geranylgeranyl)-sn-glycerol 1-phosphate	6.44322669833168	1.47689398684955e-09	1.47689398684955e-09	110.741943557819	71.8210281339285	78.215056631442	5.33889515510595	up
neg_6872	Quinate	10.5971486224604	1.47689398684955e-09	11.3448111543815	204.410394521699	173.384710420732	340.510677342082	5.03283383607665	up
pos_9843	Biotin sulfone	13.3255282701642	4.98037209138418	9.96926669290957	338.395873244753	215.765157434122	359.915487852425	5.01470748717352	up
neg_4798	DIMETHYLCAFFEIC ACID	5.50096047532043	0.0411420563479094	6.17857619770966	109.069482871863	76.8321646238297	132.103750053614	4.76192323087892	up
neg_6957	10,11-Epoxy-3-geranylgeranylindole	13.9622175606894	0.647294248340754	38.4217703523031	424.934528331551	346.000252388023	550.720250376024	4.63935822426514	up
pos_6970	8-Amino-7-oxononanoate	13.5596730062054	26.7575817397056	26.036637154195	475.675341936322	469.172991776022	518.637654599005	4.46308403550127	up
pos_10074	Pro Pro Leu Ala	13.0126257791665	14.3254582839946	12.0214798871521	334.20841819827	205.112821235081	325.618597650241	4.45781364339937	up
pos_539	4-Methylthiobutanaldoxime	25.7328705985368	12.8467157546141	14.9624486916333	325.692219897566	377.837318976759	327.288816994324	4.26697434801584	up
pos_543	Pyridoxine (Vitamin B6)	47.0937893713829	51.2306077124042	37.8752529841347	772.993624028093	926.100574497735	759.357001527035	4.17395481631642	up
pos_2960	trans-octadec-2-enoyl-CoA	13.3603103452235	25.2415430761821	12.3830349703932	292.127847938413	350.14493711675	254.242929613352	4.1361872621518	up
neg_7380	(-)-threo-Iso(homo)3-citrate	15.0528014739716	1.47689398684955e-09	75.9750856742565	576.139458383763	305.042227872112	578.238161249888	4.00294257419335	up
neg_10620	12-Methyltetradecanoic acid	1.47689398684955e-09	1.47689398684955e-09	1.47689398684955e-09	728.072345968465	545.815332087619	954.516766431742	38.8716194649419	up
neg_1711	3-Butyn-1-ol	1.47689398684955e-09	1.47689398684955e-09	1.47689398684955e-09	282.925622643449	309.372680264186	172.359100560898	37.3284937800883	up
neg_10274	Rifamycin W-hemiacetal	1.47689398684955e-09	1.47689398684955e-09	1.47689398684955e-09	348.670983893023	210.373166166374	183.595588571745	37.2863427873598	up
pos_7090	S-adenosyl-1,8-diamino-3-thiooctane	1.47689398684955e-09	1.47689398684955e-09	1.47689398684955e-09	245.055250007919	201.620447147137	267.20804772295	37.2293694237355	up
pos_8466	Loganate	1.47689398684955e-09	1.47689398684955e-09	1.47689398684955e-09	71.9407276783378	111.405033341028	83.4984475097864	35.8096779715705	up
pos_9654	Ethyldihydrocinnamate	1.47689398684955e-09	1.47689398684955e-09	1.47689398684955e-09	85.9156055266508	62.2662324881673	93.1734509557825	35.6648387133461	up
pos_538	2-Acetyl-1-methylpyrrole	1.47689398684955e-09	1.47689398684955e-09	1.47689398684955e-09	69.4229032342061	58.1705595857315	65.9022148910609	35.3459816114692	up
neg_4321	DL-Benzylsuccinic acid	1.47689398684955e-09	1.47689398684955e-09	1.47689398684955e-09	47.8735814741553	75.9503104423525	69.5039259839376	35.3447295131132	up
neg_3735	2-METHYLMALEATE	1.47689398684955e-09	1.47689398684955e-09	1.47689398684955e-09	59.4932619695174	34.7956097855306	45.7665830767943	34.8796784456298	up
pos_2627	1-(4-hydroxyphenyl)ethanol	1.47689398684955e-09	1.47689398684955e-09	1.47689398684955e-09	28.2909178132232	29.8405827728371	32.6235737663832	34.2537304868426	up
neg_4206	QUINAMIDE ISOPROPYLIDENE	1.47689398684955e-09	1.47689398684955e-09	1.47689398684955e-09	27.6532927191023	25.6595602469351	26.9669972842983	34.0767901022221	up
neg_3672	1,2-Dihydroxy-3-keto-5-methylthiopentene	1.47689398684955e-09	1.47689398684955e-09	1.47689398684955e-09	34.2809165693511	24.3696973957988	21.4071142313277	34.0727928534963	up
pos_9079	(S)-Cheilanthifoline	1.47689398684955e-09	1.47689398684955e-09	1.47689398684955e-09	18.8121237543854	19.9196649126602	23.1844277897473	33.7020694913789	up
neg_4515	4-Hydroxycinnamyl aldehyde	1.47689398684955e-09	1.47689398684955e-09	1.47689398684955e-09	29.2556617008124	17.6446826225543	14.5098198844961	33.6902296374296	up
pos_252	L-2-Aminobutyric acid	1.47689398684955e-09	1.47689398684955e-09	1.47689398684955e-09	7.38232643681479	10.9356166708416	13.8461934902608	32.7572051386808	up
pos_9967	7-Hydroxy-6-methyl-8-ribityllumazine	1.47689398684955e-09	1.47689398684955e-09	1.47689398684955e-09	7.00495217248164	4.87510568966705	9.49231495437028	32.1674992652962	up
pos_828	(2S)-2-{[1-(R)-Carboxyethyl]amino}pentanoate	1.47689398684955e-09	1.47689398684955e-09	1.47689398684955e-09	2.22523807150783	2.88679722123202	4.58312648593124	31.027089053873	up
neg_5999	5'-Phosphoribosyl-N-formylglycineamide	1.47689398684955e-09	1.47689398684955e-09	4.7617820037434	26.1962963534392	13.903949969828	30.5452650963132	3.89102441845487	up
neg_6999	Ser Gln Leu Lys	46.4593768266342	0.130688844144509	5.9366250459129	281.303574987268	253.029115097097	197.439046240962	3.80027109476074	up
neg_9819	Landomycin E	98.4841977661567	52.1540643683314	81.0512847757796	1061.34627291526	1181.28	822.416129254807	3.7256420001557	up
pos_9965	Glandicoline A	16.0835300117083	7.29513328282041	6.61247074505949	166.510950432873	83.5952813828575	121.980350750282	3.63303038760133	up
pos_9834	Rumenic acid	23.3884590824218	27.9094759716243	27.4685316355156	375.312151365316	241.158760339453	357.660066234338	3.62846229883389	up
neg_3945	4-deoxypyridoxine	0.913496569307927	0.974882668512804	0.626625398009459	10.8175557715186	7.38089892919298	12.671268387118	3.61755957711296	up
pos_7291	(+)-Prosopinine	29.294415327885	33.6057729835556	29.8331819922471	349.006831535255	310.839534905176	381.046559865441	3.48858927089898	up
neg_1891	2-(3-Carboxy-3-aminopropyl)-L-histidine	741.765345896572	906.402656418172	904.668019277759	8728.95769321173	8307.63760358348	8430.89950923266	3.31848427512285	up
neg_4848	Gibberellin A36	4.19108075425387	1.47689398684955e-09	4.44815153491317	27.6922974403231	23.3911706148447	30.3239838583321	3.23618584185336	up
neg_3616	NMNH	90.6291260138164	52.7570469297677	77.9103839064689	732.64877812196	484.663326157413	700.266149854502	3.11523254407812	up
neg_9015	Nodularin	696.227794144768	930.008366773585	956.038894146982	7922.43994369296	6464.65966709764	7010.6913990232	3.0507472835563	up
neg_9134	3'-N-Debenzoyl-2'-deoxytaxol	575.036791598673	553.642269666512	583.371870279408	4715.1096457349	4676.80605954898	4682.5625319402	3.03928391434315	up
pos_3092	Lisinopril	1.47689398684955e-09	1.47689398684955e-09	1.47689398684955e-09	0.593760141376899	0.448960476414471	0.969010032119314	28.7582612377692	up
neg_7063	N-Octanoyl-L-homoserine lactone	1.47689398684955e-09	1.47689398684955e-09	1.47689398684955e-09	0.315030224321121	0.302273747086929	0.454513445003203	27.8498832460664	up
neg_4566	Trichostatin A	32.6298495442915	1.47689398684955e-09	12.9159657667788	114.735997366547	104.308389963791	145.159346285729	2.9993552997311	up
neg_10377	di-trans,poly-cis-heptaprenyl diphosphate	623.230483421245	623.375024132053	550.831119063174	4648.96112566594	5208.70327148581	4314.70617568192	2.97906828336597	up
neg_8679	N-Acetylglucosaminylasparagine	76.2403349492393	36.2032120917446	22.4884599635519	239.530853557369	329.274522718749	479.488108540726	2.95773816325607	up
pos_3069	13-Deoxydaunorubicin	11.6070936206053	16.1710195233587	2.9156741748676	89.8147816457069	57.8412836001361	90.3125832449034	2.9547529395707	up
neg_11219	CAY10499	372.963583875547	329.781717979422	149.710162614174	2172.67315007367	2522.26331900095	1910.33910622614	2.95392238334808	up
neg_6208	Primary fluorescent chlorophyll catabolite	18.432283031154	1.47689398684955e-09	22.0958626413539	99.9358631277354	111.450905773048	96.5849127338964	2.92580162658585	up
pos_8568	Quinone	66.4304417252849	68.8688407718185	62.9646948198805	574.694100424884	374.010857499612	548.178556871526	2.91646747493274	up
pos_7505	Glutathione	65.6044446771387	97.0368677360681	82.8049487382399	608.24365786303	562.381982084579	644.700802420175	2.88674990959912	up
neg_4662	Minoxidil	15.1375934903151	9.23412721805887	12.2138468133729	92.0113704344803	83.2938004589811	91.7156487362946	2.86760568983934	up
neg_6855	(3Z)-Phytochromobilin	17.279252947423	2.86226957484009	25.3059464183623	112.87459573523	89.1522128614267	123.382260854055	2.8399826055805	up
neg_9006	Queuine	6.21114531415438	14.0296041979729	15.2470362338941	87.0211576771493	72.8748717622981	81.8096950378692	2.76785717619032	up
neg_4489	Dihydrobiopterin	6.46455283549989	1.47689398684955e-09	4.0230850837986	24.7804168776487	23.6840128094848	20.9990070771415	2.72756400770806	up
neg_7643	Leukotriene E4	629.373103501071	666.326493579741	712.914222585566	4233.37469512023	5039.86516697027	3906.09183695738	2.71400509539796	up
neg_8187	Tetrahydropteroyltri-L-glutamate	181.929174529492	111.468176891945	162.576343990319	822.732939566915	737.296895721738	1336.13463698104	2.66712103042868	up
neg_6099	Estrone	12.1438554678936	1.47689398684955e-09	7.64353890843752	47.2752597111567	33.6526717270224	44.1704619457919	2.66040970674901	up
neg_8458	N1,N5,N10-Tricoumaroyl spermidine	147.960189655869	125.620613007233	146.902592719022	805.721954886581	968.248971287093	881.182278451804	2.65867437255496	up
neg_7707	Dihydrostreptomycin 6-phosphate	192.758702629804	112.392134871705	131.440141901039	793.712166959667	1033.64353853235	889.860282337964	2.6377750204036	up
neg_6728	Acarbose	211.056079210914	158.146541248975	180.551223154756	969.212935353703	1046.13837591138	1289.86445813288	2.58788676522533	up
neg_10296	CDP-DG(18:0/22:3(10Z,13Z,16Z))	143.637096537635	110.786293754054	51.5670858967845	725.884516550531	599.824966988951	511.996102713503	2.58634699942718	up
neg_5834	Prolyl-Histidine	87.7005687025932	90.2613896866047	128.118600292894	634.131508672529	534.812899248846	591.884062265748	2.52427105970441	up
neg_2072	1-Methoxypyrene	1856.72106149294	1840.16810232952	2503.2868766127	11601.3353353096	11865.8074045806	11257.2026875919	2.4855664155251	up
neg_4538	Phenylacetylglycine	67.2093042671469	10.9994243507303	33.2818143086224	199.826549645303	195.26217172714	215.331250379072	2.45288082493861	up
neg_4351	Dihydrozeatin riboside monophosphate	52.8395695097639	34.1501489956658	51.0974764021524	258.700271151901	244.110324638844	237.862086980441	2.42325658731341	up
neg_6873	Validone 7-phosphate	32.1854612499122	45.8528249864112	135.33104697678	347.782383945458	349.162724938003	444.547569015931	2.41949686249008	up
neg_4190	2-epi-5-epi-Valiolone	13.9764740957533	1.47689398684955e-09	5.10564888979137	31.0467952506269	32.2381301074896	38.3295880738965	2.41281288172846	up
neg_10710	Cobinamide	127.517941049544	205.363518487849	223.994673043872	1212.86127252704	653.549583420568	1087.70795307203	2.4072994837898	up
neg_2246	2-amino-6-(hydroxymethyl)-7,8-dihydropteridin-4-ol	186.049890643148	135.421567917409	142.656704973279	857.527602281129	645.16424560361	908.675081101231	2.37725604858386	up
neg_3829	(S)-3-Hydroxyhexadecanoyl-CoA	32.4461	13.0697959655254	19.9582393996864	119.283360310691	120.570953612311	92.7815024289031	2.34494672101946	up
neg_6146	Nicotinamide ribotide	977.921457044075	1025.99953804417	1244.09580772123	5725.63286126268	5044.33459573919	5610.96232816346	2.33438624590969	up
neg_4639	D-erythro-1-(Imidazol-4-yl)glycerol 3-phosphate	252.792621523579	122.794400317254	219.072433688788	1123.64226606273	683.80563257112	1018.55808841834	2.24862890230169	up
neg_1050	2-deoxygluconate	30.7807229787564	22.0549144091872	35.0591013140284	142.770962593506	153.647646339283	120.270681620613	2.24512330674228	up
neg_2071	Pyroglutamic acid	276.507164113206	260.012733372119	327.275153635481	1321.81930165477	1426.92534871005	1322.20944291075	2.23660599665088	up
pos_7377	Estriol 16.alpha.-(.beta.-D-glucuronide)	98.003792794033	112.129020727909	117.345083110217	555.944662882552	426.483041143301	552.495908488227	2.22869742051386	up
neg_3303	Ser Asp Thr Glu	961.188738691126	477.697352942844	735.795460889646	3402.71937743062	3045.41261918644	3492.02125868161	2.19246393842591	up
neg_5939	1-epi-Valienol 1-phosphate	1666.33306092522	1519.62256012998	1814.35022070851	8859.59816949378	4868.08691716088	8368.33849342266	2.1436985197211	up
neg_8562	Leukotriene C4	132.662154941042	147.361290461398	176.499150891464	661.271523007287	607.494697243343	733.921046120232	2.13317897629602	up
pos_6944	Trp-Asp-OH	39.5158726116073	40.3864928256306	21.6292909375764	149.526253323146	129.368436505243	162.243068991641	2.11929963912585	up
neg_8772	13-Dihydrodaunorubicin	481.230818268777	356.594407154359	413.283058156852	1434.42873845411	2149.33029923192	1817.45939518148	2.11007823373994	up
pos_9545	Paratocarpin G	167.248823924315	177.582989274653	164.998617817317	818.510405671499	593.800685621328	776.244583357859	2.10188969179851	up
neg_4309	L-leucyl-L-proline	36.9327017366563	14.5807383148273	48.2212577492036	143.371070482485	125.508063543928	153.406881457132	2.0820530592182	up
neg_2180	Glucosan	88.1669710603854	74.1329110685706	106.888926270294	360.673771351503	374.107976953679	403.187965743536	2.07977182638369	up
neg_6668	Adenosine 2'-phosphate	10.0142706003431	23.6093986235197	24.0934448505401	90.2843487117569	53.0425287638738	99.5730152115712	2.07329078234743	up
pos_219	4-Hydroxyisoleucine	9.34182051177224	11.3158407489934	5.66085371721196	31.802004562339	35.1359888071025	43.663821703773	2.07122506923859	up
pos_5889	Atracurium (Quaternary acid)	59.6482365380262	55.2515153481417	66.627847661293	302.363230270392	164.453318208381	276.597124593691	2.03397630991825	up
neg_8522	THF-L-glutamate	1.92727459576925	3.72107378614255	3.93115944759481	10.5491928371329	13.8052522160773	14.6045770116013	2.02393402285449	up
neg_4514	Indanone	15.9270858670569	13.2747410459574	19.293523136431	59.9741273953908	64.6540975973741	71.3770868159695	2.01497442537679	up
pos_8990	LysoPC(18:3(6Z,9Z,12Z))	800.952599928451	723.476691354325	721.480641584364	3033.31016779841	2845.0186118996	3062.88022193046	1.99316984831842	up
neg_4660	3-Methoxytyramine	61.409113112742	40.6793328993541	67.101030756912	241.694496552716	210.192818029985	221.424095722162	1.99263407509895	up
neg_6404	IMP	12.4054611363152	22.4961833033606	12.3709323971609	59.5206848215663	53.0971270750336	74.5742242756164	1.98544364522609	up
neg_9220	5-Hydroxyindoleacetylglycine	223.132794907296	243.100356482707	275.573627028601	983.99501192399	785.980738124808	1086.27236623057	1.94500595275173	up
neg_9310	Ascorbic acid	11.2935595511799	19.4949498454443	20.7928984296926	58.1437215611394	62.9888454974153	72.4162752864403	1.90777462393236	up
neg_11457	Mycobactin S	1255.55789071877	5487.37587123864	6157.62801256349	15454.0146790043	20710.8929832202	12164.7880932924	1.90547602139957	up
pos_9257	O-Demethyl-N-demethyl-staurosporine	16.0481956784369	13.5851039659798	11.2375427311295	55.0657441104623	43.5150450974649	54.4829751427992	1.90498890222192	up
neg_3464	Beta-1,4-D-Mannosylchitobiosyldiphosphodolichol	1018.86453866679	837.076179004869	1854.19177245737	4648.9488481677	4577.65456280378	4650.48232713194	1.90316201406104	up
neg_1035	Angelicin	10522.0148186794	10224.0166807631	9825.91944066818	36853.5444482743	42630.822580015	31329.0775060977	1.85785240275834	up
neg_9397	Dihydroclavaminic acid	31.1034919189082	68.396994533515	80.4955356280116	195.87548891743	246.958706677425	185.634553752258	1.80387598502973	up
pos_8903	N-Methylpelletierine	3.19070226971705	11.600077820446	11.5716	34.9682459365388	25.7495320442425	31.076333447607	1.79992281263144	up
pos_8147	Asp His Arg Asp	22.8047637309628	22.2372	16.3995630167101	57.1938085859843	70.9969683195116	84.3777831405541	1.79064298678812	up
neg_1365	Dehydroascorbic acid	49.7435129148453	51.3776113678432	71.9649230047166	220.397162639976	216.486508434665	161.854847877983	1.79043665517594	up
neg_8095	Alanyl-Aspartate	100.398186388032	103.33683782016	186.748814379711	613.51392113749	393.673959953057	342.415679630261	1.78920094086578	up
pos_9696	Psychosine	17.1100211008942	11.4464687537481	21.427117736873	62.6410585637358	41.3185591088192	67.5587345256146	1.77883601327234	up
neg_10963	cis-2,3-Dihydro-2,3-dihydroxybiphenyl	243.943666011512	315.433335297793	329.311223856736	1098.53304487758	776.021977231648	1134.82604145609	1.75971752166414	up
neg_8555	Aclacinomycin T	1128.41310578843	1288.49621739049	1375.26660031613	4382.71479495179	3875.92	4273.42454598324	1.72452553844293	up
neg_11609	APGPR Enterostatin	1012.19180375741	1036.71749664655	1159.17068649624	3953.1331762248	2849.39302672508	3781.95752554469	1.72216888379834	up
neg_4047	Engeletin	48.7940592722419	68.6333952075129	53.0678931217281	218.516379270432	149.101541129285	190.320054893147	1.71037237762373	up
neg_9601	Epothilone A	141.07164029724	244.927993113308	230.47841652014	723.006264870194	562.134091532448	728.242061216566	1.70749978810978	up
pos_6508	Balsoxine	36.6281706422994	27.6460636200204	25.2763628778711	108.021254218234	75.934684160299	100.700437479954	1.66844645669063	up
neg_6102	Demethyllactenocin	212.438315697991	269.642372085046	268.69696654202	761.608188100263	781.310089360353	815.793868781832	1.65154174849053	up
pos_7217	Montanoyl-CoA	3706.8443559486	3291.08441619554	3387.42579342485	10138.7529292866	12795.0128187359	9656.11921033134	1.64987378743995	up
neg_8549	16-Methoxy-2,3-dihydro-3-hydroxytabersonine	45.4076616150892	42.5463471028759	47.7645592017313	113.052596227496	150.833480540504	161.558870852004	1.64835434775783	up
neg_7496	4-Methylene-L-glutamate	465.822212482118	450.010251206128	550.062527580824	1619.67121340476	1566.78601038078	1407.95134219927	1.64809739629267	up
neg_5330	Enalaprilat	1.88045717734165	0.0151345089416196	1.34285462804625	3.09978	3.80233560926835	2.96165562441278	1.60683782643297	up
neg_10309	CDP-DG(18:1(9Z)/22:3(10Z,13Z,16Z))	382.907365995314	321.414190267793	319.328841035836	1097.61640022622	939.559258788187	1076.23118332009	1.60477102999575	up
neg_6910	N-3-Oxo-dodecanoyl-L-homoserine lactone	10.1165619463481	22.6292834183897	28.2836993084541	39.4364806554866	76.5135980671809	69.1316656783203	1.60058286956181	up
neg_3781	Leucyl-Glutamate	48.3315761177396	59.9951026276967	64.1118715382897	189.333124962622	138.404623096131	194.776894621458	1.59938912836952	up
neg_9486	Sphingosine 1-phosphate	977.949634032895	1005.35121027047	1072.4991107705	3084.32929462449	3073.81034917751	3015.82011985994	1.58599447801659	up
neg_4645	3-Hydroxy-5,9,17-trioxo-4,5:9,10-disecoandrosta-1(10),2-dien-4-oate	64.0344978297407	35.7231777479234	89.9145944439292	188.557434022658	210.655361980103	169.511800766484	1.5842214277865	up
neg_1308	Orotic acid	19.9338286632765	17.3003340066994	26.2651996774592	56.4935976748783	62.7661547248224	71.0949157615255	1.58387594054557	up
pos_7104	Validoxylamine A	2592.03557029132	2776.0848881969	2480.11045093611	8666.57260217793	5918.98416685072	8914.84482115284	1.58224601667178	up
neg_9373	Rifamycin W	1856.50409302612	2299.56848730011	2229.09	6165.93848973248	6304.86124920107	6399.91640870268	1.56335314213916	up
neg_2239	3-Oxododecanoyl-CoA	342.240713569874	219.529077096497	457.244483366821	1185.24425822987	856.727832507668	934.527838169791	1.54644259944164	up
pos_7663	N6-Acetyl-LL-2,6-diaminoheptanedioate	66.1796015714939	49.2499366498941	63.8815504660346	177.667606914419	165.048862974551	179.077461430533	1.54101545716139	up
neg_8472	Proansamycin X	197.624377018218	198.014193657833	206.939419802036	497.286495111283	602.607890358433	648.71819652325	1.53699080123567	up
neg_4757	N-Acetyl-L-leucine	5.79187754225857	2.94546496328966	3.73787875463133	13.4001187467742	14.0919104908116	8.33808548362462	1.52210725940225	up
neg_7598	D-Urobilinogen	577.836526772889	587.536070453349	628.329559208239	1743.15345411369	1672.49670636027	1718.77014857615	1.51726105010416	up
neg_6602	Coumestrol	342.507488023154	391.792256306778	431.628471883544	1280.93354927906	776.128469807835	1262.99251737034	1.50972797248933	up
neg_9339	5-Phenyl-1,3-oxazinane-2,4-dione	29.8703771384034	46.4291230726671	40.7217643341709	102.851678256715	126.455192709265	101.040966714165	1.49721518818049	up
pos_7667	Ethylsuberenol	96.3726593931553	68.9354760348135	77.1593815621553	226.216982847126	227.866239863858	229.78398054139	1.49592471803011	up
neg_4250	D-myo-inositol (2) monophosphate	1105.38143809411	1555.76073159502	1574.25840556059	4152.45866437777	3372.8614991353	4385.66978598447	1.49172299567933	up
pos_9289	4-Keto-anhydrotetracycline	17.6113373878363	9.62512708609707	12.9781666730571	43.4676316062855	29.8122068338984	39.6356330201504	1.48945078229168	up
neg_11379	Antibiotic G-418	886.935021928922	1199.32007474711	1343.34189931348	3357.89685254886	2793.38710115975	3471.96070719744	1.48848434963156	up
neg_8032	Holyrine A	406.347859104525	334.820179916692	458.09727560793	1102.80182297118	1184.13987590512	1069.03742904989	1.48458288026625	up
neg_8175	(1'S)-Averantin	52.2313208868013	52.3440390629331	46.1198825063557	158.432808453497	102.324503284664	158.668314977795	1.47678114127979	up
pos_7003	11-Deoxycortisol	21.6798411254864	24.2156560595499	20.0239371165508	64.2874235636823	49.4841998093127	68.7695569483898	1.46944619809004	up
neg_10349	CDP-DG(16:0/18:1(9Z))	29.0821937293543	22.6783397424015	13.1435974306737	58.0651279151552	67.5262453445562	52.1262047556975	1.45320417680364	up
neg_6802	5,10-Methenyltetrahydromethanopterin	169.492671866314	119.91417760666	214.586976131035	486.278616729941	375.52291038818	508.035886209597	1.44252670458542	up
neg_3764	Gamma-Glu-Leu	4629.3155623547	4924.50681444089	5746.37166903771	14034.6043710755	13850.8921958684	13354.1546996399	1.43048218282651	up
neg_7903	precorrin-1	10496.2870934848	9403.66773650428	13042.5949008422	32095.0188553416	28448.1382746338	28037.8742568731	1.42704557224081	up
neg_7846	AICAR	821.52818025466	909.582958664851	941.954764200266	2590.82687378063	2026.66599996646	2562.74928317375	1.42553709345966	up
neg_4105	D-Fructuronate	265.232203722844	188.70582681681	444.045195611043	814.548082979727	657.021141783248	928.764846386508	1.41847480813367	up
neg_7904	Asperuloside	15.7251342503889	18.7561313556115	12.4942471088032	46.4184577180133	44.2816873143937	31.8645847120776	1.38356306356022	up
neg_3772	Acrylonitrile	242.001551132778	107.242427878652	179.161795310508	472.300677797371	402.25599660278	484.635176020096	1.36303097011226	up
pos_3530	Riboflavin	4.59750262906655	9.62887464061538	4.31980396062651	14.2701296373353	13.8217428626093	19.4490422823642	1.35804750600285	up
neg_7197	(1R)-Glutathionyl-(2R)-hydroxy-1,2-dihydronaphthalene	31525.209168654	31987.9244626314	36032.0783566055	82445.0487431571	84299.127481367	81966.9197426739	1.32104704248782	up
neg_1902	d-biotin d-sulfoxide	398.67812863379	398.883992434805	454.948555930428	1110.36030537898	1050.00261479594	967.701661933657	1.32044739718054	up
neg_9863	1-Palmitoyl Lysophosphatidic Acid	580.653288305954	674.653460148639	727.508357188595	1653.34349346976	1590.95906527278	1655.72274177473	1.30523904355881	up
pos_6971	His Tyr Ile His	143.618402028207	354.764079936789	251.643008045382	627.542818348754	468.721839695349	756.797430712968	1.30489968885741	up
neg_10631	Scopolamine	1253.02048967188	1244.53692123926	1722.84168939702	3597.8893157001	3363.11579283823	3429.69680125089	1.2998417757055	up
neg_7081	5'-[(3-aminopropyl)-amino]-5'-deoxyadenosine	1488.65205149799	1648.79407312497	1829.1799518153	4146.9478697246	3856.1481595752	4221.14920343472	1.29940735148493	up
neg_6360	(R)-(Homo)3-citrate	56.6698467246398	67.2570891127808	57.9409688656582	138.501829837707	137.868917569272	159.537592757279	1.26113384222044	up
neg_6543	Pelargonidin 3-O-glucoside	460.139982077489	423.037726671808	461.296903383604	1110.65115997781	808.826184323034	1290.29419884872	1.25542810367715	up
neg_4058	Succinylacetone	25.1742439258733	27.4747486660749	38.2688380813803	75.0937449436993	64.3984088218708	77.5593517617778	1.25540226300124	up
pos_7673	Thr Thr Ser Ala	241.597206996107	195.19087153608	213.331191281324	531.82753722711	488.947987950333	528.02849097583	1.25237827673769	up
neg_4100	D-Erythro-imidazole-glycerol-phosphate	377.424267645367	493.706180913222	490.10779882273	1286.12167732881	1102.7964453965	853.17107677503	1.25200419112774	up
neg_6386	Demethyl-desacetyl-rifamycin S	279.056340696549	354.872569864754	367.029590142572	778.593455113677	717.190831801679	864.539239634577	1.23760245960267	up
neg_8274	Rhizocticin A	54.4640707902026	49.7986401232581	51.3212279106982	121.624654819025	103.774924090582	140.624816807962	1.2342466717714	up
pos_7696	2-(2-Methylpropoxy)naphthalene	170.470289989355	138.255	138.95637782521	336.511354270395	363.740115464628	348.715210586201	1.22842437003178	up
pos_6358	Gln-KPA	2548.07822322823	2701.97927443326	2435.54722976946	5903.54892391158	6063.18182319663	5954.90822188957	1.22147189546169	up
pos_7975	Kaempferol 3-O-glucuronide	86.769173979285	95.372461123407	90.0955530517659	225.610132843254	172.964488220149	226.830998803828	1.19992802793005	up
neg_10399	Dihydrocoumarin	112.373009181289	73.3351528763656	91.6532053246527	221.778104311749	233.902682338286	180.464305687095	1.19758899964243	up
neg_6864	Deacetylisoipecoside	138.550433850516	146.798417292395	190.172235894056	351.795073165844	338.603	400.147448233895	1.19746902547594	up
neg_797	D-Myoinositol 4-phosphate	134.813100111913	152.983641505975	176.677228818424	385.552091701317	356.683131788693	322.971512930293	1.19746380338334	up
neg_10279	Gentamicin C2	629.17415210035	838.418139916422	663.324069191177	1698.55762849902	1577.57019057385	1595.70380971907	1.19299030612426	up
neg_8027	Premithramycin A3'	609.855828851579	519.109508330166	697.951916132385	1566.37266594231	1263.81758505869	1310.34382598489	1.18040557793861	up
pos_8426	N-(4-Coumaroyl)-L-homoserine lactone	6.4982530864623	8.76680030700607	9.34768595497556	20.0261937856452	18.4570736864952	17.1694432744997	1.17704672465016	up
neg_8203	Tetradecanedioic acid	176.594931879958	213.940845029403	217.290299574281	464.093595658017	429.587280564565	478.96725828067	1.17523137682573	up
neg_9795	Orotidine, 5'-phosphate (OMP)	126.754385952629	115.534179167462	177.526346061072	349.692679521113	265.464552327299	324.43525123803	1.16228176171605	up
neg_7196	3''-Oxogentamicin A2	1543.81945048846	1724.81944935663	2014.75410634138	3710.48782848058	4146.40127900537	3897.02458023314	1.15360457522686	up
pos_7414	N-Benzoylaspartic acid	41.2029851768947	78.6038545948522	72.3854241007877	152.673901784778	103.003021256016	171.268370834156	1.15150095779681	up
neg_11048	16alpha-Hydroxyestrone	9633.66762264339	11121.9184516501	11850.5645433635	24057.2516474697	23976.8888026915	24350.1347575997	1.15053218865358	up
neg_1127	2-Hydroxy-6-oxo-6-(2-hydroxyphenyl)-hexa-2,4-dienoate	132.92971090669	118.019509429719	112.372013041118	304.627921145135	293.59507575664	197.446045079493	1.13092278464847	up
neg_4097	2-Hydroxy-6-ketononatrienedioate	4355.41927768517	4672.94016686233	5883.11923420524	11729.5079256268	9956.49666871619	10952.3425861215	1.13014467265523	up
neg_4734	13(S)-HOT	83.9903034599137	115.834855828454	202.216584184057	296.696120700928	269.628829942681	308.586177156776	1.12179117518911	up
neg_4989	Picrocrocin	484.358907919801	443.180515333877	591.083271914146	1158.21273148903	1010.16952790479	1097.40639914751	1.10466795779693	up
neg_7193	Acronycine	2552.86432675282	3137.32796412548	3450.52513433722	5948.55366463812	6485.30234703234	6988.87934265631	1.08736708627296	up
pos_7695	N-.alpha.-Acetyl-L-arginine	53.6527572645795	39.8962216432733	36.6871572599098	90.2428632908888	103.93098719059	81.811703177245	1.08346294812421	up
neg_6627	3-(4'-Methylthio)butylmalic acid	124.792425090205	147.753790559748	163.022104146706	293.021525141446	325.001798304567	298.623728141182	1.0734673150073	up
pos_9288	3-Deoxy-D-manno-octulosonate 8-phosphate	77.0396245945079	64.6362785930541	64.8436766743576	161.516944714591	121.608064948148	150.833702702696	1.07127922029079	up
pos_9969	(-)-Glyceollin I	429.322549744519	402.244222055756	442.764603834947	1018.20775924353	674.237216040349	972.02951481726	1.06411053757712	up
pos_8674	Cyanidin 3-O-(acetylglucoside)	76.321622715436	44.4444823930406	60.5682962405899	136.684731180246	125.702881770863	116.068899913837	1.06147488670986	up
neg_4568	9alpha-Hydroxyandrosta-1,4-diene-3,17-dione	1590.53940206007	1560.8966797062	1842.85344830722	3494.68196932313	3458.81682938763	3443.1490509584	1.05776707580117	up
neg_9320	Roquefortine D	1760.25261113108	1933.87404022799	2101.17355678456	4025.0135256522	4200.12689718969	3810.79513424032	1.05439298454418	up
pos_4405	Tryptophyl-Arginine	47.1973242026574	48.497484016215	56.5830945627992	95.4992123727397	121.809909563878	98.2761878793795	1.05132344497951	up
neg_1094	sn-Glycerol 3-phosphate	354.128521578617	583.462343002525	458.49128056757	930.618393209749	1012.04664265849	929.569120931376	1.04078953673315	up
neg_7327	Rifamycin Z	479.72204006373	538.876332863859	548.917925863671	1148.12781018985	886.339642730826	1185.66574413137	1.03863992094649	up
neg_7358	S-tubercidinylhomocysteine	109.430266273828	122.641290234992	129.454330780694	246.479892613024	223.913924229424	267.883273213493	1.03006343406327	up
pos_9683	4-Imidazolone-5-acetate	12.711965366194	14.0122214993033	15.328426125294	32.0100573053772	21.4520306369956	32.2284177640103	1.02693991929679	up
neg_7594	Moxifloxacin	665.81646690962	755.635924371681	789.206849819758	1526.59287842371	1427.75356627097	1543.97628145995	1.02491050892388	up
pos_7120	Gnaphaliin 7-epoxymethylbutyl ether	186.862028689992	195.690387540745	202.467390956909	411.395807033232	362.431610150596	416.247982933286	1.02449560549106	up
neg_1281	Diethylsulfide	111.627932512674	143.84621808523	163.035079545995	322.313049463714	309.608562528725	218.746520069718	1.02333696701663	up
neg_3971	Pyrroline hydroxycarboxylic acid	106.081170991734	119.062261004966	101.895890618259	220.350252299808	235.728126598023	205.877229844161	1.01727035883695	up
neg_5555	dIMP	157.085837611963	175.867421584351	211.046174004632	378.444863537104	347.476110550663	372.156177834332	1.01330236957077	up
neg_10159	Neomethymycin	322.375948289932	362.278869025039	383.328465901863	765.916733482586	714.95457898243	673.982549903459	1.01270096692355	up
neg_8114	Methylmalonic acid	979.814926627406	943.41489204378	1185.73486930971	2192.83929674241	2134.68136227516	1927.44463910718	1.00856765003927	up
pos_6696	pregnenolone sulfate	327.843166813519	364.302924756171	317.249834743893	716.924898404265	569.346775518535	737.252856565253	1.00337816902618	up
neg_6689	Luteolin	122.779467023569	134.308287394931	175.277384542199	273.387264032844	299.847006947441	292.104064227987	1.00101411153501	up
pos_7197	LIPC 18:0;3	397.172741362192	391.667277279504	384.631668500733	825.789415319754	700.387429802116	804.998942835474	0.990274764727679	up
pos_3063	Narcotoline	1200.18266324507	1684.24124609307	1293.36721393153	2704.80377144677	2518.12490477525	3065.10399712083	0.98828932658826	up
neg_9600	3-alpha,12-alpha-dihydroxy-7-oxo-5-beta-cholanate	360.543973080072	496.587702974006	557.142231948688	929.102163649263	989.558875216554	870.905660094799	0.979979487210597	up
neg_8559	cerulenin	2120.03244026606	2119.07022347469	2372.85804061727	4375.49676629639	4334.98566318706	4307.78481619547	0.977387380362516	up
pos_6151	N5-Formyl-H4F	4921.93931882937	5153.98323185566	4836.54914502387	10603.5751235123	7965.45718007093	10724.2325421076	0.974049596376199	up
pos_8430	6,7-Dimethyl-8-(1-D-ribityl)lumazine	24.9147997199019	25.0831604085074	31.2588845102769	56.9997884451051	54.0670552161825	47.7807486399272	0.967081974757157	up
pos_8869	6-Ketoprostaglandin E1	82.4644697524674	91.6320530153105	80.2437354082383	171.01042563822	149.961803123702	174.95873597858	0.963379469903132	up
neg_1588	N-acetyl-L-glutamic acid	305.287480808027	233.685002347765	360.917008069043	493.913567982001	606.446636932971	640.877291309506	0.95229324219205	up
neg_9579	Cannabidiolic acid	107.125079788429	106.154458173082	128.712404319347	231.143308321298	224.012538712995	205.064121584806	0.94898444013791	up
neg_5285	2-acetyl-2-thiazoline	545.443875977946	491.137072389645	636.892102372835	1239.47142907953	884.219215920604	1089.06361417818	0.940965316168673	up
neg_1388	2-Aminomuconate	126.303028146143	143.145354071071	154.110783939265	271.241286442269	280.77689992584	259.065654081581	0.93728754034826	up
neg_8089	Virginiamycin S1	909.956687295232	714.090177894406	966.272074909718	1629.96786329945	1759.89594837789	1553.79122675587	0.932448332825633	up
pos_7674	7,8-Didemethyl-8-hydroxy-5-deazariboflavin	191.350237006145	188.307051251346	155.921474432159	350.872735424945	331.950134061485	338.54602814978	0.931333372686324	up
pos_7664	Fraxidin	148.492939603702	137.009301059365	134.842764992746	259.502975694486	270.647799266248	264.931048825166	0.919529407489141	up
pos_7676	(3R)-3-Hydroxy-16-methoxy-1,2-didehydro-2,3-dihydrotabersonine	130.83024356488	101.525040264363	111.961710724781	226.442529626351	222.208680077403	202.138271031658	0.918453541506518	up
pos_5871	N4-Acetylcytidine	120.440010839566	138.624838124197	131.036876251852	276.370365554361	211.523149271952	247.434856542815	0.91453827122316	up
neg_8121	4-Oxoisotretinoin	5397.9192515108	5802.10958952122	6573.97740941884	11359.7311414194	11556.4377133503	10567.1269564397	0.913672640896937	up
neg_10345	Solanine	359.127305237861	668.452456860974	815.58907624162	1200.90592502208	1176.17504628435	1094.11834578888	0.91324597636238	up
neg_8721	4-Methoxy-2,2'-bipyrrole-5-carbaldehyde	1667.53425151514	1787.63722499328	1879.07552992827	3360.43074357855	3408.60207667329	3264.26337921192	0.911439110108416	up
pos_7078	LIMONIN	4465.33869487981	4758.8	4290.07364281771	8494.52483695962	8165.89436102978	8693.33826358723	0.907722105710937	up
neg_4057	3-Methyl-2-oxobutanoic acid	77.4647094152056	71.1881532723417	94.6651560303259	159.982833731784	142.911	152.546907913965	0.904419356554287	up
pos_6641	Ser Glu Gln Met	1063.79618799883	1150.08891598737	1025.08656853199	2004.69460852214	1943.82014555875	2094.87740743267	0.899822712311223	up
pos_7364	N5-Formyl-THF	192.092702051604	242.05069021583	216.414767359181	403.400147494894	324.379447559306	483.910908925577	0.897271301363156	up
neg_7115	Biliverdin-IX-beta	2107.40440816438	2255.31903248264	2504.0352715244	4218.39403121975	4040.64068167283	4523.27213809034	0.89644705069334	up
pos_8107	Ser Gly Glu His	39.185847628716	24.3073015540475	33.7769867706872	63.1798792229346	58.1584944906606	59.4090970009636	0.89390661964191	up
neg_11278	Chanoclavine-I aldehyde	175954.509411241	187847.300933474	202214.014960172	342347.351351013	337642.534406487	357704.715511921	0.874467618551483	up
neg_10051	(4aR,10bS)-Normaritidine	82.6152755376216	74.8217010331512	91.9412165014255	151.895428430954	145.794466034593	157.697419068427	0.868758786612902	up
pos_8524	17-trifluoromethylphenyl trinor PGF2伪	1446.7386490448	1604.91567335989	1481.84638468503	2900.11714535316	2410.68626975904	2933.94121444797	0.862849298774855	up
pos_7516	2-(Formamido)-N1-(5-phospho-D-ribosyl)acetamidine	111.689701527981	99.6487299362313	103.996838402617	188.147131486106	177.362786114715	207.647401306473	0.862044638231715	up
pos_9802	6'-Oxogentamicin X2	67.8957581418126	66.917874499028	66.0307008548948	136.490780429262	97.0777703240147	130.652339911469	0.858735914928496	up
neg_8752	6-Lactoyl-5,6,7,8-tetrahydropterin	448.569671276284	391.243697469014	513.664345616694	808.942578392211	791.193615898884	843.060672224433	0.852098983836516	up
pos_7255	(1'S,5'S)-Averufin	141.832860808015	163.509122317087	140.104850227473	259.124616044911	246.398583889326	297.203295072725	0.84965526831892	up
pos_9293	1-Nitro-7-glutathionyl-8-hydroxy-7,8-dihydronaphthalene	1227.94819199516	1048.55798773191	1063.49516693194	2203.42518403166	1584.11218873466	2142.74783500954	0.82825280621613	up
neg_3940	3A-Deolivosylpremithramycin B	42.0802766811184	24.9243053563037	50.008230572383	74.9203845968597	68.2522815810364	63.6410250872491	0.821665186662369	up
neg_10228	IPC 18:0;3/22:0;2	2147.78088091861	2073.69883528873	2233.39909758676	3893.17339163638	3795.07881373137	3643.06760772027	0.81185399332008	up
pos_7729	20-Hydroxyleukotriene E4	53.7063916507164	71.6609833653372	56.4349925152776	109.522332360753	94.4057047174541	113.904688632512	0.805896692490605	up
pos_5730	PA(20:4(5Z,8Z,11Z,14Z)e/2:0)	2161.34285861665	2237.8647657226	2079.47927446965	3862.60751049031	3497.5838373183	3964.84408071906	0.805742221302026	up
neg_11870	Linoleate	2085.25124768901	2001.07393125788	1737.15390496705	3200.6866560148	3504.44194647095	3442.9	0.801246360035995	up
neg_2094	(R)-Mevalonate	6.76031761393634	5.76427085646406	10.1341086280499	11.9987144459679	15.1385937715896	12.3051423813865	0.799684283694397	up
pos_8516	7,8-Dihydro-7,8-dihydroxykynurenate	46.9014703184557	34.5127982264681	48.390624922463	87.9544476360785	69.4422889831918	68.1102575775964	0.796827407987684	up
pos_7370	Manumycin A	429.366684639605	591.042952541297	555.691630128347	905.674291464675	817.277316528102	980.096805455585	0.778227118265965	up
pos_8202	Fumiquinazoline A	3241.00505711582	3433.98636195302	3229.93	5695.34146534376	5523.04608325488	5742.10942265278	0.775960519539317	up
neg_8644	Validamycin A	20298.0204904995	21387.5485561223	23967.0015894507	39956.2128301579	34943.9276055679	37108.402066787	0.770685359545375	up
pos_2582	D-erythro-Sphingosine-1-phosphate	2901.13329078056	3306.34312181053	2820.15453368733	5067.57519663077	5587.30802471546	4686.27336458346	0.764987906429062	up
pos_8765	3,8-Dihydroxy-1-methylanthraquinone-2-carboxylic acid	106.40173804064	129.484047330503	139.791528648323	244.094598497851	181.441884656273	212.77027559535	0.764755925178668	up
neg_9003	L-Arabinono-1,4-lactone	88.2347384563377	119.928471450126	117.02183942487	168.084722050149	221.381084072195	162.731971837572	0.763924152778472	up
neg_8096	Isoleucyl-Serine	92.457806947621	108.72262332441	106.194324056964	161.623130424384	199.644366553953	160.094119440897	0.762285696237351	up
pos_2972	Palmityl-CoA	1376.34517111859	2328.2367081761	1562.08323017606	3131.62208521589	3147.4674109889	2634.55647183663	0.759125935157669	up
neg_3505	ADP-D-glycero-D-manno-heptose	1246.03270150277	1376.06648888334	1474.89406090329	2512.59617085969	2397.11390562881	1970.76759126205	0.747943209171545	up
pos_8357	S-Methyl-L-methionine	47.9268760980813	36.9289539839756	48.0626771722645	82.1902426192831	69.9542987159313	70.3917046142043	0.743498340496276	up
neg_5947	EMODIC ACID	578.352739236821	577.277629279396	645.560498712124	1047.32859626304	813.777114968049	1133.99206991098	0.733652035777728	up
pos_9799	1,2-Dihydro-5-hydroxy-2-(1-hydroxy-1-methylethyl)-4-(3-methylbutyryl)-6-phenylfurano[2,3-h][1]benzopyran-8-one	500.349602272376	456.339092101427	473.496917979403	885.208554257659	668.498121832065	817.789719163781	0.729595280472325	up
neg_8124	15-keto-17-phenyl trinor PGF2伪	671.511346930388	777.048287104722	787.240795705548	1160.02325485182	1355.79985048947	1187.98240835944	0.72821692765802	up
neg_7401	Rifamycin S	1455.35325641239	1580.45323103911	1813.4194348439	2756.9995506019	2510.22120645754	2743.01098702501	0.724089512332875	up
neg_9305	Candicidin D	11359.6551877867	10154.4871816264	11520.6652079438	18261.4232380849	18626.8206173933	17633.1241991519	0.7228348215551	up
neg_8117	Heptadecatrienal	92.8908085384405	112.168573043305	111.379906351821	159.948865936978	190.526620099459	169.20803449245	0.715704580399744	up
neg_8123	Monacolin L acid	1561.75472965598	1703.84701258405	1820.38287718998	2666.77073489991	3047.45248673807	2609.21730468025	0.710652896055021	up
neg_1276	(+)-7-Isojasmonic acid CoA	77.1348379056208	72.4084077873893	114.619005736606	120.586625863744	141.859134295377	169.818696831512	0.710489893927793	up
neg_6723	N-Acetyl-O-demethylpuromycin	12519.7572884872	15428.4063117209	16248.7830352252	23667.6011246229	25294.2581479642	23237.0132850981	0.708029604599564	up
neg_7592	Alfuzosin	788.168667437229	734.278379863993	817.419469768964	1200.00725991903	1455.71947207807	1163.10254910145	0.706704196039447	up
pos_7700	dGMP	566.477234447416	601.033803771609	580.208061190458	997.519509740387	881.767700985395	953.649155422499	0.696824868443133	up
pos_7495	4-Methylthiobutyl-desulfoglucosinolate	92.939474770663	62.120160227624	85.2015116605264	134.958215958991	127.351344646289	125.466352067072	0.690619826048937	up
neg_9315	4-Hydroxy-2,2'-bipyrrole-5-carbaldehyde	1000.76993630403	1321.51863909867	1517.30451002227	1856.44909678312	2220.9647423116	2116.36536380577	0.689866530149437	up
neg_6393	fumagillin	1004.18330149674	1060.54129882795	1169.74362695053	1717.41955163984	1783.66662862459	1706.68891039331	0.687138602871131	up
neg_4816	Vanillyl alcohol	134.231445129417	95.2211713564443	148.805087788196	222.300619745077	172.821154877598	212.802723926388	0.684522691395074	up
pos_7345	Lespedeol A	220.150703049924	225.161060873201	205.668994810772	361.108081083102	329.69270860709	354.385892977785	0.683073840778716	up
neg_8528	1,3,5(10)-Estratrien-3,17.beta.-diol 17-glucosiduronate	172.334293842274	182.941397606148	203.108015691149	257.23669115379	321.591410725827	317.088318856208	0.682107304468144	up
neg_7782	L-Serine-phosphoethanolamine	396.240825083084	388.202003771245	428.617643458159	651.743709807125	650.771037294778	640.588844369104	0.679711344392219	up
neg_5551	2-Hydroxy-7-hydroxymethylchromene-2-carboxylate	315.793239829104	359.023563020493	418.747044544705	628.185401742862	497.222161019823	622.980844186662	0.676988263021926	up
neg_8149	Tyrosyl-Threonine	25931.9799690425	27455.8269370531	31373.3353933984	47024.5009626695	43883.7119652198	44178.8298570593	0.672414365854296	up
pos_7671	(16b,17a)-13-ethyl-2,16,17-trihydroxy-18,19-Dinorpregna-4,9,11-trien-20-yn-3-one	398.49654037057	386.233737622652	367.861196017846	621.48427741204	624.253675948309	589.944956358172	0.67143562059654	up
neg_4108	Ellagic acid	980.328291390199	974.943010006217	1349.56905929701	1874.58164775431	1596.91649058855	1768.09673969175	0.664874683389246	up
neg_4053	S-Adenosylmethioninamine	76.9599475908781	78.6668667574282	90.3955366112278	148.674193695973	126.813340507733	114.486524387816	0.664588768496615	up
pos_8360	Urate-3-ribonucleoside	534.225358446134	490.629810132021	543.351109820203	878.289212702862	779.474007291647	812.893187140304	0.655779048926891	up
neg_3402	7-Deoxyloganate	1915.19523725728	2879.0303864262	1988.25084647166	3804.84648979491	3800.36595552482	3053.75405842118	0.65218351816471	up
neg_6762	20-O-Methyl-19-chloroproansamitocin	8239.15793646652	9475.87160500898	10033.0525967829	13708.7049787839	15823.8325845107	13921.7807026795	0.647111491471311	up
neg_8818	Oxytocin	1907.10577429802	1658.99716509011	2246.95673127163	3201.47172879966	2831.17807774393	3030.64582807298	0.64073802684943	up
neg_5570	Epigallocatechin	299.383804580275	290.666009237178	369.898099753615	548.946051225201	446.524914443082	500.076259965734	0.639645434915572	up
neg_1008	2,5-Diamino-6-(5-phosphono)ribitylamino-4(3H)-pyrimidinone	1670.19280753978	1820.24673421863	1575.42459211341	2862.92968504918	2860.16752985925	2164.4298317158	0.638764662571382	up
neg_7885	Asn-Gly-OH	107.328320864059	140.34721214259	142.561658524944	176.552226894971	205.112627736814	220.260425720995	0.625233129521719	up
neg_11151	9-deoxy-9-methylene-16,16-dimethyl -PGE2	9876.09251457977	9378.00724570234	10588.7891280351	13892.4033414416	16091.6833684485	15529.1344563827	0.608898495741441	up
pos_9155	Asn-Abu-OH	55.4100697467658	50.2050260137579	43.1417664154415	86.364438684068	62.9367049137269	77.1590311344324	0.606301138655717	up
neg_9033	FMLP	2627.07193674284	3329.03134589168	3154.26923805269	4494.54337585551	4592.71968579782	4682.99776315626	0.595973934300261	up
pos_7243	S-adenosyl-L-ethionine	257.082419600214	249.465759468589	218.696377577465	385.610250085309	310.297470024164	398.285321555657	0.593327818920316	up
pos_7632	S-hexyl glutathione	88.1893920061847	116.951302351461	102.942819431493	172.080088200394	134.239203398716	157.960121288415	0.591671827500409	up
neg_6893	4-oxo-N-acetylneuraminate	136.173579192107	124.534617940537	157.237171923217	175.745093505235	234.477656092881	218.18753306421	0.588392412152818	up
neg_6806	5'-Phosphoribosyl-N-formylglycinamide	1430.20952583522	1581.66046607884	1784.20447102401	2563.42147579017	2064.40161618008	2546.48823528068	0.580986294070878	up
neg_7128	Demecolcine	927.297755818703	1139.89798819239	1390.90094544028	1702.4122454075	1554.2602878084	1872.74875615834	0.568817859795791	up
neg_9681	Undecylprodigiosin	1606.92648649441	2353.4705258511	2554.89210489969	3168.35981145915	3622.88968347947	2858.92922742853	0.566726461406225	up
pos_7569	Naringenin	143.929441241122	112.749572171325	129.711632358108	207.825856138648	193.761634304038	169.770022592495	0.564333591363552	up
pos_7121	Pentosidine	267.464147048067	299.445631379421	241.710848620779	400.985230717509	343.200650112988	450.932538441903	0.563618665089537	up
neg_7887	4-Dimethylallyl-L-abrine	240.46011792235	270.62674448816	334.026231904411	413.003134449898	429.033251431008	405.722942224414	0.562123366238821	up
pos_7476	PI(16:1(9Z)/0:0)	485.428496582323	581.576342004029	553.057790413309	822.662250220525	682.938359776658	879.441577332415	0.557965198828159	up
neg_7695	Furfuryl alcohol	74.8467950363373	63.3293238842336	64.4492227524263	88.6868489660015	95.9815706089612	112.589247029503	0.552899400692801	up
pos_7504	Jadomycin B	191.070419675776	194.885897068239	201.629577115713	292.7	269.271389405552	298.53097071148	0.550378606750058	up
pos_9053	LysoPE(16:1(9Z)/0:0)	221.733678249271	214.594600562701	193.102389273979	328.603709106629	269.145059560335	321.267700345568	0.546043241665438	up
neg_10853	Gentamicin A	25970.8421245277	27707.1522113167	32027.270272936	45490.0743630827	38798.2687211024	40773.314077582	0.54518380683394	up
pos_7522	Peonidin 3-O-glucoside	3983.16717569822	4289.71310352046	3991.88	5987.0791057562	5660.92880930805	6222.29752843038	0.543044995436903	up
neg_8028	Premithramycin A3	2627.7199519283	2413.92517202235	3211.08142559044	4587.10567639766	3617.45680343326	3815.48043647744	0.542499303835132	up
neg_7883	(S)-Coclaurine	211.755728426481	247.172549826925	297.919222213811	312.055628251768	405.463679483251	381.855171437692	0.538608352681436	up
neg_4605	Hydroxyisocaproic acid	202.004674339909	169.25074552954	226.506787250211	292.49683570005	289.086459939001	284.389639418438	0.534750248919931	up
neg_9792	Proansamitocin	2787.97198557462	2553.66203132885	2994.58439969567	4006.79460144933	4140.38976190825	3855.39738032367	0.525879778353476	up
neg_9738	Paxilline	157.640625217033	207.95817644277	212.039936484696	281.938077143656	260.47016549651	288.833629048616	0.5251008313333	up
neg_7075	APC	7402.42933949408	8497.53131233783	9192.13391427007	11893.8768824423	11719.2432654002	12477.6024456373	0.524395123622065	up
pos_7498	2H-1-Benzopyran-2-one, 4,8-dihydroxy-3-[(1S)-1-(4-nitrophenyl)-3-oxobutyl]- (Acenocoumarol metaboli	1641.87978703454	1634.50863764572	1647.4409568722	2433.13000752332	2238.45320153898	2406.20294815445	0.523517402912284	up
neg_9825	Emetine	351.700033682874	394.876337388462	406.594619126967	539.063647725088	559.885451308342	552.21165886725	0.517874139481019	up
neg_10320	Tyr Glu Val Lys	923.750181771132	881.491917708027	1063.58714906413	1468.50523234159	1178.02720090101	1428.67987119074	0.50641311862494	up
pos_8358	Serratin	194.646016258382	175.799743457391	196.786320510395	287.582531887063	252.412371233429	261.746469988545	0.499197797514522	up
neg_7583	Stigmatellin A	1199.18050241624	1187.23628116641	1324.42398800803	1889.13526590664	1654.13666545595	1693.91363926368	0.497045627315924	up
pos_7545	2,3-dihydrodipicolinate	958.767939309398	969.721171877797	892.08502120338	1416.16050334791	1239.6490587289	1308.88820160524	0.491222035376146	up
pos_7679	Cys His Thr Val	111940.608488579	120372.550485982	107883.037396848	159115.450960421	158383.441136319	160526.547984131	0.490720388408424	up
neg_7809	PA(14:0/0:0)	535.791320912116	606.310008201845	608.733979894559	829.376934193882	855.490533586065	752.838522632205	0.477480750121042	up
neg_9336	Ergotamine	1006.69535951876	1086.55656427727	1129.21354992419	1504.09565660416	1409.5143912985	1546.36744205265	0.4688715274242	up
neg_10247	Terpendole K	1013.01144999378	1158.94918018249	1346.56436089813	1683.91610608682	1644.36217320704	1532.99256688878	0.46636275616025	up
neg_8768	Cyclo(L-Trp-L-Phe)	169.608100849737	224.720605138689	219.704803588918	271.925808569731	292.227836061891	283.572721053553	0.465281268209891	up
neg_4414	N-(6-Aminohexanoyl)-6-aminohexanoate	35.2555453311718	36.5223669791791	44.4065961996729	55.6870708682813	53.477218030952	50.7465629755627	0.46085012688441	up
pos_7580	Phosphoribosyl formamidocarboxamide	425.480249520487	402.129272213672	405.894911422418	556.174829630952	562.635344441155	575.357293696569	0.457813590914992	up
neg_9756	5-Oxoavermectin ''2a'' aglycone	278.462237418226	285.939574790194	206.572272642888	387.158754597243	349.466425930596	321.408029643112	0.456630640309142	up
neg_8480	ONO-8711	20734.0065993415	20554.4664391912	23477.6855808023	29872.6343101334	29947.5106611704	28610.1470553617	0.449300475068179	up
pos_9249	pteroyl-alpha-glutamylglutamate	501.046864241817	420.965964891792	413.72237957631	627.518785498547	586.308382314701	604.267185993019	0.444793031611989	up
neg_9752	12-Demethyl-11,12-dehydropaspaline	2925.51687581841	2754.50388950236	2916.49107539457	3901.98820455043	4141.34023617498	3604.35017228092	0.438219164594141	up
neg_6813	Cytochalasin B	408.667	446.73644164979	457.902387773098	603.886696191169	523.702516371433	636.333395906045	0.425583867037522	up
neg_7892	2-[(L-Alanin-3-ylcarbamoyl)methyl]-3-(2-aminoethylcarbamoyl)-2-hydroxypropanoate	4858.38196168315	5624.55635577271	6327.8611068481	7033.71116412667	8263.55391427089	7234.44906135453	0.422568740879348	up
pos_7501	Ile-Trp-OH	5992.42286208259	6558.87880035548	6048.09280030086	8439.76614136983	7829.70259259339	8658.36399029001	0.422501804957309	up
neg_9663	piericidin A	144.801413798317	170.877989089564	177.482208046863	235.566457395381	232.025377250645	192.61123466662	0.420849344992706	up
neg_7607	Narcotine hemiacetal	4918.36862723879	4400.25939277493	4978.85276686628	6378.57430968634	6319.39138969642	6429.03437292625	0.41984964860868	up
pos_351	Pro Cys Gly His	1927.80326409596	1907.21711424687	1460.90089753902	2259.46353879988	2514.29400904159	2309.5535767369	0.419542235475226	up
neg_5957	Rhizocticin B	553.800423263288	554.432221667688	638.33487037725	764.766114058949	782.002791120391	771.445107091402	0.408491346207839	up
neg_1157	Kedarcidin chromophore	479.685906682848	515.335820231315	588.644448205557	776.167509106766	677.313934319204	624.799882136123	0.392122698952148	up
pos_8141	Norsolorinic acid	747.524051753843	809.131058052406	789.721558990859	1083.52065787078	924.623744212454	1069.01236542075	0.391163313627526	up
neg_7893	sinefungin	13454.8881721632	14514.4121128731	15706.966190179	18693.4138280096	20566.4062057902	17752.4400258511	0.384422656010579	up
neg_7606	6-O-Methyl-N-deacetylisoipecoside aglycon	1051.57282948933	989.377755020043	1191.57166316835	1391.51088477924	1423.62357215545	1358.04528164494	0.368486759372534	up
neg_10884	Ricinoleic acid	12797.801503324	12765.9082440958	15331.2997922025	17754.6826278639	16640.8752529329	17722.1520931879	0.349848893664968	up
pos_7546	12alpha,13alpha-Dihydroxyfumitremorgin C	3889.13876020557	4353.36841176718	3806.56863240354	5252.86676527831	4697.12550085183	5393.59276294305	0.348713115747378	up
neg_9382	Fumitremorgin B	1311.5126330728	1553.58872640518	1692.20854291068	2062.92030931852	1825.29468883404	1871.52246767089	0.337820574945631	up
neg_6711	alpha-1,5-L-Arabinobiose	166.460719360107	167.606748880684	167.028163670963	203.738650070967	208.529803735645	220.178604309138	0.335858755708953	up
neg_10142	13(S)-HpODE	855.228212367374	733.275279385854	876.938580344323	1013.50171759333	1097.84876502205	999.046914527709	0.335252561026793	up
pos_7561	Pseudobaptigenin	319.509892577455	270.049448120121	295.345970785254	384.320035743584	367.282612786403	357.776174176914	0.326157096515176	up
neg_8273	Viomycin	240.616329032117	289.471130307926	289.913532901667	362.437969561524	322.233163591813	339.545350829322	0.32082312288527	up
neg_9123	13-Dihydrocarminomycin	7236.43388002005	7435.51703558865	7848.89201949104	9349.04684759869	9442.88372590803	9186.1239729291	0.313034820994672	up
neg_9078	Arginyl-Tryptophan	1385.34495406423	1199.67901989606	1286.88189671045	1545.44791360053	1609.44673223843	1615.21864816349	0.300979651904059	up
neg_6810	Portulacaxanthin II	4326.45385927016	4544.34459158581	5018.27143237634	5804.05496781506	5469.56124679064	5790.11032627876	0.296982761873766	up
neg_8515	Ser Tyr Lys Asp	13260.7395436432	14130.8630082046	15347.6515565351	17517.8088913572	17802.4661275934	16729.7599410967	0.28433740243309	up
neg_9358	Abscisic acid glucose ester	92633.0873679215	93440.1667729689	104146.225766086	119626.189901166	116771.939983505	114087.227606372	0.272209814650285	up
pos_6545	1-OH-Nogalamycinone	617.476600776523	602.608674770632	592.862055759271	747.002318788202	670.139125044176	731.876735695822	0.24534067388294	up
pos_7571	Neoraufurane	634.07025944268	583.239175282624	609.163691296103	747.990403225846	699.515610783794	685.056967338998	0.223527822901772	up
neg_7448	(4-{4-[2-(gamma-L-Glutamylamino)ethyl]phenoxymethyl}furan-2-yl)methanamine	5144.24478181317	5509.33147598613	5799.07945471617	6461.30793738676	6213.44262189138	6414.0799846241	0.214408244333324	up
pos_7584	Medermycin	2018.33725760224	2173.50777230491	1970.81575424428	2424.75046045536	2237.78829401445	2452.69224392253	0.207357213124038	up
neg_8254	Fumitremorgin A	251.880925672929	239.893325796504	244.384784671287	272.463928261425	285.360574720631	283.305300422044	0.192310982171118	up
pos_7164	amodiaquine	498.44714092712	486.941911605634	479.428621722669	575.591689009123	563.367472634422	532.399730705316	0.190300454145671	up
pos_7165	Plantaricin BN	34901.796578487	36225.8024542439	33217.3485935097	39184.7971182426	39153.5	40004.5333097406	0.181611043879999	up
pos_8192	Methyl 5-hydroxyoxindole-3-acetate	2925.75693133077	2996.9297691826	2923.7303924325	3329.19443024675	3176.5648657191	3217.58460924083	0.136359284634252	up
neg_6748	NPC	1657.7250677237	1818.81291824607	2023.63003100626	4583.59673750332	4829.57132300805	4617.21520080655	1.35101	up
neg_7315	5,6,7,8-tetrahydrofolyl-L-glutamic acid	3268.8443914114	5405.7126571632	5635.82890588872	12893.4983788803	9854.88024446674	13259.899088802	1.33127	up
pos_6148	Secologanin	316.467467999092	289.187852382806	320.113912095634	831.792086634026	547.750158643699	775.926588350538	1.21928	up
neg_7757	Pentahydroxyflavanone	22.0752846536858	19.9480217069277	24.8832375408625	53.2823392190241	42.1553125154169	55.9890521802825	1.1784	up
neg_9703	Lolitrem B	188.348471391424	158.643213310021	212.804027236138	449.330557568656	324.515156326033	404.790028644203	1.07415	up
neg_7597	N1-Acetyl-tabtoxinine-beta-lactam	2500.7240097159	2510.87623238188	2783.40940309589	2289.99278303716	2367.04543989496	2146.1159089008	-0.196347	down
pos_327	Ornithine	2908.24112559415	2895.74033768824	2632.42807554312	2392.78952559433	2538.22024299868	2384.33499454943	-0.205703	down
neg_8353	Meleagrin	493.638894711388	461.156243030526	498.837848636461	389.003342689127	434.23991755263	424.668503774522	-0.220147	down
pos_8230	Pantetheine 4'-phosphate	962.461342299099	935.702138958394	901.601020149696	782.521715281727	805.818186732657	786.777363720026	-0.237307	down
neg_11534	2-hydroxyhexadecanoic acid	17518.5576404991	18636.2471597665	18299.5570428416	14942.6068139348	14934.9039624677	15909.6895612493	-0.250103	down
neg_5945	Pyridoxamine phosphate	152.744380114701	139.560557214702	163.388744309422	126.712765865344	134.34145787716	115.778544552379	-0.27414	down
pos_105	4-Pyrimidine Methanamine (hydrochloride)	304.608307954765	354.277580182771	353.393326889951	287.473910696968	259.848514917345	270.981712572578	-0.306898	down
neg_3908	Xanthurenic acid	1251.77426843601	1251.33256449045	1417.45127149995	1064.00871443249	1035.43175717837	1068.60737584612	-0.307465	down
pos_587	Niacinamide	865.729	946.166443809489	934.443296833209	724.976795859194	728.037966591032	742.269573231176	-0.323102	down
neg_8789	3-mercaptohexyl acetate	79091.8525550994	83789.635275086	88136.9529045968	67359.286909296	67879.1831857876	64485.1580148155	-0.329788	down
neg_8266	(6R)-5,10-Methenyltetrahydrofolic acid	804656.277929537	863557.794814543	939210.417230407	692088.901388739	708293.080766783	673451.404487155	-0.330325	down
neg_8329	LOBARIC ACID	335969.960159765	358239.184640018	382566.528262203	285375.323196858	301532.033582935	261187.430901704	-0.34442	down
pos_8232	Mimosine	25667.7258371571	27574.388674951	25802.7198512501	20862.4691032587	20105.0770532028	20582.7197614989	-0.360906	down
pos_8429	Boeravinone A	1535.1728294477	1578.33797558078	1517.75778846788	1218.53143014552	1165.9478105638	1212.47701114142	-0.364631	down
neg_8316	Sarpagine	5268.60967293726	5969.38105671716	6186.96417795164	4143.65506978876	4964.34489914216	4262.13022696485	-0.382141	down
pos_2779	Indoleacrylic acid	14893.2474548561	16375.1553398837	14959.4658991596	11322.4963792772	12034.3137973002	11722.959568588	-0.398124	down
neg_9650	PG(16:1(9Z)/16:1(9Z))	205.918532099239	178.264570012802	188.823226579403	137.212761091749	156.503989252996	140.902897756415	-0.398798	down
pos_8259	5-Methyltetrahydrofolic acid	23782.3166155627	25136.964147652	23512.3168721271	18560.0370903869	17548.1252204652	18483.1246811388	-0.407948	down
pos_2774	Isoquinoline N-oxide	5015.60363543281	5461.96632792546	4686.19078696581	3561.68307050535	4030.51401332013	3822.13492147111	-0.409781	down
pos_2777	Nicotyrine	312.414858634004	354.097609231022	303.329982455968	228.103727213985	253.570094424969	246.127863604448	-0.414205	down
pos_9220	Dimethyl-L-arginine	87.9064611408202	76.2619442704096	70.5567094338954	66.3139280680175	53.1331420059864	56.380085222036	-0.416814	down
neg_4141	2'-N-Acetylparomamine	276.366584096367	297.881388566838	332.924775541391	223.401031905498	223.181955026992	230.230322992557	-0.422619	down
pos_586	Niacin (Nicotinic acid)	1259.99244354151	1307.00872111809	1398.86438279703	973.94012673262	1025.85771296264	957.249567700011	-0.423478	down
pos_7897	3-Dimethylallyl-4-hydroxybenzoate	410.113250158086	377.547542376791	392.965447154084	308.321560694595	291.389827853576	280.194625206676	-0.424131	down
pos_2885	2-Methylphenol	897.845651657467	975.024302273661	824.670869178509	627.96515588311	739.406260505737	640.436427815205	-0.426024	down
pos_2888	(2S)-2-Hydroxy-3-oxobutyl phosphate	5838.23229333045	6620.15931442742	6189.18360856315	4715.59121942785	4749.70724224912	4412.82762991985	-0.426175	down
neg_8270	Geldanamycin	3280.26863962542	3429.87168465161	3680.9252088487	2641.21467168184	2489.19651457516	2601.27584249903	-0.426488	down
neg_8321	17-phenyl trinor Prostaglandin A2	19043.1623819666	21868.1846388793	22634.1857844653	14707.3357912811	17313.7694641488	15225.5213592772	-0.427579	down
neg_3591	O-Succinyl-L-homoserine	863.880640798421	807.568972273004	995.667938353861	694.06688335164	665.474197361783	620.087431387689	-0.430052	down
neg_10319	Taurodeoxycholic acid	50801.5125438726	48386.0289746244	54836.1525196556	38781.0838351146	37347.4015780282	38035.791269194	-0.432041	down
pos_2887	4-Hydroxyisophthalate	16642.7742287332	19074.539021768	17925.9570726162	13505.0939813372	13485.4208720697	12709.1086201805	-0.434272	down
pos_218	O-Acetylserine	308.232145256933	306.433460931606	261.59286304368	195.069333838236	236.466846973245	216.40319728402	-0.435498	down
pos_6968	Nonanoic acid	575.211244220922	698.067320951498	636.105495769744	411.599911993433	503.707211135726	487.126107944363	-0.445175	down
pos_2869	2-Hydroxyvalerate	23151.1594113934	25504.1862257714	22374.6421772773	16619.8970102417	18829.5468594166	16613.7122798754	-0.448165	down
neg_1371	L-Malic acid	4156.66642923111	5019.87148959169	5349.91520021084	3982.73650689501	3639.87365361522	3007.97371590029	-0.450462	down
neg_1404	N2-Citryl-N6-acetyl-N6-hydroxy-L-lysine	2374.00928234882	2047.17747643691	2569.05360900699	1548.93391153426	1633.77836239104	1930.31751122189	-0.451164	down
pos_8489	Pro Pro Glu Thr	18032.6080291648	19056.7065590801	17765.1063777625	13544.6110139134	12979.8976647867	13556.5165927971	-0.452688	down
neg_8324	Bisindolylmaleimide I	34049.9272111581	37990.2830981193	38902.4837641898	26411.9905329435	29394.5763315911	25203.0087356726	-0.45365	down
neg_11132	N-Oleoylglycine	799.452390672839	828.103484347961	841.520490310872	575.535193677467	590.506831768927	633.815004769955	-0.456089	down
neg_8315	Retinal	1648.07951584724	2006.56507634935	2129.06626017015	1261.74929712721	1499.93220056503	1452.13350894878	-0.456868	down
pos_9397	Glycyrdione B	3582.21378605436	3959.91727237343	3736.50058977406	3030.54425302188	2247.25960901236	2930.58613207033	-0.458421	down
pos_8214	Curcumin	330.655167751201	331.116577294597	346.888683565896	254.070908095141	228.110757339889	251.15600492369	-0.459891	down
pos_514	Dimethyl fumarate	456.956092703899	485.434523430511	405.253249628645	303.457646825176	350.366790518083	323.143918863967	-0.464056	down
pos_2773	6-Methylquinoline	1912.95188683626	2063.79238197826	1824.23919081612	1322.23607858518	1541.64564242508	1339.93399953671	-0.464598	down
neg_2450	3alpha-Hydroxy-5alpha-androstan-17-one (Androsterone)	256397.732922717	306889.651604481	320540.985617594	231581.492817109	179926.380934931	228931.099550334	-0.464705	down
neg_10922	Cyclooctatin	1513.72013173754	1643.69367616272	1932.69119397696	1349.41105835224	1029.8159280259	1305.4424225071	-0.46616	down
neg_993	Dulcitol	13755.1182557227	14373.5724157967	16358.8586993004	10822.4389364545	10958.1955338832	10423.3776251574	-0.466161	down
neg_8320	Cannabidiol	1396.97714953933	1647.92722876089	1662.72328273231	1052.31669615218	1226.14182537947	1127.7205663915	-0.466846	down
pos_542	7-Methylguanine	121.927451460088	131.265281114537	136.983457270498	98.3093246411101	98.9267227402324	84.1565849482548	-0.471541	down
neg_9098	Phenylalanyl-Glycine	2195.58411326991	2269.0029527538	2485.76439421808	1664.26264962765	1681.78353606041	1653.29917549234	-0.475347	down
pos_518	Acetylcarnitine	7226.26663965245	7620.00133934474	7417.93977992877	5134.62064648986	5604.30729112846	5203.12058865463	-0.481889	down
pos_5380	Deoxyuridine	238.41784755964	230.119246492618	235.49844541604	188.586033912329	153.68809348167	161.306471841832	-0.483426	down
neg_1362	UDP-D-galactose	1449.84084083343	1564.79974703945	1620.37586862835	1159.71039458928	1162.73401852104	989.556789570921	-0.484871	down
neg_7576	Neocarzinostatin chromophore	5551.29201459046	7060.35904323393	6633.27764385188	4863.51688512575	4193.66922404107	4676.53168304512	-0.486756	down
pos_25	2-Hydroxy-cis-hex-2,4-dienoate	22.9761601819011	24.388603773985	19.1285172727211	16.9293488254215	17.6483700829923	12.7622071798443	-0.490151	down
pos_9391	(2S,4S)-4-Hydroxy-2,3,4,5-tetrahydrodipicolinate	98.0999289111121	95.7689489714758	87.3448753201768	73.1666145892484	53.9778108425005	72.2212516931951	-0.49625	down
neg_1370	Fumaric acid	1977.00522875181	2253.91081189721	2523.25505032606	1757.48420933212	1668.52031516475	1353.93632196707	-0.498786	down
pos_7854	5'-ethylthioadenosine	125.113677734846	119.600457482038	116.995350999871	93.1906179170145	85.4954590295001	77.2125297786244	-0.499259	down
pos_7865	2-Phenylethanethiol	74.3519894317931	80.4886735557569	76.2512250232804	54.4101956730229	50.8185648368298	58.2222093021064	-0.499609	down
neg_9360	10-Deacetyl-2-debenzoylbaccatin III	2664.59399296365	2642.67496878345	3230.68766074653	2174.06092371743	1894.19298359231	1950.63612216167	-0.504393	down
neg_9256	Aconitine	1333.11197960072	1429.21486205335	1549.66	1009.71027182385	978.360639846787	1020.39023545254	-0.519329	down
pos_833	Rimiterol	13897.6047033146	14335.3618276335	12734.6198552076	8932.63370157782	9811.06021332874	9825.03227513035	-0.520046	down
neg_8305	UDP-N-acetylmuramoyl-L-alanyl-gamma-D-glutamyl-L-lysine	761.552259396562	626.595634542897	799.508060942954	550.767843252443	532.302512878865	440.139844681818	-0.522271	down
neg_10792	LysoPC(18:1(11Z))	118860.147935103	113241.150973258	132243.80980009	83203.5646839763	92853.7809700239	76820.7645472731	-0.526863	down
pos_7893	Gly Ala Glu Thr	670.166131806531	615.063553034398	600.913660286089	439.222869099618	449.246815230992	415.800097386984	-0.532197	down
pos_7857	3-hydroxy-2-isopropyl-4-methoxy-4-oxobutanoate	400.783338761281	352.845139981376	369.399740344258	270.760218846763	263.356743999271	238.083954470967	-0.540346	down
neg_8312	Estradiol-17beta	1366.10847909927	1590.57304053897	1696.38054379746	941.645288710922	1192.67577082906	1057.89143702485	-0.543624	down
pos_7877	4-Hydroxymethyl-3-methoxyphenoxyacetic acid	206.822258993925	196.002301567312	233.121275368249	161.490765323093	141.342404450715	131.99618723292	-0.548455	down
neg_10791	Galactosylsphingosine	22017.7330647261	23010.0807271581	24639.1	15021.9067977305	17717.0503583936	14646.5666643393	-0.556027	down
neg_1003	D-Mannitol 1-phosphate	956.037518489399	1143.54022603785	1109.6673217772	800.571495511317	766.938732942303	611.847290706379	-0.558331	down
pos_7884	(R)-5-Deoxyindenestrol	302.015955498502	243.459786012546	276.044327822352	198.91635929306	194.084147488253	164.499058400474	-0.559325	down
pos_7837	Carlina oxide	1038.99411580569	883.636303822758	998.922182758023	702.194178480366	687.843738470787	586.538547109671	-0.563731	down
pos_1182	Pantothenic Acid	445.39043040217	495.823604126974	428.549939914805	291.807706203065	304.804098839982	328.383548305926	-0.566409	down
pos_7838	(Z)-1-(Methylthio)-5-phenyl-1-penten-3-yne	1185.36883417836	1048.7747250674	1205.0977674051	812.561772648806	795.180335831773	711.265053672484	-0.568583	down
neg_8307	Acetyllysine	236.854094444364	275.970588654185	291.516384281569	156.118317494545	206.657654926336	178.273231644716	-0.572048	down
neg_10135	beta-D-Mannosylphosphodecaprenol	3606.64320954945	3867.70588681547	4463.2007520189	2814.54621485493	2495.70459196408	2717.22964240773	-0.572488	down
pos_9663	Phosphocholine	226.588263276273	218.331001769457	207.789586903508	136.695357952985	167.636835742475	134.546570844655	-0.572617	down
neg_8318	Tehydroabietic acid	82.2951401275185	95.049070543146	88.0042757823707	50.0960857097585	71.3880660523323	56.1794872391706	-0.57874	down
pos_467	Mycosporine	3041.5501079879	2752.17616071215	2334.32844244305	1723.13087975216	1901.51163257986	1812.56008699651	-0.580046	down
pos_7859	SUXIBUZONE	13561.9755733896	12999.990219338	12743.9526407611	8960.68059761798	9171.90950648545	8145.22283314503	-0.580901	down
pos_9564	PC(16:0/0:0)[U] / PC(16:0/0:0)[rac]	19250.4718324047	19495.7624998036	18470.2994061885	13183.7401226681	12348.3070468705	12703.5798269013	-0.581515	down
pos_7842	Carnosine	1190.5516286222	1045.22589691793	1142.44465728603	798.005798568501	774.649927642134	684.531346162582	-0.581738	down
pos_7894	1,2,10-Trihydroxydihydro-trans-linalyl oxide 7-O-beta-D-glucopyranoside	2976.72814831083	2654.16515819835	2759.04062132653	1945.10124451931	1956.90257617531	1696.16982316859	-0.583703	down
neg_8311	Feruloylputrescine	96.719657350894	106.65019532064	113.323982114207	60.6624496444453	86.4809527919545	64.0421346881232	-0.584578	down
neg_8347	Bilirubin diglucuronide	167067.558213794	125460.157286137	157908.66081735	89306.6305930578	115173.033048945	95866.5673421121	-0.584697	down
pos_7846	Homocarnosine	379.696547157185	358.015293095789	384.315835234987	252.923416879633	252.211051486121	242.935126238243	-0.584864	down
pos_8660	Lipoamide	49.3772375188143	49.9182817589307	52.4607584251147	37.8047044969779	30.9843449783561	32.2667797796369	-0.586604	down
neg_1419	D-Lysopine	1400.33594156994	1341.79221377407	1592.77958877338	1018.83924599301	1034.06656222648	828.251018608954	-0.589353	down
neg_1416	N-Tigloylglycine	533.477464415103	487.278902355585	600.999769224708	352.323756048148	387.762959411657	336.617323790351	-0.590935	down
pos_7855	Ser Pro Pro Gly	4955.67	4581.70054239177	4699.76148137628	3288.82969257902	3226.15296846156	2901.4843577713	-0.596401	down
pos_8240	Urdamycinone B	114.030363402961	95.5006783673147	105.003027689248	73.7819983191844	65.1393996499946	68.8912714742901	-0.597933	down
pos_8631	2-Hydroxy-2H-benzo[h]chromene-2-carboxylate	7576.70523495245	7238.36405981371	8194.51929269474	5318.11762131004	4917.7864674642	4909.94091631126	-0.603313	down
neg_7033	N-[(2S)-2-Amino-2-carboxyethyl]-L-glutamate	2056.01266604894	2394.13991382692	2461.78881631739	1474.84405587342	1537.70844848395	1529.21322476354	-0.605838	down
neg_733	alpha,alpha'-Trehalose 6-phosphate	612.16359410778	640.949350121726	759.495330447049	477.822783774429	469.964751150194	373.356179335283	-0.607279	down
neg_8310	Psilocin	152.83714135962	165.939545388898	174.64648732374	85.6120559914527	121.093590993337	116.598546557877	-0.609933	down
pos_8634	Apigenin	815.755493609794	789.462650844857	917.797698707834	587.298451976355	519.054396595304	544.480719614702	-0.611955	down
pos_7871	a-L-Rhamnose	218.945837814587	212.439024973531	251.768535366408	162.960379044841	140.496244074232	142.755333189737	-0.61448	down
pos_7861	Pro His Thr Cys	298456.752626078	314690.78086695	289465.218559949	198300.780651383	194752.692598025	196439.231039686	-0.614633	down
pos_8643	Sterigmatocystin	96709.9810837054	104599.97812384	98349.9459577831	66860.5768493521	63500.9527831878	65192.3331186722	-0.61576	down
pos_8661	6-Demethylsterigmatocystin	6802.64265511415	6173.77871670434	6663.17784597165	4415.7757255012	4288.80170973914	4042.60035524608	-0.623588	down
pos_1074	Pantothenate	138.624446158996	185.328253541219	161.318246640898	106.276410947757	107.194920724468	100.915146173766	-0.626251	down
neg_8749	Raucaffricine	2671.55503208589	2871.34770600303	2473.97678876962	1897.29554447013	1645.65980998897	1643.7107834797	-0.628233	down
pos_517	1,2-Dihydroxy-6-methylcyclohexa-3,5-dienecarboxylate	209.036084061216	191.952922144664	169.190488384835	117.685437622272	138.399825439796	112.531190593003	-0.629296	down
pos_8639	Coumestrol dimethyl ether	339.588673222785	301.270095639459	323.72268452482	217.031089097138	210.355309375582	195.891260884899	-0.630028	down
pos_8659	6,7-Benzocoumarin	52.2686195197895	65.370664710973	69.2699257454235	43.371387733317	34.5782547055491	42.8238633253816	-0.630034	down
neg_1687	UDP-glucose	481.460563839355	516.907652238627	519.796261129704	323.594921730437	347.126627980167	310.17515627353	-0.630155	down
neg_11039	(+-)-Mevalonolactone	206.953918142135	184.987985379057	232.60182548167	144.86380808919	146.880791688232	109.970508710143	-0.63663	down
neg_10210	PA(16:0/18:2(9Z,12Z))	5932.07881224228	5985.97997520187	5301.90931447601	3804.64648628661	4019.22956438041	3236.34247216407	-0.638703	down
neg_985	O-methylserine	435.442870974279	553.419185228761	582.508033290623	337.725006407812	310.594301864613	360.271453549156	-0.639682	down
pos_8786	L-Asparagine	91.7941176537175	85.2267729252104	94.8722046992197	68.0344493691826	55.0675024191585	51.0477437241252	-0.642712	down
neg_8435	Doxycycline	10564.0065840376	9331.40556775505	10705.2712696051	6229.46150819259	7123.0346846854	6205.22780109701	-0.645825	down
neg_1415	L-Valine	493.323861136569	467.489000893945	579.126675916974	360.390979951855	351.045251018741	272.689424844414	-0.645959	down
neg_8973	Neamine	255.500920836276	308.801088951953	285.105032182083	171.699473087848	175.588641609704	194.429921319423	-0.648914	down
neg_4353	2,3-Dihydroxybenzoic acid	30.229866719039	31.4212793879328	33.3638701940342	22.7365882904662	19.2702770461864	18.2118869079325	-0.657943	down
neg_6651	Thr Leu Asp Glu	4011.52157748263	4146.29456507413	4303.6098170565	2533.4047237408	2948.90360043885	2395.45889430723	-0.66161	down
neg_7982	octyl beta-1,6-D-galactofuranosyl-alpha-D-glucopyranoside	707.755273107365	842.135495346597	923.425255521847	548.075013737588	505.83420263005	508.762959561776	-0.662431	down
neg_9849	Gibberellin A1	624.977805959589	616.180973733807	731.424587781385	456.264204742404	378.970163723981	405.956881656307	-0.668361	down
pos_9795	2(R)-HOT	219.588253255933	243.479992149097	245.475965686037	153.043716826119	138.636839882245	153.957610525021	-0.668985	down
pos_8335	Thr Ser Ser Tyr	7684.29816800479	8165.04734376748	7555.48714024079	4934.22423276015	4755.82550762189	4996.41778417881	-0.672319	down
neg_10359	Taurochenodeoxycholate	218.901135566154	205.283047404688	210.12479927765	132.327826876463	127.477138956917	137.311081106121	-0.675625	down
neg_4740	Protoanemonin	1298.24155431909	1139.36611495692	1529.79874766833	881.379597723652	903.079566097706	694.414895200416	-0.678511	down
neg_8293	fructoselysine	78.5357471277146	74.5277780338251	69.5746298051791	44.7144469192617	58.0647722695957	36.2122863346699	-0.679704	down
neg_2303	N-Hydroxy-L-isoleucine	14052.1723605664	13772.2853126233	16232.7897711779	10435.6331689304	8501.00686159341	8554.82953955385	-0.680395	down
neg_10660	1-Oleoyl-sn-glycero-3-phosphocholine	35225.1643428209	41516.816154475	49051.5823450094	26271.0971021941	28939.5094028619	23190.300439602	-0.682116	down
pos_9304	LysoPE(18:2(9Z,12Z)/0:0)	10403.9056387431	10429.6423648307	10003.9235259046	6620.50339985133	6070.84269192507	6433.25955472799	-0.689254	down
neg_11729	ethylglyoxalbis(guanylhydrazone)	604.500242837196	813.662104309763	615.061126484586	458.116691269367	299.222138025664	492.944532629112	-0.701514	down
neg_1407	Oxidized glutathione	3234.02343885514	2771.56637015275	3425.60852524755	2087.54168957656	2111.87317588516	1562.92062646557	-0.710787	down
pos_8838	Deoxyguanosine	126.086668822579	103.672728934237	122.699633012249	77.4212619806621	58.1959515381078	78.7581378549979	-0.717317	down
neg_5024	Ethyl 3-hydroxy hexanoate	53.5513107332844	62.0673091877773	73.7145376046563	44.231963250959	33.5733987061786	37.2024830115008	-0.719195	down
pos_5597	Kamahine C	3.14100154776951	3.11685916470538	3.18311743894411	2.02228076798387	1.77661521145507	1.92200785053194	-0.722693	down
pos_7400	His Gln Glu	316.386135909095	366.002342610184	351.117	213.035899162984	173.502406918104	237.809090359909	-0.727125	down
pos_478	N-Acetyl-L-alanine	764.271296698294	766.092270976324	683.304384777633	433.219548512705	454.54244251559	449.220517979543	-0.727458	down
neg_5064	2'-Deoxyinosine 5'-phosphate	520.029445655664	394.89017669577	520.374601735536	311.567719635365	281.494952575402	268.671932251598	-0.736031	down
pos_917	trans-Cinnamic acid	2030.00663327983	2403.33577471294	2311.43553829659	1404.73762160814	1311.43503137988	1323.09059539678	-0.739679	down
neg_8878	7-Mercaptoheptanoylthreonine	214.393991508029	221.022464971296	240.467401573878	163.864000223471	112.808041206435	127.569306262073	-0.741558	down
pos_9671	PC(18:1(9Z)/0:0)[U] / PC(18:1(9Z)/0:0)[rac]	10430.4613306446	13361.0870087975	12301.9578056914	7515.36502746511	6923.76987187946	7100.56145942914	-0.744741	down
pos_7423	Alanyl-Proline	634.970174488606	714.595	690.484419482237	427.941572932279	341.870829874749	446.445195229072	-0.746156	down
neg_1581	3-Vinylcatechol	4429.63135226584	4387.95821286105	5370.72789720277	2525.79761225486	2947.36634913004	2972.50921272562	-0.748419	down
neg_7933	5-Formiminotetrahydrofolate	2434.08515264488	2491.48242749891	2656.7938150855	1517.72812959918	1498.08691918977	1475.53738113024	-0.755497	down
pos_914	N-Formiminoglycine	11879.1802125102	13942.1801207156	12435.3252888993	7522.37095135196	7715.25877002212	7392.03148618165	-0.757497	down
neg_9652	[6]-Shogaol	9080.36882109608	8699.88419272087	9752.1472880959	5706.56385097929	5349.95892248647	5217.77204855643	-0.758535	down
neg_6091	2,3-dinor Thromboxane B1	1397.17	1339.46707044023	1650.24245051959	847.629217504515	922.931390927573	820.255527246926	-0.75979	down
pos_7602	Prunasin	525.011038488031	560.48228130888	521.13830258986	350.01578242167	249.724473980639	347.188022015013	-0.762712	down
pos_368	N-3-Hydroxyoctanoyl-L-homoserine lactone	275.502448572998	310.719500042395	308.747875302498	186.80961394632	166.43673844245	174.128455782946	-0.76301	down
pos_8019	Abyssinone V	1227.90504868862	1225.1943629426	1104.96684388557	718.636988390196	650.128482559396	725.473368036784	-0.764667	down
neg_10748	PE(18:1(9Z)/0:0)	35324.0842054173	37673.4442351719	37772.0098025785	21585.8262576502	24033.0891524034	19559.296196693	-0.7651	down
neg_7021	Raffinose	2001.17107093121	2353.83971469039	2413.82695501077	1291.59078172647	1342.51596418503	1348.70242827544	-0.765122	down
pos_8017	Dapdiamide B	195.905721088083	176.021259767248	172.876898551446	114.648964761253	101.974134346987	103.905190428601	-0.765285	down
neg_9723	PG(14:0/16:1(9Z)	282.216474552608	283.859265881893	337.135761533129	187.184212482201	159.246290531561	182.370406369701	-0.772339	down
neg_6243	2,6,7-Trihydroxy-9-methylxanthen-3-one	506.719473211471	684.906096927384	735.392561922422	420.814803346234	307.856772363259	396.700695228978	-0.775968	down
neg_1304	UDP-N-acetylmuramoyl-L-alanyl-D-glutamyl-meso-2,6-diaminoheptanedioate-D-alanine	76.9809799159365	71.2364941532134	95.6109461728707	58.9596318566098	46.4693705600276	36.2799299852253	-0.782936	down
neg_7869	Valeroyl Salicylate	98.1403677242284	83.6780704010256	98.0646400472165	59.7984357588079	67.9900254264679	34.6151184341985	-0.785241	down
pos_8014	3-Hydroxy-7,8-dihydro-beta-ionol	205.424837444784	199.606182201737	192.294470781922	123.309038422933	104.469489938296	116.03795514707	-0.796879	down
pos_8311	(9Z,12Z,15Z)-Octadecatrienoic acid	248.399902834674	263.236595469354	249.102769778007	131.006769986768	169.833480209572	136.625369676933	-0.798232	down
neg_10177	3-O-alpha-Mycarosylerythronolide B	1778.06673437296	1682.31638500352	1892.86679289474	1050.55092710849	985.111545102377	1030.12836023854	-0.804156	down
neg_4999	Phenylacetaldehyde	540.640208511017	565.581969405386	687.011890671587	360.471332186923	329.501722081321	336.237942301054	-0.805236	down
neg_1135	Tetrahydropteroyltri-L-glutamic acid	213.833672476938	166.447881975268	195.077482899586	117.581871582612	139.582190732121	71.9612368985391	-0.805826	down
pos_638	4-Hydroxybenzoic acid	166.41370708035	145.44648793892	113.360191673238	69.5968746121032	94.2808383476871	78.9949978977173	-0.80801	down
neg_8259	1-Hydro-1,1a-dihydroxy-9-fluorenone	211.109687187333	198.699552488367	230.92442434904	153.464476362716	94.1948275314901	117.216475318366	-0.812319	down
neg_577	L-Lysine monohydrochloride	299.566375475039	291.296056250828	321.742103504071	161.593322865535	206.183968404178	151.790080003597	-0.812679	down
neg_9372	7'-O-Dmethylcephaeline	577.488420592746	586.289591463218	672.902777716731	357.454737360472	328.158718000539	356.816912440314	-0.81715	down
neg_5527	8-hydroxyquinoline	6.07498786305808	6.19201101113293	8.12898235658935	4.88136135312903	3.08165929307068	3.58786730721398	-0.820281	down
neg_6008	Bis(4-hydroxyphenyl)methanol	1065.27723311355	1020.52611696316	1229.36557849118	640.942483732864	626.586754681335	602.292773736757	-0.826181	down
pos_503	9-[6(RS)-C-carboxamido-5,6,7-trideoxy-beta-D-ribo-octofuranosyl]-9H-purin-6-amine	51228.2469614345	51689.300984279	48319.6918509965	27228.5181772459	30674.9489799169	27289.6067615969	-0.828005	down
pos_747	3',4'-(Methylenedioxy)acetophenone	841.800759698727	943.835670512008	882.144111388233	497.311988910193	477.685123240421	524.929880617265	-0.830748	down
pos_8015	Pterosin O	1388.47138493044	1503.91734326824	1382.56991907615	841.027278118966	706.656870484025	851.123577518411	-0.833593	down
neg_10524	delta-(L-2-Aminoadipyl)-L-cysteinyl-D-valine	190.80486808966	233.884137318246	238.221229316927	112.455110945686	132.260667159514	124.261252333533	-0.845283	down
pos_7812	Gly Tyr Glu Phe	362.451460565903	335.091664330751	330.764202739692	240.798474901088	128.244492492049	202.041791039854	-0.848495	down
neg_3628	4-Hydroxyphenylacetaldehyde	311.631568644988	316.391564423676	378.615572821007	189.262910109487	194.060154269395	175.285847672651	-0.849635	down
pos_647	Vanillylmandelic acid	498.363301605862	542.246013132524	459.623972229909	262.793688382116	294.861488191198	274.418230482643	-0.850404	down
neg_6017	Fumiquinazoline F-indoline-2',3'-diol	1546.62192033719	1547.85327688712	1675.38385591621	852.161449194465	913.184303399605	876.892210392422	-0.852186	down
neg_4187	6-Hydroxyhexan-6-olide	1000.88621041615	951.250829941438	1151.35814043624	554.185065284118	582.000824378658	581.269	-0.853622	down
neg_9790	L-Ala-gamma-D-Glu-DAP-D-Ala	1702.10035913449	1363.58862580158	1641.42600670322	880.024568442235	925.355731509184	795.553	-0.855813	down
neg_9938	L-Pyrrolysine	783.716598420578	608.700448444627	665.535631442649	382.437091019835	314.736943393809	439.089099166769	-0.856913	down
neg_7791	Red chlorophyll catabolite	165.266036876276	194.231680353472	182.996303357335	105.654241942074	105.67599805177	88.0135608720888	-0.857804	down
neg_10004	5-Oxoavermectin ''1a'' aglycone	681.029675376113	797.092150496786	883.059994467546	443.558727796246	433.241315718935	425.99870414782	-0.857895	down
pos_9437	PS(18:2(9Z,12Z)/0:0)	2914.16876267831	2686.80732261622	2611.79520332521	1613.01139459525	1321.40240691004	1591.60011334785	-0.859628	down
pos_4069	Isradipine Metabolite (3,5-Pyridinedicarboxylic acid, 4-(2,1,3-benzoxadiazol-4-yl)-2,6-dimethyl-, mo	509.369159338753	511.689442180755	496.433597600599	269.333591183496	296.004154728733	270.332482865192	-0.860683	down
pos_706	Phenylalanyl-Glutamine	4112.90221806269	3563.50245555764	3166.84194805624	1929.95901592992	2038.51560032189	1994.57186982561	-0.862675	down
neg_1499	gamma-butyrolactone	356.438247274969	332.469	418.060329698583	185.696197092709	206.084620883452	215.63460722873	-0.865857	down
neg_2024	2-Methyl-5-propylpyrazine	146.340380384458	201.156082652806	213.977389243526	87.3007700338812	106.950404511083	113.595132885822	-0.867009	down
pos_751	N-benzyl-1-methyl-1H-pyrazolo[3,4-d]pyrimidin-4-amine	5371.68647746338	5541.26827035819	4927.77623174296	2764.51331474498	2929.49910033001	2977.47754195611	-0.869287	down
pos_8784	alpha-Methylstyrene	3216.14138741731	3823.42816348929	3025.8525318428	1832.25567298667	1930.62902693827	1717.20524701615	-0.877136	down
neg_3216	3-Butyn-1-al	2019.44388562881	2459.68779680334	2716.94086149806	1288.52037292276	1249.36385815064	1353.64313015835	-0.886873	down
neg_1129	dTDP-4-oxo-2-deoxy-alpha-D-pentos-2-ene	784.475913167499	789.739563450273	673.887471962393	455.550989545797	416.940319525012	340.519467039618	-0.890116	down
neg_1738	2-Methylbenzoic acid	5402.5610693373	5138.10523233763	6717.29455224338	3013.42434395245	3303.27541182881	2994.31233843021	-0.890252	down
pos_7607	Rhodomycin D	566.568648701093	601.143689127888	535.421376432404	338.427	247.459808168882	332.421299434639	-0.891141	down
neg_1084	Mesaconate	495.541784394525	488.490750811385	539.452438117013	274.513728656878	312.164597168764	234.580854896197	-0.891466	down
pos_8021	Austalide H	15723.7895759415	16895.208542619	15701.117236942	9236.50237287338	7396.77866316391	9262.65606284071	-0.899898	down
pos_9074	Diisopropyl sulfide	859.044554704957	815.523776432354	666.171358826069	433.184541004497	418.66857969287	400.505473126073	-0.902317	down
pos_346	C20818	927.522228846996	915.919074454239	961.739056060014	537.066823479115	494.217512042987	466.194579388757	-0.905558	down
pos_1118	N-Isopropylammelide	176.239458597083	234.384319189616	175.900293122432	93.2822086235908	97.1583342412658	122.366566581937	-0.906917	down
pos_3002	Valyl-Isoleucine	9.90097591236457	9.39241483113629	11.6967117962335	5.64390352786571	4.48557232610585	6.39175939992653	-0.907486	down
pos_10268	PC(0:0/18:0)	5310.89113818309	6281.02409289846	5612.69137296191	3440.05126057371	2266.46761610568	3420.22557429457	-0.914623	down
neg_1617	5'-deoxyuridine	122.815365936467	110.75784354499	115.751400577123	70.321421542787	66.4263230437615	47.9309895744061	-0.919551	down
neg_7768	Brevianamide F	40761.8857528688	43954.2767009773	48825.204549789	24247.1924420237	23996.888131191	22347.5677889393	-0.919717	down
neg_1049	D-Lactose	20627.3872575968	19046.6638125791	22820.1261376039	11258.539805239	11816.5990033231	9860.11052925514	-0.924089	down
neg_10182	PC(20:3(5Z,8Z,11Z)/P-18:1(11Z))	893.42528700571	691.477095571187	1041.05822604682	369.846554615554	581.806422246701	429.707189937791	-0.926756	down
neg_9862	Cholic acid	4088.1606686449	4050.88205483394	4732.09819557777	2270.13610397722	2219.45004982633	2274.50688753254	-0.928172	down
pos_8275	PE(12:0/16:1(9Z))	41.2649458931182	40.3695100819942	33.0683365672293	14.8100021062891	26.8335618902109	18.6036154825246	-0.928935	down
neg_5585	2-Oxoindole-3-acetate	1468.21320209341	1522.54137289562	1785.13136846138	965.909684655517	654.169964612728	885.692442667187	-0.930513	down
pos_9629	Lupinine	205.981491584052	271.33284650504	250.899003172437	138.966843018123	121.749598327965	120.95860295138	-0.932016	down
neg_6690	O-1918	97.4277746042573	129.348184263362	129.987574353362	66.7419585680576	58.9283821212734	60.3022790693731	-0.939878	down
neg_11203	alpha-Tocotrienol	1768.47858714325	2065.19953667284	2048.90014430766	990.428690487396	1002.12621715419	1073.35289354698	-0.940134	down
pos_2594	Valyl-Proline	7011.8741272867	7640.06437493368	6732.28825729167	3570.70739638479	3784.66728198232	3787.0106602391	-0.940489	down
neg_2150	indolmycin	582.107083834799	565.48125650749	677.567238522285	327.364748031893	305.306570258365	310.469791638293	-0.952474	down
neg_6320	Sebacic acid	23986.4192466903	24861.5829826713	29150.3829090868	13984.0583283807	13219.458522304	12988.6006372809	-0.956532	down
pos_8792	Met His Lys	32778.8461535785	37595.2246380343	32398.4639055921	19514.5342381911	15434.6748494895	17551.8503655578	-0.969036	down
pos_123	2-Methyl-1-Pyrroline	79.6778555653699	91.2613267020339	76.1672148753602	42.0817527262034	38.9119536936646	45.0779376972416	-0.970889	down
neg_5772	Pentanoic acid	395.693583291922	390.015630056658	441.452929725222	236.294508961663	151.34179155001	237.259357550869	-0.973639	down
pos_8040	Melibiose	179.33881960049	164.118888394464	182.975783307819	93.2479280088805	79.9915668654315	94.3015693330601	-0.976491	down
neg_925	gamma-amino-gamma-cyanobutanoic acid	2030.59632876292	2182.01674619251	2154.85896246905	1091.69924018563	1133.46467170196	1008.19429509734	-0.977687	down
neg_10588	Pinolenic Acid	943.386949074977	1078.94931982984	1091.07113969158	451.110113008332	588.263047641082	538.120573598756	-0.98086	down
pos_498	4-Hydroxyphenylacetylglutamic acid	3040.48009719056	2818.21746399242	2434.99808445793	1308.28363775872	1601.02888780104	1275.38664874281	-0.986891	down
neg_4503	Tetrahydrodipicolinate	45.6776248038988	34.1481890547079	44.1887522009333	23.372330206818	16.7080610322155	22.2631016013011	-0.992199	down
pos_903	L-rhamnitol	2.31329956072984	3.7090003316783	3.39923735037702	2.12335143199359	1.38727939609626	1.22221688479652	-0.993254	down
pos_9417	Asn Gly Gly Tyr	108.365707203346	107.726204052495	105.029882948947	66.2725104010029	33.4681350373006	60.9499754676298	-0.998835	down
neg_11572	Neoabietal	2053.13624986563	2588.18121790465	2497.25598694279	1403.5005064935	659.288756616254	1475.21926305197	-1.0127	down
pos_492	p-Hydroxyphenobarbital	177.562556885228	138.328688422228	127.370794461381	69.1034253590064	95.1893430844199	54.9720074626957	-1.01549	down
neg_8179	27-O-Demethylrifamycin SV	982.722589902724	890.797565401555	1030.00393166666	505.496214774093	491.641389098739	438.956110429145	-1.01566	down
neg_940	Dihydropteroate	3599.61934989639	5110.05645037769	3806.33891297233	2045.2403355103	2090.07521370159	2050.87477296366	-1.01665	down
neg_4170	amiclenomycin	1741.19490734366	1869.50387320073	2152.17200415593	946.548487469985	965.242810100946	931.746107609864	-1.0191	down
neg_10024	9(S)-HOTrE	1039.33586888539	867.74623612842	1139.3463030271	570.616068909878	446.797278720472	484.733639960761	-1.02009	down
pos_1078	dihydrohomopteroate	5206.15653318977	4724.98075423083	4191.89186425072	2168.26302434549	2435.7258970334	2348.02172264081	-1.02255	down
pos_2950	alpha-methylmethionine	92.5322728857151	103.548246175175	86.535507425841	43.2105451495105	46.5912441075075	49.0707049213314	-1.02508	down
neg_1669	N-Acetylmuramoyl-Ala	586.788526897324	591.142627139295	610.407567117844	287.098261894018	273.665633160092	317.956832141344	-1.02514	down
neg_8286	Columbamine	723.696919735984	715.159447981445	856.643	395.831235029969	375.15174131009	351.01378295592	-1.03274	down
pos_264	Choline sulfate	351.756672105966	376.594769429529	390.05274568344	182.183791946153	185.608942780446	177.097305936175	-1.0374	down
neg_9543	2,6-Dimethyl-1,7-octadien-3,6-diol	2677.87569394747	2783.59629209134	3192.37153157305	1446.8345420646	1440.6913926297	1326.98586419814	-1.03798	down
neg_6417	Diethyl butanedioate	2070.95917970812	2304.18806728833	2654.93107560063	1154.26650965734	1155.69705483411	1103.53770394002	-1.04229	down
neg_6450	Copal-8-ol diphosphate	5040.51039049542	5086.11503734561	5920.3430659502	2662.3123417418	2672.51674052997	2431.90664182478	-1.04692	down
pos_7409	Desulfoglucotropeolin	116.20788800896	172.272982867444	135.713188930418	83.4874324915965	46.741908571543	74.4455404075033	-1.05139	down
pos_8539	4-alpha-Methyl-5-alpha-cholest-7-en-3-one	77.7004086996173	105.45835061239	95.4660180088559	52.2010545295591	36.056934586361	46.1672649874214	-1.05152	down
neg_4191	4-Amino-4-deoxychorismate	843.310609534581	649.578139766902	833.84581066955	386.640101138067	340.866069267779	386.597033345297	-1.06242	down
neg_598	5-iodo-2'-dUMP	214.430401288553	311.004945946387	260.350139695547	135.613524409452	107.621158387643	132.204990408476	-1.06555	down
neg_11242	1-Stearoyl-sn-glycerol 3-phosphocholine	10106.2577381442	12258.9397449508	9854.35807140814	5659.3488308128	4985.53303880629	4715.24205167014	-1.06875	down
neg_3338	5-methoxytryptophan	193.799334893122	186.818504685842	247.980792218234	99.3722264055626	104.706903965376	95.057973807255	-1.07133	down
neg_1329	Prunitrin	78.2405047517384	93.2088433055544	67.1499942591718	47.6330814992029	38.4917178956523	27.3071660053962	-1.07276	down
pos_2463	Thiosulfate	63.8965644371837	79.1996899102329	48.5626001114622	33.7954997399468	17.5283393576138	39.5772346726044	-1.07617	down
neg_6315	2-pentylfuran	955.70032055359	922.460234521377	1108.72950540145	476.251979267463	503.583816131065	434.491107625084	-1.07853	down
neg_10750	PS(18:0/0:0)	250.902858190776	322.354468048952	319.979103636745	147.894458191909	112.360917057748	162.501668207089	-1.07921	down
neg_8928	Prostaglandin A2	183.082761902341	149.789840122262	195.60841865433	97.1462114865706	81.4246701446204	70.8503802641165	-1.08327	down
neg_8291	gamma-L-Glutamyl-L-propargylglycine	631.665739061661	634.217008750395	632.351941319972	264.496612841319	325.988923832591	303.901117149706	-1.08569	down
neg_7735	gamma-L-Glutamyl-S-(hercyn-2-yl)-L-cysteine S-oxide	12010.8541690516	11304.8391635772	11791.1369286468	5307.75006300606	6038.67416127937	5108.91	-1.0932	down
neg_8348	cis-2-Dodecenoic acid	67.1184287832184	56.9634109561351	71.4631916516964	31.5486652835005	35.6034975464532	24.4636444067592	-1.09383	down
pos_8022	Terpendole J	334.100024262062	363.192206245386	346.174005442189	193.468255100168	98.448649890281	196.166401217499	-1.09618	down
pos_10455	Serinyl-Proline	181.398674644627	239.23771305554	199.797917861151	118.043246276484	38.789806151142	133.185062202059	-1.09714	down
pos_9083	His Lys Met	5553.81567302822	5170.77765020431	4474.99139994239	2608.27002477655	2087.96205883846	2371.9187236073	-1.10463	down
pos_7397	2'-Deoxyinosine	230.787125455345	234.020545583327	244.905033428465	114.117790300013	90.2772528361115	124.774325794103	-1.10841	down
pos_7425	Leukotriene F4	2171.69085881297	2424.96179530658	2191.52224103336	1054.00047164157	947.785407976906	1141.51644644767	-1.11074	down
pos_9602	PC(16:1(9Z)/0:0)	603.197618809886	473.297268926408	504.714918934212	255.180402641493	242.274109934148	232.744377867941	-1.11467	down
pos_10458	p-Coumaroylagmatine	347.478274392666	441.431097505373	398.983721080013	234.657666356498	71.4965811228094	242.122597203019	-1.11543	down
neg_6322	L-gamma-Glutamyl-L-alanine	5545.59611917229	5784.41836564527	6782.69465391788	2598.54931105295	2979.18184986873	2725.30742972843	-1.12529	down
pos_9607	2-Hexaprenyl-3-methyl-5-hydroxy-6-methoxy-1,4-benzoquinol	1651.67767610058	1222.15941654185	1427.80989717593	708.890214449198	651.293366715999	605.216695075329	-1.13007	down
neg_7220	Wedelolactone	6342.26355819511	6360.01735984287	7326.75996535189	3695.36616872967	1984.86086263098	3450.21368983924	-1.13334	down
pos_8399	12,13-Epoxy-9-hydroxy-10-octadecenoate	156.815524825746	124.82442973709	142.655338886115	71.7395882716578	65.6142820991472	55.3031742791656	-1.13903	down
pos_3335	Caffeine	17.8956942607844	24.6379274639182	21.2672764316905	8.77427858541178	8.68024936994336	11.472682286726	-1.14115	down
neg_10217	Allopregnanolone	10178.6994476801	8287.18401298602	11676.2316594732	4608.97983478677	4679.16361987697	4376.49919576539	-1.14133	down
pos_10459	p-Coumaroylputrescine	583.375743425196	822.954963613673	702.624517733609	409.855852650216	108.932543400869	435.377097291593	-1.14422	down
pos_5709	Benzyl ethyl ether	707.496009279844	933.737997233909	811.491091764258	394.027437904929	303.46396680817	409.156704208753	-1.14819	down
neg_7761	Glucolesquerellin	200.444183597809	166.342560705284	167.090528967502	72.2800035291496	89.7314286385789	77.4140381376136	-1.15693	down
pos_2592	Cyclopropanecarboxylate	272.945738704119	269.953550989642	222.341917273679	105.268861905038	115.730852185556	119.170355876391	-1.16966	down
neg_1742	gamma-L-Glutamylputrescine	1581.33042480831	1762.13223183819	1798.87328899274	628.494192390918	695.617797002681	959.818559314318	-1.17091	down
neg_9377	Isorhamnetin	4546.18699113772	4809.21366789873	4596.33819908845	2365.91338683276	1643.1252217651	2180.27023831059	-1.17259	down
pos_5726	benzyl alcohol	120.666786701053	149.190757166519	123.910190086219	58.5670197423837	49.5236253043858	65.7578951171848	-1.17951	down
neg_7110	hexanoic acid	362.313512725428	558.952005076627	555.776156471819	200.676912344925	166.357398464787	283.391402343196	-1.18325	down
neg_7759	2,3-Dehydro-UWM6	950.189280630537	1091.93389790451	1337.05269794071	530.603492576425	406.583187192738	549.701903486246	-1.18437	down
pos_8787	4-Methylacetophenone	89.5482084986839	108.564873618042	98.5291777962185	46.2138776719253	42.9344021353985	41.2378535376924	-1.18593	down
pos_10466	Acetyl tributyl citrate	6263.82310121769	8020.50551653816	7258.22624346689	4271.56605815232	917.608862727739	4211.66692210243	-1.19633	down
pos_653	Lysyl-Histidine	295.233963449576	276.470226185234	276.650825728054	121.71435389182	126.970179009286	120.863132439829	-1.19891	down
neg_1744	Coniferyl alcohol	4768.23788252718	7563.6820599749	6485.81480116221	2421.77666535751	2324.55076169446	3447.64403503694	-1.19946	down
neg_7375	6.alpha.-Methylprednisolone	6305.18620819396	7683.36469081811	7833.08862342788	3156.09346703872	3004.86825424172	3303.70797735941	-1.20514	down
neg_4410	Benzylazanium	3085.38590903359	3091.90151845682	3662.94584590319	1365.95864716627	1475.76372523684	1417.71643103562	-1.20803	down
pos_880	3-Hydroxyisovalerate	736.520653719032	816.346465452134	735.753043823923	367.608157040856	355.610692713988	266.160441700401	-1.20988	down
neg_9278	6,8a-Seco-6,8a-deoxy-5-oxoavermectin ''2b'' aglycone	8132.91844175418	8552.71864075191	9695.74253645238	3956.39452653211	3747.97055473477	3686.2791920995	-1.21167	down
neg_6629	Arginyl-Lysine	655.602617192606	653.654162799456	733.375152180289	302.673326213329	306.222000410444	272.733806018696	-1.21219	down
neg_8354	taurocholic acid	382.207912160696	432.984347300558	329.867776766936	176.926902096731	147.284315584611	169.384947173933	-1.21402	down
pos_486	L-Citrulline	28.7844274128607	26.7048917006383	19.2487815379325	9.79679862021259	10.6909799050819	11.7272584492797	-1.21411	down
neg_4718	2-Hydroxy-5-carboxymethylmuconate semialdehyde	1978.23181119677	2043.05004778749	2509.58643299854	1025.05700442776	858.042318067086	928.597377625357	-1.21583	down
pos_10465	5,6-DHET	551.870590507888	801.185977513038	701.952315618581	399.635903443468	98.761886133251	386.064750142124	-1.21627	down
pos_5187	Indoxyl	23.3624194321581	31.2450752020311	34.1552714665338	17.0531802358988	4.07381520171691	16.9639788918404	-1.22051	down
pos_10463	2,4-Diamino-6-hydroxylaminotoluene	2020.15290916042	2943.41713616575	2545.40374713075	1429.78592365846	321.726897489687	1437.98388456946	-1.23529	down
neg_1126	1-Nitro-7-hydroxy-8-glutathionyl-7,8-dihydronaphthalene	259.024810739492	209.363287388207	215.882141104656	87.8196632536777	107.169	91.3205149243242	-1.25699	down
neg_10576	IPC 18:0;3/22:0;1	3537.05751848158	2630.18281720351	2315.78588799678	1108.65446250996	1386.78996041315	1051.26393959529	-1.2581	down
pos_8805	Toluene-cis-dihydrodiol	50.9135120792595	50.7817433289854	44.4014810020791	21.7219002739258	19.8608396911535	19.4942261257008	-1.25822	down
neg_8292	L-alpha-Glutamyl-L-tyrosine	17.0477505023539	18.2818134987355	16.8561672907989	9.09466197255807	7.89178479722076	4.82367010146746	-1.25866	down
neg_2021	1-methylguanosine	1470.35239069827	1610.69981437021	1825.16696652585	717.967483911564	633.612013582765	696.655282186123	-1.26023	down
neg_8678	Salicin 6-phosphate	1316.51228541291	1655.08069419592	1739.1994785204	710.50707340778	557.464265434847	692.561691713688	-1.26472	down
pos_10037	Anofinic acid	132.011996914995	184.229783120547	187.604047136812	79.698281630862	36.6773139894601	92.7725247142652	-1.26846	down
neg_7760	UWM6	11936.1653907226	13063.3004344662	14118.8113290805	6320.89810480237	4049.23548752959	5851.6000649063	-1.26991	down
neg_8939	7,8-Dihydropteroic acid	663.084357725781	808.509989103445	955.375216687155	396.695084471706	277.886489844496	326.680580881831	-1.27734	down
pos_6637	Cys Cys Ala	457.883992596469	513.786634109323	465.717717949294	204.881008619936	146.922376667099	240.860552588814	-1.27816	down
pos_2814	N-Acetyl-D-muramoate	69.2551887711968	80.4847326495065	62.6437059149303	24.9150290055447	33.4374743431215	28.7492704625127	-1.2859	down
pos_9173	Pregnenolone	190.157391496595	176.302824853393	167.688163047794	95.0738272025154	32.6666066806214	91.1756340701033	-1.28686	down
neg_11103	Mitomycin	13915.9944236117	15068.005328901	12069.4876237199	6949.60449062734	3174.01902696624	6658.79166375112	-1.29055	down
pos_9722	phenethyl acetate	20.9707272580814	29.9270273411063	23.7436228190403	10.2664733802672	6.33700802265198	13.8529984858115	-1.29323	down
pos_635	3-methylthiopropanol	329.597817943854	299.913123493008	253.977668739941	113.257900195624	128.527421754384	117.650929580948	-1.29748	down
pos_7820	5,10-Methylene-THF	103.887972779365	100.391351656115	119.281369508928	49.7421903906038	39.5794505113286	41.9397530489035	-1.30159	down
neg_4370	Anisomycin	148.815686571962	179.312667396753	176.198322704514	73.6869176226004	62.9288258119946	66.7754644578683	-1.3101	down
pos_5710	4-(1-Methylethenyl)benzaldehyde	119.216436338019	128.892646326481	125.291445388522	58.1832663942108	48.1495667898185	44.1561296064661	-1.31107	down
neg_6452	O-(1->4)-alpha-L-Dihydrostreptosyl-streptidine 6-phosphate	280.136115379577	303.276923241696	332.489706650055	106.696576368688	157.917607626375	104.034982895481	-1.31295	down
pos_2704	Isoleucyl-Proline	33.2808478187658	30.5379707134545	32.8123214877029	13.8209073534945	12.4939487750663	12.5743269503084	-1.31312	down
pos_9827	5'-Oxoaverantin	281.727224671035	315.447736622769	289.900384180545	155.095960434989	56.1998295834324	145.57311132568	-1.31366	down
neg_1106	decoyinine	1153.91849949201	1218.36448177336	1253.77845801718	511.146706704721	521.763863669844	425.550595689448	-1.31396	down
neg_8501	Tetrangomycin	9434.10199594938	9341.11911155567	10007.4801736099	4252.87594759079	3092.62892408436	4219.87874374436	-1.31539	down
pos_8937	10-Deoxymethymycin	156.883971935482	135.487610834261	129.327024544848	63.1202385135585	50.7494744115349	55.2190575897365	-1.31843	down
neg_3256	Demethoxycurcumin	12555.6600098891	15819.7280249404	15577.2269054764	6179.34649357987	5610.77833373239	5794.50577920959	-1.32163	down
pos_8412	PI(12:0/0:0)	95.2585688258619	77.947715814379	87.9759877241134	41.5308496938287	15.6616979887564	46.7411007118367	-1.32939	down
pos_7000	16:4(4Z,7Z,10Z,13Z)	67.9520468876136	73.8634215393972	51.9449914456437	32.7210915013008	18.2169067110673	26.0202782896092	-1.33213	down
neg_1667	Norleucine	3758.98320695154	3725.41612784009	5068.80182084214	1636.42006121575	1727.33	1621.94475776896	-1.33219	down
pos_2772	2-keto-3-methyl-valerate	171.478451900427	197.33509783825	156.255606992237	60.7229713879331	74.638511850114	72.7613953721427	-1.33507	down
pos_913	Phenol	11.654137393201	18.3400390793224	12.4737802753219	7.33682079353285	7.68848745674912	1.71189676214239	-1.34332	down
neg_8910	PC(14:0/20:2(11Z,14Z))	8519.51666021635	11093.459529669	7735.94623492541	4573.99439785718	2399.13063912574	3746.68337904942	-1.3512	down
neg_8098	9-OxoOTrE	697.214169783175	819.929190467713	858.228303323055	343.101698808135	321.561422056804	266.131735008399	-1.35162	down
neg_919	D-Serine	251.498164834211	229.880881228407	240.213361116217	89.9429247850286	87.990645494627	102.173057660662	-1.36521	down
pos_8797	N-Acetylpuromycin	130.072383341269	148.255701829262	131.14415252757	60.8584298754174	55.3830966818702	42.4830626083297	-1.36724	down
neg_7739	L-2-Amino-3-oxobutanoic acid	187.058341752392	167.536239390433	230.932382652955	77.3582090641423	74.6858784330278	74.3899183212108	-1.37064	down
pos_9824	3'-Amino-3'-deoxy-AMP	35.1108881772504	39.3478995080014	34.0227132332748	19.8739910834983	4.51984104627673	17.5092406965123	-1.37232	down
neg_4742	Digoxin	703.177895207609	645.816963227555	852.32892858482	271.492102174477	287.028707546245	291.578505464229	-1.37267	down
neg_7655	cis-3-Hydroxy-DL-proline	1841.88191529572	1703.19136450586	2202.28294715048	763.809162798823	735.085671769381	718.65	-1.37394	down
neg_9542	(2-trans,6-trans)-Farnesol	202.531064354427	177.46384878865	233.327707870282	64.7177055235946	97.606241446243	72.8478238436252	-1.38293	down
neg_9590	PS(12:0/16:1(9Z))	526.357502821692	547.462412341694	496.11	222.868656791169	194.661667655922	182.975889173862	-1.38645	down
pos_7725	Lotaustralin	27.5755774145711	37.837895669319	29.3504547035988	17.9752583065561	3.24417878370837	15.0065346969773	-1.38731	down
neg_3438	Aclacinomycin Y	520.478018246249	392.242425549796	422.554884858263	194.469945657499	204.493382976932	110.692590832498	-1.38954	down
neg_1598	Histidinyl-Asparagine	723.860796676393	631.080339118226	742.992573146692	257.91743575884	270.615096888193	271.521609212501	-1.3908	down
neg_4701	5-Amino-6-(1-D-ribitylamino)uracil	308.497096422117	263.450282133419	335.291199218501	118.525449996732	113.144214012571	112.810525722577	-1.39706	down
pos_3453	(13S,14R)-1-Hydroxy-13-O-acetyl-N-methylcanadine	59.1718626673358	54.3251856434482	48.2186059844779	19.3990740754272	20.0270958144164	21.7161543330085	-1.40322	down
neg_10288	1,2-Dihydrovomilenine	108.482820033809	99.9633222119043	79.1582695919446	25.3191559689034	54.1369407492542	28.9873626902603	-1.40714	down
neg_928	2-Oxaloglutaric acid	43.4584047880139	46.9458557353425	46.1531656941935	18.0645993893536	20.3231	13.0698894386668	-1.40805	down
pos_9165	Canthaxanthin	393.662177957043	286.237551335629	335.01638069391	140.22913248862	123.166742790669	117.486993210634	-1.41394	down
pos_8308	5-Methylcytidine	253.410551315231	244.389031849742	232.166875102453	101.032230511212	70.6265115734137	101.739071104879	-1.41683	down
pos_362	(E)-4-(Trimethylammonio)but-2-enoate	25745.6170258326	26353.219306688	20623.8871975817	8518.89357669906	9827.15612288831	8826.03424507467	-1.42028	down
neg_1417	AminoDHQ	296.965150856293	303.86120754262	303.371090946814	106.757553656171	122.740144557507	105.560458817564	-1.43223	down
neg_3346	D-galactal	17894.8377790064	15339.2158644969	23023.9039438585	7091.88450896687	7303.24403181507	6426.54334824696	-1.43397	down
pos_9631	4beta-methylzymosterol-4alpha-carboxylic acid	35.1018940207279	49.6657737737839	49.3195978281179	17.6753521888813	16.9268729925069	14.8492827710707	-1.43909	down
neg_8723	Rhizocticin C	14130.7682308116	13365.613675638	15206.1250367535	5251.44102344191	5348.2236150232	4922.9067043445	-1.45995	down
pos_10478	Taurolithocholic acid	579.159950183258	769.71610705008	675.732633151705	340.996636156052	43.2809823117235	346.556375532775	-1.47003	down
neg_4385	5-Methylthio-D-ribose	186.32347437306	264.528902774072	250.052038896061	81.6922625531656	75.8716766247151	93.9037835563564	-1.47884	down
neg_8100	13S-HpOTrE(gamma)	11510.8868481295	11761.8839157395	13562.6696348138	4639.06960358093	4517.76044344026	4037.33811335436	-1.48119	down
neg_1584	2-Aminovalienone	408.999641728669	501.718070584759	496.487499664341	175.965368542179	170.049123123847	157.66105243908	-1.48227	down
neg_10906	PE(17:0/16:1(9Z))	1505.68590330478	1322.04342489942	801.922123795158	295.398505749228	632.054114404194	365.056938180689	-1.48966	down
neg_11043	(25R)-3-Oxocholest-4-en-26-oate	1400.51271323577	1904.15655297791	1760.02021264895	532.87296508709	532.66770945718	724.111207343926	-1.50079	down
pos_865	Methyl beta-D-galactoside	29.0814687615636	23.2901713654269	19.112576628999	7.65999933426777	7.03136294749723	10.4520937578657	-1.50744	down
pos_2680	Echinacoside	352.891498333621	386.437059802018	321.919592492803	105.388777078811	133.852807537636	132.338493017384	-1.51402	down
neg_6775	2-Hydroxy-6-oxo-(2'-aminophenyl)-hexa-2,4-dienoate	98.4929214308509	93.6761059728293	123.786272848883	47.7847625359809	25.6230504875535	37.1207887678092	-1.5153	down
neg_1107	Isoleucyl-Glutamate	238.419470931612	213.644591089275	216.430056967652	80.8889043624888	94.5255391326437	58.3177459796769	-1.51606	down
pos_7922	(7S,8S)-DiHODE	867.452633980637	872.680557688281	799.691594107991	317.57034731911	282.579854449393	284.565708602921	-1.52144	down
pos_9163	PC(18:1(9Z)/0:0)	193.562938944998	160.252686040734	155.156726234306	61.1872134636581	55.4078721083325	59.7923597428627	-1.52884	down
neg_9386	Prednisolone	1414.91519194922	1594.34072981704	1763.5853339139	487.350387720263	715.979533581911	449.620569157117	-1.5298	down
neg_11998	3-beta-Hydroxy-4-beta-methyl-5-alpha-cholest-7-ene-4-alpha-carboxylate	2406.3339716656	4467.89330979567	3170.0237014881	1019.48991719216	654.981690203416	1755.03737596491	-1.5503	down
neg_1438	heme d	2707.45640433359	2316.72031667831	3066.09526800255	908.913816865958	909.254515549054	936.959165752077	-1.55407	down
pos_8162	Styrene	1027.46307211418	1289.18628091297	1320.63214155679	436.450556845627	388.989338995956	399.229306858795	-1.57047	down
pos_9157	beta-Citraurin	84.6408420714559	72.7542649475375	71.9975443797845	29.9365676415451	23.0422099298872	22.8923121662389	-1.5962	down
neg_8912	PG(18:1(11Z)/18:1(11Z))	545.161806511226	728.595722115678	421.044650554796	221.902240931318	131.378099151397	206.152271663046	-1.59908	down
neg_5542	sn-Glycero-3-phosphocholine	1652.71820546495	1870.94211488641	2073.09992034484	650.381633651453	561.750081102523	635.050030277884	-1.59927	down
neg_5361	D-Octopine	26.5421738556185	39.0953806396193	46.4181396447542	16.5593839450945	6.30601296325978	14.0532535859023	-1.60179	down
neg_10156	PI(22:0/0:0)	566.690961080859	573.163112711609	538.81134203861	177.42938813079	179.083062177381	190.086169128217	-1.61876	down
pos_2177	Amphibine B	7004.61847845814	12693.410499839	8966.90160328006	4017.38350163972	234.325154187693	5076.52065983762	-1.61961	down
neg_5889	Cortisol 21-acetate	2581.05277980065	2721.75038223201	3067.45114078178	968.597272637902	805.951612757992	947.801	-1.62042	down
neg_1234	Dyspropterin	8680.96250750708	8894.4930308142	9622.01552028732	3069.46106207169	3223.39834942166	2542.73080926813	-1.62207	down
neg_7882	1,3-Dihydroxy-N-methylacridone	781.326726220691	568.089808055424	666.254389735269	220.46545812422	230.11214250989	199.159769133661	-1.63333	down
neg_1328	SN-38	265.088061867205	303.203454974531	292.726730901235	115.115763936612	108.079475568341	53.9488149264568	-1.63541	down
pos_9140	Dodecanoic acid	352.487438498211	295.090465277093	261.205737649052	102.377410259892	93.1441094027093	96.5245790097708	-1.63774	down
neg_3768	20-hydroxy-PGF2a	127.852514292661	105.509855048528	188.021611254235	62.3807096478939	29.742682622836	43.1612505554879	-1.63914	down
pos_8785	L-Fucono-1,5-lactone	23.0560514365765	31.774726570478	20.1563567082525	5.83881251953834	8.4818692733796	9.67802972061404	-1.64369	down
neg_8110	Avermectin B2a monosaccharide	865.02349507446	775.111713596378	935.172690405707	260.277	283.815134348686	277.694392121279	-1.64791	down
neg_7824	(2R,3R)-3-Methylornithinyl-N6-lysine	384.745501668145	365.855630114388	444.502324348946	148.14670094798	138.767	93.6544198344741	-1.65091	down
pos_9935	5,10-Methylenetetrahydromethanopterin	228.970904447082	155.479847859348	132.945604498506	52.3392596838068	36.5820711854586	75.4423157103394	-1.65438	down
pos_3277	3-nitropropanoate	199.775099009798	221.252575028016	186.46808161327	59.2821112544135	66.010552981087	67.4646902080273	-1.65609	down
pos_3261	quinaldine	5.36888874248807	3.57993830423255	3.73129241795458	0.719595507090097	2.65273532497429	0.628903161499652	-1.66405	down
neg_10883	2-amino-2-deoxyglucitol-6-phosphate	108.144978065866	125.502	143.579056455791	47.3208708754187	21.3492010651046	50.1644765324904	-1.66647	down
neg_1531	Xanthine	3221.7384357717	3277.01640422056	4047.5716026755	1022.82455454027	1078.14562325572	1202.76824982704	-1.67457	down
neg_1594	Uridine	1221.22467186612	1169.23911463431	1425.69016634833	350.010722321425	405.747605276193	438.019569170517	-1.67658	down
neg_11192	PE(18:0/0:0)	2258.7056131804	3463.44596900808	2681.84781017234	954.614517296604	775.315626654872	886.316997169635	-1.68358	down
pos_3693	(R)-S-Lactoylglutathione	256.403270188612	317.518142314627	227.888194595376	74.8619902294483	89.327911501335	85.0371234554746	-1.6858	down
pos_9496	Rotenone	40.3207510138708	45.1484941963329	43.9420735312586	19.9188738488748	5.81301584167047	14.1770371413424	-1.69718	down
neg_3879	Docosa-4,7,10,13,16-pentaenoyl CoA	1388.6697728165	2091.59664770273	1772.77418796668	576.221603351874	539.267270833761	502.680790084732	-1.69879	down
pos_2478	Pseudaminic acid	4654.49417691435	5290.49794062448	4619.04809604296	1461.84746920557	1550.52146879673	1417.13619392276	-1.71719	down
pos_8494	Validoxylamine A 7'-phosphate	291.554237669517	190.557101224955	199.37303782287	89.2029716504994	56.714415934961	61.0896435678172	-1.719	down
pos_2706	(S)-6-O-Methylnorlaudanosoline	275.897504292649	279.162965337584	247.552720922532	68.1598135656249	90.7228126023923	84.3472291550904	-1.72238	down
pos_223	Galactitol	1378.96596700145	1518.80410028417	1318.55932212507	414.159667543265	432.432410366651	429.645651302929	-1.72409	down
neg_3993	S-(Indolylmethylthiohydroximoyl)-L-cysteine	22580.9085582885	21871.9291525994	25903.4705057205	7398.82098131435	6976.97547052862	6759.7492529623	-1.73501	down
neg_4252	Tropic acid	351.835857118056	304.344092629596	381.929833750045	106.794644425356	105.144483476196	99.2120229098809	-1.73827	down
neg_7635	5-Hydroxy-N-formylkynurenine	11.6226799590931	8.63918311773564	10.2373981980222	5.00770251155981	3.00274261213525	0.965717633788776	-1.7646	down
neg_8557	6-O-Methyldeacetylisoipecoside	3147.12713219655	3352.6527954914	3572.29778664106	969.973900372629	988.671539127738	1001.83953976617	-1.76646	down
neg_5054	cyclogutamate	13.3992826178419	11.9996720154485	15.0791939866753	5.54069601129952	4.81838796566326	1.52276549659205	-1.76838	down
pos_9860	1,3,5-Bisabolatrien-10-one	66.3995270729376	60.8578569153577	60.2696753649519	22.7909746277097	11.4630785301622	20.6774120112386	-1.77139	down
pos_822	Indole-3-carboxaldehyde	1.38753528284131	1.42853	1.87515525614061	0.655539920021986	0.37231145471729	0.34560962501413	-1.77215	down
pos_640	2-dehydropantoate	184.325915611582	158.294520826926	126.911475160545	43.1738966932254	45.8250866415455	48.3490412014392	-1.77339	down
pos_2173	Biliverdin	474.969807832657	558.912797101103	544.163050153551	208.538288888551	36.7227074688861	215.836893869479	-1.77499	down
neg_8172	Aclacinomycin S	469.348690685436	625.456905618203	568.700578697186	216.262976749847	122.17878352764	146.354773308339	-1.77878	down
pos_10047	Leucyl-phenylalanine	337.040476477263	404.530040685909	397.299670340583	120.229189690798	97.3101156966049	113.926	-1.78067	down
neg_1615	N6-(1,2-Dicarboxyethyl)-AMP	95.4317580332344	73.9157142769908	89.0524765126235	52.0143082375581	15.2030781375565	7.96013561819012	-1.78123	down
pos_3084	Prednisone	134.831604531246	169.083495073302	142.691622163694	44.1865683338956	42.6952057143634	42.9594036595909	-1.78226	down
pos_9399	Desipramine	178.009064306981	175.376639136836	177.642987962451	62.7500480785196	39.218666009976	52.3758492426434	-1.78264	down
pos_1762	1-Stearoyl-rac-glycerol	511.828927242593	959.322227819064	745.861785405097	293.029402530015	57.1589878862008	293.420076747594	-1.78436	down
neg_4495	Puromycin	12509.0840507651	12612.5435420594	14868.1673450549	4064.12812439734	3731.67654853964	3809.20297472226	-1.78488	down
pos_5857	3,4-Dihydroxyfluorene	616.549398046297	597.91719758491	547.046119143944	177.171471455135	146.611865751439	186.256517417794	-1.78813	down
pos_8738	3-(3-Methylbutylidene)-1(3H)-isobenzofuranone	31.275412280172	24.8316027981959	20.4035538498581	11.9393273585208	3.15080714299815	7.06258367436736	-1.78818	down
neg_11629	Oleamide	3404.70824591007	3167.47128882358	3136.21369751589	857.668942801374	950.149505625644	1001.13700201938	-1.7892	down
neg_5407	Traumatic Acid	16989.3072366404	17243.5146715906	20688.7722490926	6054.40793826418	4168.07656042713	5621.56544434699	-1.79343	down
pos_9573	ent-3beta-Hydroxycassa-12,15-dien-2-one	61.9741966954316	55.5866802512037	53.2808000698702	18.5108396772865	11.1519325647848	19.4161189543016	-1.79949	down
pos_7631	2(R)-HPOT	775.085554543849	889.429860200496	767.841325057979	239.417478213992	212.358853920965	245.217446072459	-1.80314	down
pos_8844	5-Oxoavermectin ''1b'' aglycone	13.628008541427	17.1546424263251	13.3833657346756	5.85860440010083	2.49204452330586	4.2669905977511	-1.80749	down
pos_8403	Apramycin	78.7721162387488	80.3777507475476	89.0622249467111	22.9424573228231	19.3434685694027	28.5683100679939	-1.80865	down
pos_754	Adenine	2218.46429538265	2253.79300870581	2045.42799487168	583.090161341497	635.933553287093	640.555797773155	-1.80938	down
neg_1116	Isopenicillin N	31363.4	30503.725430877	33902.3937955823	9772.02319600561	10196.8381080462	7313.14653112944	-1.81162	down
pos_277	5'-Deoxyadenosine	792.221837048902	756.65781842491	554.265011291748	186.251786783909	225.283148903666	186.685294473516	-1.8138	down
neg_8409	2-(5'-Methylthio)pentylmalic acid	1008.35751117115	1109.5384563445	1175.66895477508	293.541388827134	308.655569274413	313.562748675858	-1.84661	down
neg_3968	Linamarin	2099.03791964388	2511.76925389749	2597.51155137804	676.830920566503	597.434894564224	726.790690175236	-1.8489	down
pos_9154	Retinol	39.1054085851702	44.2257342999955	35.2872645885475	12.2496756004889	7.9519943378689	12.3564994695893	-1.86524	down
pos_9245	Eicosanoyl-EA	494.063070882531	414.695341103373	349.783159196875	111.401988459107	123.305020098305	109.046148824624	-1.87231	down
neg_4679	menaquinone-1	280.762146226995	221.005	370.243063950658	104.273599304149	75.1421352984886	57.7451094060879	-1.87848	down
neg_9053	Avermectin A1b aglycone	808.150014162588	848.00333579718	784.249049770228	195.384752552747	281.240231887079	184.970137559847	-1.8831	down
neg_3994	Deacetoxycephalosporin C	47287.3196055208	46467.7381536982	57043.2771371466	14549.618278881	12954.9107628603	13340.7766719342	-1.88438	down
neg_3434	Glutathionylspermidine	78.4104253885901	51.8242490642255	89.6440161492893	24.9304712832871	23.2194055830821	11.1327511152725	-1.89103	down
neg_5896	Nopaline	263.248480662795	253.321379602612	295.930901283544	73.0278712450665	64.4465546566834	81.0722491687244	-1.89443	down
neg_8111	PI(10:0/16:1(9Z))	377.239913064581	345.751921033636	472.963414905287	112.194	106.614090162518	97.6649600443523	-1.91801	down
neg_5678	4-Hexanolide	3122.26538192014	3304.94536753636	3774.96533680593	1096.24043692147	521.628877392906	1077.11057793964	-1.92053	down
neg_2141	Didox	2489.71695279589	3273.65434339283	3485.78492603189	813.597620265505	743.967758985423	875.041638486794	-1.92682	down
neg_6381	3-Oxo-7,8-dihydro-alpha-ionol	5171.96479106753	5233.41149761002	6263.36738974869	1525.95228002699	1385.27845503704	1464.73346400882	-1.92947	down
neg_1217	L-Aspartate-semialdehyde	842.294571725898	958.116021511896	962.390049827667	263.382794192172	269.538429389316	184.437469288445	-1.94536	down
neg_11056	(卤)伪-CMBHC	326.985215599819	440.882211561414	412.679387368885	110.236	98.5137670236589	94.8217223504599	-1.95935	down
neg_4157	1,2-cyclohexanedione	108.13405005785	84.5031272476325	133.528950500201	27.3984087556843	31.6029261639693	24.6257850221427	-1.96356	down
neg_11014	.alpha.-Linolenoyl ethanolamide	5014.12853433153	4543.35492402105	5479.95133046037	1190.48833540623	1363.04562275274	1242.29658685436	-1.98607	down
neg_11599	Phytosphingosine	2341.71502559925	2288.54547270633	2199.23002508561	575.403549305719	483.008884940539	638.181710230808	-2.00914	down
neg_11174	17-O-Acetylnorajmaline	24559.6163242889	16902.0625585973	18670.2862741277	3064.35259081038	8429.46915973529	3365.02890265258	-2.01681	down
pos_8387	3-alpha(S)-Strictosidine	155.884947776631	168.557171840125	184.257743526751	41.808632618133	28.2269492948874	54.7326701154252	-2.02756	down
neg_7199	Trypanothione	3794.88551761562	4122.67999448623	4249.42632039164	1111.73042388708	806.730126436218	1053.25447148278	-2.0336	down
neg_7319	Amobarbital	1030.00285583299	1632.31388704565	1541.40921090125	288.18927469026	374.015314884225	359.261127970742	-2.04103	down
pos_5989	Isoleucyl-Alanine	37.3296259660278	55.7689702168785	60.2663970193821	16.3446465519169	7.75509333909444	12.941781524424	-2.04975	down
neg_3985	Isoniazid alpha-ketoglutaric acid	2057.4245340344	2227.81912403361	2474.62908703032	548.602760905229	509.655	555.284572841295	-2.06677	down
neg_1471	Tetradecanoyl-CoA	337.852080209805	202.958969171328	331.32469212906	118.633555815737	78.7472986967531	4.03763922781974	-2.11436	down
neg_6155	epsilon-Caprolactone	384.095254063163	352.810204825823	430.176849156614	90.5906472143749	87.7567810185911	90.0435137658391	-2.1205	down
neg_4127	S-Adenosylmethionine	1042.63767160453	1086.63668665229	1265.05057825575	268.298793006938	249.971330902045	249.554977367221	-2.14428	down
pos_3272	isopropyl beta-D-galactopyranoside	43.2839560678166	61.9166751324836	54.1453074411839	15.1996347168732	7.28031138795891	13.5301996779485	-2.14569	down
pos_235	ALPHA,BETA-TREHALOSE	2459.76014973179	2406.90415896035	2456.73273594585	535.172739273197	586.876200401587	512.540187334829	-2.16358	down
pos_9104	Menthol	1631.34175006024	1673.01333314156	1374.13709837344	409.217737933536	275.03685357262	343.408823289643	-2.18668	down
pos_8856	N-[(Ethoxycarbonyl)methyl)-p-menthane-3-carboxamide	72.1166769273406	109.928966103455	95.0025919898832	23.6007520923886	14.1465289943964	22.9619847805642	-2.19015	down
neg_1670	Jadomycin A	453.062974671983	486.003141086839	481.275117453986	85.1021080275689	127.248437489788	98.7679089361187	-2.1907	down
pos_2936	Malvidin	2839.54505576586	3731.63341208517	3228.20290320101	672.195917002207	798.45214558185	671.880976979544	-2.19338	down
pos_3135	Deoxyviolaceinic acid	3165.15008612618	3616.07855356886	3072.85336563768	742.253018504307	629.133727858941	768.510848769548	-2.20318	down
neg_7032	Echitovenine	942.853995786407	1229.39504545185	1445.4193969654	147.601496057274	166.287062546057	466.58648746847	-2.21264	down
neg_7522	Dodecanedioic acid	718.502459283905	685.201285241591	719.724137692974	150.194028308614	146.268940818183	159.545384251791	-2.21926	down
neg_2159	Petunidin 3-O-(acetylglucoside)	1004.93585969357	930.101844321643	1268.99055972905	229.51278868772	217.914828392784	224.725514208605	-2.25303	down
neg_6388	4-Guanidinobutanal	719.978373518803	754.864448347344	917.127407391597	174.924517390924	157.38013415586	168.531137896287	-2.25579	down
neg_5505	Androsta-1,4-diene-3,17-dione	994.86094601805	1984.31581552272	1578.53477330689	282.558660015926	153.697089211913	497.568688327952	-2.28709	down
pos_8834	PG(16:1(9Z)/18:1(11Z))	95.032314641465	156.253954831224	155.577261284609	36.6072484968151	8.89456129093083	37.7563914660055	-2.28888	down
neg_8371	9-Hydroxy-12-oxo-10(E),15(Z)-octadecadienoic acid	6084.75444575914	6514.22348537077	6810.45660831617	1416.46218731417	1363.74157410142	1187.15163657014	-2.29051	down
neg_7254	9,10,13-TriHOME	3381.68883535165	3253.04436949576	3871.07590807282	690.509309666483	750.938586809687	689.443556437483	-2.30166	down
pos_2171	Nocardicin C	136.79641397588	193.399157854862	172.269435369263	51.3156266570979	1.47689398684955e-09	49.4228304673536	-2.31841	down
neg_4535	(3Z)-Phycoerythrobilin	374.756096727609	391.487366866716	451.846495925433	91.4477927668689	67.7544459685422	79.3515955026788	-2.35223	down
pos_6845	Tyrosyl-Phenylalanine	1379.18733710571	1360.53099275866	1272.49507973305	238.155027592473	242.42980061781	300.78474827346	-2.36032	down
neg_2166	N-Acetyl-D-phenylalanine	107.793462960566	104.838058930199	164.537771725481	26.3566188229343	12.1430120784328	34.5916639346727	-2.36744	down
neg_4128	N6,N6,O-Tridemethylpuromycin-5'-phosphate	1093.25074680497	1276.24186296621	1405.30135409769	244.33527008647	216.112064367915	271.040058029462	-2.36749	down
pos_2477	N6-methyladenosine	875.759550691282	960.622693518641	796.831554115931	145.47293346007	177.18785917339	179.245875727187	-2.39133	down
pos_2823	3'-N-Debenzoyltaxol	146.030830156062	223.775520741208	224.094478445307	34.7118097081144	33.0719239469664	43.8521703019945	-2.41142	down
neg_9462	Delta(6)-trans,Delta(8)-cis-leukotriene B4	9447.34037794123	14201.4710378736	11073.5395565548	2222.33898607248	1317.32120618031	2800.55875499231	-2.45326	down
neg_7957	1-(3,4-Dihydroxyphenyl)-5-hydroxy-3-decanone	892.391479688719	770.528612984231	827.541317790539	154.725881201423	170.22064424093	129.432170843827	-2.45445	down
neg_3352	Stachyose	2427.58111131632	2266.8387332553	3475.21195888858	476.879142840532	494.549518535391	518.541485974537	-2.45499	down
pos_758	Vidarabine	2194.0957609837	2316.17690600846	2088.74638476923	381.508881363279	393.284870478859	416.86799599369	-2.46928	down
neg_1490	CMP	308.512990293299	226.002241846048	305.549276186148	45.6065424237839	71.1695509610725	32.6451499321408	-2.49111	down
neg_1357	8-Amino-8-demethylriboflavin 5'-phosphate	55.3087336684302	64.7995101497857	58.6886418697516	28.5768031486822	2.69335380921646	1.47689398684955e-09	-2.51546	down
pos_6127	Uridine 5'-monophosphate	195.144664797361	352.03358657798	264.403183248048	65.8228250382711	22.6676840563563	53.258734011368	-2.51739	down
pos_8781	o-Xylene	21.4839677596508	22.3125950142286	13.7727605487867	4.60590488606144	1.54812362385294	3.8328834271763	-2.52719	down
neg_6013	Streptidine 6-phosphate	91.9165895006681	93.8426578181252	117.224241132108	13.6197663032182	9.89209092060407	28.6333479983537	-2.53863	down
pos_7799	ergosteryl oleate	27.8227859565779	28.4274122284132	32.0266958640968	5.17921162156642	1.47689398684955e-09	9.78579183551754	-2.56044	down
neg_4690	2-(Formamido)-N1-(5'-phosphoribosyl)acetamidine	1881.21268221128	1822.00297142653	2041.1825590429	348.536697910365	295.654914012169	326.056043816347	-2.56573	down
neg_1587	3-Hydroxy-4-hydroxymethyl-2-methylpyridine-5-carboxylate	83.6244244350245	126.475704444515	115.412904873391	13.5353643683922	15.7876666934015	24.5478102498016	-2.59514	down
neg_3255	Etomidate	94.4186292204763	113.294998102746	161.115550808881	19.0175943242649	17.002056854692	24.1271471800418	-2.61639	down
neg_1326	1-(5'-Phosphoribosyl)-5-formamido-4-imidazolecarboxamide	265.397589071933	337.276163269209	409.489518512505	65.8929248463191	53.9252373357145	44.2432359297126	-2.62513	down
pos_9388	Sedoheptulose 7-phosphate	68.1431464372052	70.0422848323733	70.4230197742183	16.8467891348213	5.5730068275552	10.8113285378148	-2.65019	down
neg_4756	Heptenal	129.391489842073	134.347	163.970779281585	23.4149107230605	24.0499171681558	20.1582056439582	-2.66104	down
neg_6380	vitispirane	180.975317504669	247.606549334272	260.850542259889	28.9185708631172	47.7279279020538	31.4920303343909	-2.67253	down
neg_3281	Cephamycin C	246.581138052856	216.141508354974	333.825029369524	48.8265247279107	31.9566582897952	43.8603512555991	-2.67595	down
neg_1696	5'-Deoxy-5-fluorocytidine	860.692584600335	897.847820932441	806.381350844401	162.378469326806	139.888718995918	97.2229277630786	-2.68268	down
pos_3278	Validamine 7-phosphate	105.322734505317	134.68927871707	97.8600531279624	17.2338890461491	19.1661207749638	14.9624898946994	-2.71769	down
neg_1829	cis-3-(3-Carboxyethenyl)-3,5-cyclohexadiene-1,2-diol	393.410558297856	267.175492922197	321.536495146835	49.2946321111233	62.9461376932146	36.4311316371747	-2.72377	down
pos_1070	Ser Gly Thr	200.871906191961	160.046782065248	158.285734104703	19.5871789182867	34.6071674273388	24.2662880656953	-2.72626	down
neg_4691	Thiamine acetic acid	393.000892741252	392.406266973822	446.239846922947	71.944850798319	52.1882178667275	61.9534794529501	-2.72654	down
pos_8685	Evoxine	25.2562794575215	21.786086533921	23.8071866821961	7.62031070829286	1.47689398684955e-09	3.05873274988849	-2.72998	down
pos_951	Succinoadenosine	901.070130785083	866.584099304898	770.253885855284	124.502127067935	141.719163987602	115.925367202311	-2.73144	down
neg_1109	Deoxyinosine	1374.45875852073	1847.59347489733	1817.07	289.702473235801	274.68982777945	188.279530452759	-2.74308	down
pos_10251	2-hexaprenyl-6-methoxy-3-methyl-1,4-benzoquinone	72.3065372286164	68.3745419133577	43.9471686186928	11.7945549513257	5.56214958466472	9.32505277732469	-2.7907	down
pos_8272	C1'-C9-Glycosylated UWM6	303.832856738494	341.125694109421	325.621470852703	52.1015303258656	38.9517060711268	42.8847049394506	-2.85728	down
neg_2107	N-Demethyl-desepoxyansamitocin P-3	172.759948472072	107.329464944753	187.349877697717	9.32833129412639	29.0976170613768	25.2450643477696	-2.87607	down
neg_4967	CAY10574	76.197450036924	51.3675974777394	65.7953313564612	5.93151883474804	11.5438049743754	8.8523198773695	-2.87664	down
neg_10865	Costunolide	20.9023808089427	27.4925538028262	28.4899251032455	1.47689398684955e-09	10.4531118958419	1.47689398684955e-09	-2.87877	down
neg_4160	L-ribose	298.267039250531	230.863605362862	287.049273582651	36.4378056345709	34.8766178076403	39.0770867547207	-2.88626	down
neg_8526	Hexadecanedioate	886.402888231936	1040.46044041985	943.627443150545	120.827671917134	125.399816389592	138.246509553521	-2.90034	down
pos_8479	4-(beta-D-Glucosyloxy)benzoate	179.558567829716	167.352743473184	126.409973759997	21.0529019739125	18.3017501239629	23.3805535256403	-2.91547	down
neg_5863	Norlinolenic acid	3271.31074769862	3215.00608664923	3960.1709440555	514.866749278299	390.631729127513	428.614606051971	-2.96907	down
neg_7251	4-Hexenyl acetate	3433.14128348277	3386.02266424394	3975.25921087933	478.550921658737	431.93646001535	462.334045023727	-2.97507	down
neg_4744	UDP-3-O-(3-hydroxytetradecanoyl)-N-acetylglucosamine	2201.25195718024	1993.45484244852	2551.90646810858	302.431286779856	291.681005485307	263.909914035463	-2.97508	down
neg_4371	N-Acetylmuramate	248.76568475142	271.005735161461	335.877804421096	31.9533661488097	33.0654158943674	40.6466453441185	-3.01752	down
pos_5495	(-)-Jasmonic acid	723.760408849717	1146.38573219206	1013.13333909198	148.836774329438	65.0068572197022	140.244934351119	-3.02553	down
neg_4248	Phenyl glucuronide	45.9471106140105	60.1097531695137	75.5074828648987	9.55810614818403	6.40300356286589	6.05123802200512	-3.0441	down
pos_10522	Lys Arg Arg Ala	143.683807379192	241.258607682861	205.951883026591	27.3768067720637	1.47689398684955e-09	44.2578738889404	-3.04417	down
pos_3594	Arginyl-Aspartate	388.515933582033	496.528267185953	440.018413221197	50.7604302591977	53.970419894414	54.3613746198596	-3.05813	down
pos_407	Dihydrouracil	215.866398471725	202.509633589225	114.421562022894	18.8861779770779	22.7815033772607	21.7178995066498	-3.07136	down
pos_5834	4-amino-4-deoxychorismic acid	500.77191840779	545.684667842767	398.337	65.0016258405457	43.8443243368685	62.281968773057	-3.07772	down
pos_10430	Tetradecenoylcarnitine	339.659680531284	494.372500727573	412.246702947764	60.2909813572685	25.9175478686002	61.1099356391483	-3.08062	down
pos_4035	7-Aminocephalosporanic acid	373.79504030732	447.626880674365	389.982082457692	50.7958383580157	41.1501790988665	50.4951085578337	-3.08824	down
pos_2768	8-Hydroxy-2'-deoxyguanosine	127.949817731932	135.076248536002	124.828453961548	12.7183466266347	15.9440324526549	15.3466022731929	-3.13965	down
pos_737	Succinic acid semialdehyde	6.89028941134503	12.3419724327395	7.11685801426108	2.26028869989424	1.47689398684955e-09	0.720261130006458	-3.1441	down
pos_8638	Dhurrin	351.910404454959	276.741922086584	226.673541001424	33.7964058492156	33.6769679917762	28.8152884706494	-3.15104	down
pos_7148	Colnelenic acid	63.417201924303	62.4159779878031	51.9413559775437	7.04154474584737	3.41838856275337	9.23511017466819	-3.17414	down
pos_3288	alpha-Guanidinoglutaric Acid	148.510085836665	171.345108994943	152.445641073911	18.6552762356873	18.996933554855	14.5295553584262	-3.17809	down
pos_540	Hypoxanthine	3186.11361868416	3376.69264277141	3293.84977547367	332.299609112516	369.444526315412	333.596899785154	-3.25099	down
neg_9761	D-arabinono-1,4-lactone	492.092	353.869706053567	475.47223656878	1.47689398684955e-09	41.1307897043825	94.4378009430144	-3.28501	down
neg_6061	Hexa-2,4-dienol	11892.6056138965	11971.2505777349	14378.2941990185	1357.35517438101	1217.34784429301	1318.3734504613	-3.29618	down
neg_1631	Naringin	184.63095088356	171.233377787288	164.179369393301	21.5591364032018	24.6462114451651	6.25552382501167	-3.30932	down
neg_4619	5'-amino-5'-deoxyuridine	52.0382510184413	32.9481892412773	57.2295844119259	2.30874176506106	4.99771296578503	6.85406216994111	-3.32814	down
pos_3162	Tyrosyl-Proline	12.0774624175011	15.1987064582519	13.2111102069283	1.84912204627002	0.623427937135519	1.54854131339252	-3.33181	down
pos_10688	IPC 18:0;3/16:0;1	6505.01849338476	3515.58187720974	3391.64521315731	148.699946537214	1022.23602842486	159.779802777848	-3.33328	down
neg_3294	Gibberellin A14	199.521605893888	136.213041791252	262.833743426011	25.3494276466333	26.6509361991792	4.96103238301509	-3.39346	down
neg_1288	8-Amino-8-demethylriboflavin	101.816563343463	152.953693079393	113.701067175271	3.64268559618888	22.6784029702432	8.63005381401006	-3.39814	down
neg_2220	coformycin	1571.20466585228	1396.85453734853	2042.82123342951	177.737856361282	132.204248061917	145.047231331604	-3.46116	down
neg_1586	Gluconolactone	123.703203740529	88.4747418095469	119.501892245078	6.93009942563613	9.91511427531319	13.2598014749064	-3.46172	down
pos_10821	Terpinen-4-ol	933.772503996994	1381.26249174008	1258.94660410597	143.886809799702	24.6756724635633	153.058540572515	-3.4741	down
neg_4677	carboxin	5036.1662162855	4664.30055361874	5475.25340006254	475.344782370167	464.463520955195	411.501058244405	-3.48934	down
pos_3295	5'-Butyrylphosphoinosine	1512.04543083587	2539.55303339194	1675.18782504441	160.620509425982	172.306190630068	171.432611832128	-3.5052	down
pos_876	2,5-Dihydro-2,4,5-trimethyloxazole	0.57819691506431	0.976571738051556	0.602352106398197	0.0911479126621212	0.0286659609990769	0.0698938366292101	-3.50726	down
neg_7014	(Z)-3-Hexen-1-ol acetate	2546.37688212828	2788.07268348095	3263.10615490915	265.434656996617	242.312200986467	241.839319844514	-3.51976	down
pos_9453	Protoporphyrinogen IX	69.7008919852178	88.3620459520888	64.6280454667453	11.7123359018683	3.25777744139719	4.10905498255902	-3.54497	down
neg_1142	Acarbose 7IV-phosphate	540.968743284572	316.738973419576	332.878891618482	38.9223127243253	48.2624211666324	14.4754115465005	-3.54985	down
pos_5905	Cinnamyl isovalerate	66.5063005345088	122.289524933505	92.6394850801665	10.6618515713567	1.47689398684955e-09	12.7925338514398	-3.58487	down
pos_8161	2'''-N-Acetyl-6'''-deamino-6'''-hydroxyneomycin C	1.28810942405786	1.49443182794932	2.1464416183269	1.47689398684955e-09	0.406562205826266	1.47689398684955e-09	-3.59974	down
neg_8342	L-Arginine phosphate	45.9284906546972	47.4139359698449	38.779330713486	1.76304628562487	6.47892576589137	2.01488070628667	-3.68721	down
pos_499	Norfloxacin	23.0229647508968	13.4691395381159	14.3365269804167	1.57761532122958	2.35697380460092	1.47689398684955e-09	-3.69136	down
neg_3510	Allysine	26.5969111419269	42.1432265417783	38.1844417681475	1.47975386216872	4.23932657089428	2.32478600881131	-3.73256	down
neg_4122	Acetate	780.920777121757	978.766353634517	1083.48162952855	70.3360048530811	58.7327179372661	82.9349347594022	-3.74534	down
pos_11287	PC(14:0/20:3(8Z,11Z,14Z))	17133.4123879769	12330.5844395884	21218.3583203434	1570.71333569078	1153.2589266908	861.018525893731	-3.82144	down
pos_8167	3,5-Dihydroxy-6-methyl-2,3-dihydro-4H-pyran-4-one	17.6592234795158	29.7002249443724	28.7186207919282	1.47689398684955e-09	1.47689398684955e-09	5.29038806771622	-3.84604	down
pos_8205	Precorrin-2	9.72367056550969	12.5702640265638	12.6568685089896	1.50115869499076	1.47689398684955e-09	0.876020905274144	-3.878	down
neg_1786	2-Deoxy-scyllo-inosamine	327.728717656166	283.260016027991	430.002501161616	24.9183970488141	9.78920821668132	33.455861724216	-3.93282	down
pos_2895	Tryptophyl-Tryptophan	13.9224491597553	16.1442677303867	9.32812602165314	0.934732647960909	1.47689398684955e-09	1.62631537861717	-3.9432	down
neg_8616	PA(12:0/16:1(9Z))	2175.06128243715	2493.14009487015	2286.27425666797	135.083321991809	83.044309190666	210.767981077344	-4.01924	down
pos_4041	Cysteinylglycine	2842.25850899068	3296.70844404392	3041.85792282258	181.334395739432	190.077245442324	188.152062778483	-4.03625	down
neg_1778	2'-Deoxyguanosine	42633.3663519167	45314.8025663009	53420.5121644045	2949.0534452815	2947.79459510256	2706.41403366219	-4.03843	down
neg_11642	(2S,3S,4R)-2-aminoicosane-1,3,4-triol	184.829163157515	123.388530698795	121.686670012772	1.47689398684955e-09	24.0843516504131	1.47689398684955e-09	-4.15785	down
pos_500	Discadenine	112.637001412587	111.841019316762	71.3560308665147	4.18909898795437	7.81062807067793	4.16199003948238	-4.19414	down
pos_692	Cyromazine	63.3199019800715	87.7837162471383	47.926067514885	2.2009279239214	3.0752876044444	5.5661063216234	-4.19824	down
neg_1810	N2-Succinyl-L-ornithine	464.11928501859	294.960351154845	401.828834522809	18.3669476501096	31.2870253138927	8.17096516642782	-4.32742	down
neg_1628	dTDP-D-forosamine	89.341202539742	65.8645195581384	94.6469248598127	2.37007466836469	3.64448025562174	5.9785462796274	-4.3808	down
pos_4042	Nicotinamide D-ribonucleotide	896.256017045112	1108.28425792438	1058.61696729856	46.3593453723216	41.9184728843179	48.483548931124	-4.48529	down
neg_1610	Biocytin	128.112078577804	125.225936279795	122.746729148374	1.69318938287135	7.02004937822043	8.01176445330548	-4.49098	down
neg_10740	Sphingosine	372.117005696494	597.930030820093	618.509103303454	14.8766945250354	32.2046134297575	20.2457978184912	-4.56038	down
pos_1091	Glutathione episulfonium ion	130.031124665878	104.682728452969	135.66532344836	3.86834894541235	11.2805504776629	1.47689398684955e-09	-4.61172	down
neg_5835	(4aR,10bS)-Noroxomaritidine	19379.2925467849	19633.0305804479	22506.6443886466	858.222419181751	630.597875686883	849.962410773399	-4.7172	down
pos_9601	CAI-1	14.542873521553	11.8332493419368	8.33659227693157	1.47689398684955e-09	1.47689398684955e-09	1.30127972413156	-4.73746	down
neg_10869	Crocetin dialdehyde	296.492226453673	355.60417254379	327.958854572136	0.433806236885341	25.8891090555974	7.8779642249074	-4.84076	down
neg_3949	N5-Citryl-D-ornithine	242.130472626154	206.948928797557	405.285136604607	1.47689398684955e-09	1.47689398684955e-09	28.9858500996063	-4.88143	down
neg_1977	Indole-3-acetaldehyde	576.167727488059	523.465979382332	785.584525213858	36.5510381105893	4.80997044757292	20.7108008823658	-4.92465	down
pos_1051	DMABA NHS ester	37.1889790758861	38.0391494344688	35.6119791487456	0.0245984042087903	0.225036516180598	2.92915913170583	-5.12386	down
pos_972	Plantagonine	16.1520974717013	25.0933473496551	17.645216128095	1.47689398684955e-09	0.796910865834905	0.708938059989405	-5.28939	down
neg_5912	N-Succinyl-2-amino-6-ketopimelate	2273.71801306385	2360.52171642456	2789.47293929888	84.5699566474669	54.0201219748992	48.3938216826502	-5.31115	down
pos_2811	N-Succinyl-L-glutamate	74.945901154594	85.7639933856874	64.2720498322641	1.47689398684955e-09	1.47689398684955e-09	5.63799327626621	-5.31848	down
neg_4471	Lupinate	51.1779764976427	36.9065024473803	59.0785167549112	1.40439512588785	2.22797156245326	1.47689398684955e-09	-5.34036	down
pos_2489	N4-acetyl-2'-O-methylcytidine	68.3939620176592	82.8671539550046	69.7917371979119	2.36070350138814	2.55670870774632	1.47689398684955e-09	-5.49035	down
neg_4426	N-Succinyl-L-glutamate 5-semialdehyde	2.69729585909357	4.26946925310518	3.89187257658733	0.211466813773115	0.00227938858885961	0.0235087494067262	-5.51626	down
pos_2501	N-Acetylmannosamine	135.349568400181	126.818086678905	99.0420334858742	2.62348821245423	2.69397903544775	2.49683784065577	-5.53058	down
pos_3553	Aspartyl-Proline	14.0943594114375	13.1271624978493	13.714784049117	1.47689398684955e-09	0.751134913328476	1.47689398684955e-09	-5.76817	down
neg_2268	4-guanidinobutanamide	225.060873791486	273.874131117679	412.61538941949	4.19789599089507	8.01487323840805	3.59744751846374	-5.84939	down
neg_6446	Succinyllipoic acid	5052.57166560788	7100.73632667784	7105.78848852754	93.3418032312128	85.2415005462628	142.240230274466	-5.90762	down
pos_3201	Terpentecin	2.39001218164218	3.82743906638118	3.8871748953127	0.0209724915434587	0.0368480549981062	0.109396770691601	-5.91715	down
neg_1585	D-Pipecolic acid	154.139920683838	143.919833893962	175.317805562515	1.47689398684955e-09	6.34504508216461	0.916757733374335	-6.02652	down
neg_4773	Zeatin	3182.77817273277	3561.01502565874	3710.36192283795	43.8082841067518	43.7515250322957	69.0642679875205	-6.06063	down
neg_10717	5-O-beta-D-Mycaminosyltylactone	70.2479985623255	155.156466386149	102.482663660164	1.47689398684955e-09	4.80561989831109	1.47689398684955e-09	-6.09233	down
pos_5222	N-amino DAP	5141.16569653099	9768.63370617504	6851.31477690933	123.056142099428	1.47689398684955e-09	172.421821127878	-6.20256	down
pos_6807	Carboxyibuprofen	0.455610984767167	0.247712353937162	0.250408842391515	0.00783833940841422	0.00143052431058494	0.00304653602841115	-6.27505	down
pos_4261	Isovalerylglutamic acid	5460.60091993441	5753.25208387415	6361.98164511567	73.7717335374928	74.7266409365847	74.192641759946	-6.30241	down
neg_3659	CMP-3-deoxy-D-manno-octulosonate	621.76110887014	908.937481652973	858.275750917818	6.96220022308559	5.02362202254952	15.5887661163057	-6.43691	down
pos_516	Coniferyl aldehyde	8.46764785915669	6.43282320823962	12.5793522153589	0.213482785231694	1.47689398684955e-09	0.0648684313738651	-6.62532	down
pos_311	Tetrahydrobiopterin	115.638864997639	123.577727876226	80.2897584079116	1.47689398684955e-09	2.87358037811137	1.47689398684955e-09	-6.79685	down
neg_1941	3-Hydroxy-5-oxohexanoate	133.489887354011	173.36147020732	220.783601235874	1.81606174639133	2.46113469538013	1.47689398684955e-09	-6.94673	down
neg_4578	Avermectin B1b aglycone	128.946850243242	113.290847176493	173.192768835791	3.25662510866986	1.47689398684955e-09	1.47689398684955e-09	-6.99509	down
neg_3869	Streptomycin 6-phosphate	523.731690102326	537.15022663466	693.458783694584	3.15509396336593	7.09282962019402	2.04658256853023	-7.15677	down
neg_5523	Pentahomomethionine	599.502928982797	797.982549932587	897.163821113914	10.1057435495497	1.47689398684955e-09	3.49012052727498	-7.39896	down
neg_5366	trans-beta-D-Glucosyl-2-hydroxycinnamate	93.9668008833103	59.2295092930306	79.7248563204242	0.0694838915315186	1.06840118887045	0.202096417057794	-7.44148	down
neg_6909	9(S)-HpOTrE	617.667284765816	401.832173252825	498.071332337142	7.4344299116663	0.0585494783203212	0.003288490893012	-7.66138	down
pos_2984	S-(2-Methylbutanoyl)-dihydrolipoamide	2238.99558816257	2630.25126533758	2265.52144020785	9.31810975338459	4.95434678027204	12.3146261926388	-8.068	down
pos_348	Cytidine	343.352405549746	331.98305808027	188.235846373872	2.94899740741103	0.16371666383785	0.00680915380706273	-8.11285	down
neg_5907	2-Aminomuconate semialdehyde	1622.97903881106	1162.02081269876	1729.14105765533	1.47689398684955e-09	14.4551420034776	1.47689398684955e-09	-8.28672	down
neg_5491	Peonidin 3-O-(acetylglucoside)	1211.95824762613	1501.04606215019	1557.62057035032	1.47689398684955e-09	1.47689398684955e-09	10.1803027777241	-8.71252	down
neg_4174	(S)-N-Methylcoclaurine	23.8978700688994	30.0011779687935	36.6903567365676	0.108113991012746	0.000420821336426411	0.000649481266973952	-9.69643	down
pos_3280	Glutamyl-Glutamine	1072.08	1458.92015884627	1195.34125495666	1.72486621825025	1.47689398684955e-09	1.47689398684955e-09	-11.0771	down
pos_3250	Prostaglandin J2	1.12596434916849	0.834268360072112	0.917112043168518	1.47689398684955e-09	1.47689398684955e-09	1.47689398684955e-09	-29.2746	down
pos_3173	Melatonin	3.0209811585637	1.93196747049138	1.99035233675995	1.47689398684955e-09	1.47689398684955e-09	1.47689398684955e-09	-30.5454	down
pos_3231	Arginyl-Serine	3.96027796465094	2.9302519680969	1.82750826565481	1.47689398684955e-09	1.47689398684955e-09	1.47689398684955e-09	-30.8738	down
pos_969	(R)-pantolactone	6.24567626788096	3.54851818328791	5.55111705561538	1.47689398684955e-09	1.47689398684955e-09	1.47689398684955e-09	-31.6896	down
neg_5178	(1E,4S,5E,7R)-Germacra-1(10),5-dien-11-ol	7.65786972512735	6.21387004757484	6.50262659479866	1.47689398684955e-09	1.47689398684955e-09	1.47689398684955e-09	-32.0985	down
pos_4013	Dapdiamide A	5.76289379493083	10.3442047850029	5.82645337502047	1.47689398684955e-09	1.47689398684955e-09	1.47689398684955e-09	-32.2049	down
pos_1122	Alanopine	9.46996902415762	4.92096791394469	8.43600409207193	1.47689398684955e-09	1.47689398684955e-09	1.47689398684955e-09	-32.2625	down
neg_4230	(1S,4R)-1-Hydroxy-2-oxolimonene	7.88576839110288	8.11914766250428	8.81330156234541	1.47689398684955e-09	1.47689398684955e-09	1.47689398684955e-09	-32.3832	down
neg_6645	2-Acetolactate	8.71495403960514	8.46996626969619	8.46089269573883	1.47689398684955e-09	1.47689398684955e-09	1.47689398684955e-09	-32.4305	down
neg_4048	Nebramycin factor 4	7.79061842144949	7.19251271620363	10.8959684666786	1.47689398684955e-09	1.47689398684955e-09	1.47689398684955e-09	-32.4435	down
pos_6532	Oleandolide	7.44459386354796	10.4012897042571	10.581747375505	1.47689398684955e-09	1.47689398684955e-09	1.47689398684955e-09	-32.579	down
neg_4270	Fumigaclavine B	8.08693958773828	9.78247762519107	11.0637127670615	1.47689398684955e-09	1.47689398684955e-09	1.47689398684955e-09	-32.6045	down
pos_7024	9,12-Octadecadiynoic Acid	12.678737758648	16.4970211554497	8.45761681867145	1.47689398684955e-09	1.47689398684955e-09	1.47689398684955e-09	-32.9838	down
pos_3217	Vindoline	12.1636153478189	16.0738515989273	11.7171082638477	1.47689398684955e-09	1.47689398684955e-09	1.47689398684955e-09	-33.0701	down
neg_5620	Carboxyspermidine	30.0987945162675	21.1100505484211	32.6032571167047	1.47689398684955e-09	1.47689398684955e-09	1.47689398684955e-09	-34.1389	down
pos_3138	Kanzonol T	27.1249278558639	34.1920550016218	28.8981364219084	1.47689398684955e-09	1.47689398684955e-09	1.47689398684955e-09	-34.2451	down
neg_3785	N-delta-(phosphonoacetyl)-L-ornithine	32.1927695234422	27.4095558673479	34.9418745910383	1.47689398684955e-09	1.47689398684955e-09	1.47689398684955e-09	-34.3127	down
pos_4815	Cyclo(L-Phe-L-Pro)	32.2901936981568	35.6328778143238	34.8115653705383	1.47689398684955e-09	1.47689398684955e-09	1.47689398684955e-09	-34.4326	down
pos_2660	Ethyl octanoate	38.7939447453833	38.1208155279428	29.2441697833564	1.47689398684955e-09	1.47689398684955e-09	1.47689398684955e-09	-34.4799	down
pos_2541	Megastigmatrienone	43.3862361235681	40.4083729501176	31.4369672046025	1.47689398684955e-09	1.47689398684955e-09	1.47689398684955e-09	-34.5982	down
pos_3958	2-Phenyl-1,3-propanediol monocarbamate	44.3895547776576	43.0867661032739	42.3371965276796	1.47689398684955e-09	1.47689398684955e-09	1.47689398684955e-09	-34.7701	down
pos_945	2-Heptyl-4(1H)-quinolone	39.8040185969662	53.2679030428684	49.7226448070016	1.47689398684955e-09	1.47689398684955e-09	1.47689398684955e-09	-34.9076	down
neg_4214	Novobiocin	43.7816971610745	50.9799918223523	56.3004555946767	1.47689398684955e-09	1.47689398684955e-09	1.47689398684955e-09	-34.9888	down
neg_10220	Docosanedioate	57.7531063129157	43.6837953398784	59.143530137753	1.47689398684955e-09	1.47689398684955e-09	1.47689398684955e-09	-35.077	down
neg_5504	(N(omega)-L-arginino)succinic acid	104.575056228388	70.0207763041945	76.6978734569454	1.47689398684955e-09	1.47689398684955e-09	1.47689398684955e-09	-35.7231	down
neg_3960	Dihydrozeatin-O-glucoside	86.2012097048394	139.103422249658	131.168406621567	1.47689398684955e-09	1.47689398684955e-09	1.47689398684955e-09	-36.2275	down
neg_3799	Aclarubicin	84.1356126594964	141.837677154974	177.044314761858	1.47689398684955e-09	1.47689398684955e-09	1.47689398684955e-09	-36.4045	down
neg_1709	azetidine-2-carboxylate	352.517005265407	263.634974384493	302.124679323724	1.47689398684955e-09	1.47689398684955e-09	1.47689398684955e-09	-37.5926	down
neg_2097	Nicotinamide riboside	262.893142215307	439.893402920547	255.271610755107	1.47689398684955e-09	1.47689398684955e-09	1.47689398684955e-09	-37.6538	down
neg_3654	L-Ala-L-Glu	348.227159537062	416.672042771001	509.700346825056	1.47689398684955e-09	1.47689398684955e-09	1.47689398684955e-09	-38.0657	down
neg_5382	Aspirin	454.566119945399	374.290379191293	560.827050426566	1.47689398684955e-09	1.47689398684955e-09	1.47689398684955e-09	-38.1904	down
neg_3988	Roquefortine C	549.219752145941	487.745966210256	602.033569058838	1.47689398684955e-09	1.47689398684955e-09	1.47689398684955e-09	-38.4284	down
neg_1777	Zearalenone	733.361740728933	516.550554030745	1105.5134122837	1.47689398684955e-09	1.47689398684955e-09	1.47689398684955e-09	-38.9516	down
neg_6886	N-(3-Oxooctanoyl)homoserine lactone	1538.75379321566	1726.75604693583	1752.2953720179	1.47689398684955e-09	1.47689398684955e-09	1.47689398684955e-09	-40.0427	down
neg_1802	L-Ala-gamma-D-Glu-Dap	1380.9499575007	2340.91298735233	2980.94101866421	1.47689398684955e-09	1.47689398684955e-09	1.47689398684955e-09	-40.4604	down
