# Supplementary material for: HSP104 and HSP20‐L Are Required by Aspergillus nidulans in Response to Attack by Fungivorous Springtail Sinella curviseta
Source: Environ Microbiol Rep. 2025 Jul 6;17(4):e70147. doi: 10.1111/1758-2229.70147 (PMC12229741; doi:10.1111/1758-2229.70147)
Supplement: Supplementary file 10 — Table S5. Differential metabolites between Δhsp20‐L and wild‐type A. nidulans . [file EMI4-17-e70147-s009.xlsx]

## Sheet: Sheet1
#ID	name	WT			△hsp20-L			log2FC	regulated
neg_4739	伪-CYANO-3-HYDROXYCINNAMIC ACID	1.47689398684955e-09	0.0695886239844348	1.47689398684955e-09	17.0481619139729	10.3334492114801	22.0548057884806	9.47250692536808	up
pos_3801	N-(5-Phospho-D-ribosyl)anthranilate	4.06369164897958	1.47689398684955e-09	1.47689398684955e-09	950.68147383468	837.106544287037	930.695321819426	9.38579533506954	up
neg_1308	Orotic acid	19.9338286632765	17.3003340066994	26.2651996774592	7099.24578169177	6256.3713064172	7494.45304021873	8.35909441618742	up
pos_7944	Neohesperidin	6.51667267827903	1.47689398684955e-09	1.47689398684955e-09	794.529197746034	433.281246356248	516.546790680173	8.06434427782116	up
neg_8398	Isomaltose	0.430851506853174	1.47689398684955e-09	2.22373774864479	206.935338041873	258.479415442575	202.012687758664	7.97397854289542	up
neg_6872	Quinate	10.5971486224604	1.47689398684955e-09	11.3448111543815	1144.24688576055	1628.43970168999	1369.55712021699	7.56057623844125	up
neg_7018	cephaloridine	5.5804434308227	30.6658893910653	31.0957999491112	3083.89925058699	5243.71183919814	4330.27689565018	7.55431157758414	up
neg_5937	(卤)-Mevalonic acid 5-phosphate	1.47689398684955e-09	6.49672611492439	4.7385005365837	581.771405162141	624.700100780672	635.242152446571	7.35687573579419	up
pos_10540	Lovastatin acid	2.01268614793757	1.47689398684955e-09	1.47689398684955e-09	121.004885520274	100.043467129361	87.7082422563737	7.26120391963127	up
neg_7677	5-Aminoimidazole ribonucleotide	1.47689398684955e-09	3.67979948404445	3.03359443950862	318.64629717247	371.568230921502	298.796861173093	7.20280102605138	up
pos_7321	Clavaminic acid	3.81869259407577	1.47689398684955e-09	1.47689398684955e-09	225.378552214069	161.117005110784	174.351232976147	7.1983841168841	up
pos_10400	PS(19:0/16:0)	1.36750015398737	1.47689398684955e-09	3.93760479019368	272.739520780324	244.631565507902	251.746614912265	7.17967929549397	up
neg_6767	2-formamido-N(1)-(5-phospho-D-ribosyl)acetamidine	0.485212227580247	0.0594313032766367	0.633438145027597	46.0052742648883	67.6337348449511	46.9645820676764	7.09092077833285	up
neg_7332	Zingerone	7.01088901621819	1.47689398684955e-09	5.95946379120303	473.947612492416	514.476958151488	568.016548550983	6.90688946673929	up
neg_5999	5'-Phosphoribosyl-N-formylglycineamide	1.47689398684955e-09	1.47689398684955e-09	4.7617820037434	184.038297380192	160.762408367463	145.785396396205	6.68686097814902	up
neg_5939	1-epi-Valienol 1-phosphate	1666.33306092522	1519.62256012998	1814.35022070851	126729.819842296	125723.493251072	135267.075603387	6.27685645307293	up
pos_9466	6-Carboxy-5,6,7,8-tetrahydropterin	6.00367177695206	1.47689398684955e-09	1.47689398684955e-09	131.452682202403	152.120226695136	178.269215432333	6.26541084906511	up
neg_5947	EMODIC ACID	578.352739236821	577.277629279396	645.560498712124	43291.7005542979	44821.5373592265	45376.7075561171	6.2116362034987	up
neg_11219	CAY10499	372.963583875547	329.781717979422	149.710162614174	14414.2112173175	22433.8600991164	20606.1817435878	6.0746454181201	up
neg_6689	Luteolin	122.779467023569	134.308287394931	175.277384542199	9320.52922447664	9165.52871304574	10048.4253185428	6.04431242146962	up
pos_9965	Glandicoline A	16.0835300117083	7.29513328282041	6.61247074505949	738.086295694949	544.759893177812	656.06022841005	6.01456328704651	up
neg_2730	PC(18:3(9Z,12Z,15Z)/P-18:1(9Z))	109.568111045673	9.42435351175726	1.47689398684955e-09	1326.25304340723	1523.93691146427	2613.12332740719	5.52083403381342	up
pos_6699	Tetracycline	28.4001072595583	19.0040030707348	64.2132131384167	968.591241473139	2261.93562076302	1783.40235822007	5.48930876851754	up
neg_5389	Nocardicin E	17.5436601845475	1.47689398684955e-09	5.22062338391679	302.980334285413	279.968305683245	271.211515214421	5.22966263962958	up
pos_9549	glutamyl-Asparagine	5.69871551195234	1.47689398684955e-09	1.47689398684955e-09	63.8976915073934	69.8817408350796	72.2853540665638	5.17631740548209	up
pos_8236	Deoxyviolacein	5.1506229027287	1.47689398684955e-09	1.47689398684955e-09	55.4619271389568	85.7946799214689	42.5170793207511	5.15703947962726	up
pos_10707	PS(18:0/18:1(9Z))	1.58001664448048	1.47689398684955e-09	1.47689398684955e-09	22.0894437360468	15.3959366332372	15.7407857208652	5.07412398771712	up
neg_5168	Phenazine-1-carboxylate	1.47689398684955e-09	1.47689398684955e-09	1.47689398684955e-09	23068.4297042485	23497.3906311495	19220.8874093636	43.7553325770611	up
neg_7045	(+)-Sophorol	1.47689398684955e-09	1.47689398684955e-09	1.47689398684955e-09	1478.6407861114	2018.31444597322	1775.14435338552	40.1139859883024	up
pos_8559	3-(O-Geranylgeranyl)-sn-glycerol 1-phosphate	6.44322669833168	1.47689398684955e-09	1.47689398684955e-09	86.032891218984	69.0010566847431	43.4471769271319	4.94507465011125	up
pos_5921	Delphinidin	80.9975709453669	95.4837762870103	92.3415060168242	3163.28572725355	2405.37656352209	2695.28245772696	4.94210291332486	up
neg_5814	bacimethrin	1.47689398684955e-09	1.47689398684955e-09	2.00450724800007	26.713120609158	16.574947553121	17.5408573891281	4.92343798015808	up
pos_8725	CDP-DG(18:0/18:0)	30.1572942565302	1.47689398684955e-09	19.8949112205971	640.66757872866	337.861026026218	480.24545535956	4.86517900007222	up
neg_6873	Validone 7-phosphate	32.1854612499122	45.8528249864112	135.33104697678	2058.69801260417	2116.62422215953	1941.16489988698	4.84127856872228	up
neg_2246	2-amino-6-(hydroxymethyl)-7,8-dihydropteridin-4-ol	186.049890643148	135.421567917409	142.656704973279	3095.30415326097	5083.8424087333	4775.55309498756	4.80280851446248	up
pos_5841	Demethylwedelolactone	68.7172934691456	49.2538914777754	47.7152947835678	1651.76550392952	1261.45157313215	1454.22935252109	4.72026222101924	up
pos_10875	Dyphylline	2.86248940619581	4.52525833830293	8.37318133203696	89.0555772777783	167.098950141842	119.63003259624	4.57548130496996	up
neg_4047	Engeletin	48.7940592722419	68.6333952075129	53.0678931217281	1370.70220172805	1211.41483301831	1274.61779780015	4.49957568045654	up
pos_3814	N,N-Dimethyl-4-nitrosoaniline	5.40726490047712	1.47689398684955e-09	1.47689398684955e-09	53.9058570283061	25.1548429654726	40.161759579668	4.46261319528478	up
pos_3530	Riboflavin	4.59750262906655	9.62887464061538	4.31980396062651	164.970358175101	118.615382517867	118.929471922845	4.43984924631983	up
pos_10876	104086-76-2	12.091700762626	3.20619567166278	12.4271865193444	135.862260572991	224.550512999036	196.702925997832	4.32871328978236	up
neg_7965	Kaempferol	350.033201291528	342.546938080336	363.14232006299	8018.76802348346	6431.62292173295	6030.29287888739	4.27796136865472	up
pos_2960	trans-octadec-2-enoyl-CoA	13.3603103452235	25.2415430761821	12.3830349703932	386.948684801155	289.652255231697	300.570942653621	4.26047074225178	up
neg_6957	10,11-Epoxy-3-geranylgeranylindole	13.9622175606894	0.647294248340754	38.4217703523031	282.143174820622	441.13109073647	278.518022532437	4.23959597090423	up
pos_7562	5-Thymidylic acid	4.14428365881768	14.856751578387	5.27552821190144	141.862629383403	169.004509569879	126.165894078031	4.1701062139942	up
pos_539	4-Methylthiobutanaldoxime	25.7328705985368	12.8467157546141	14.9624486916333	386.257667367356	270.541333404993	302.026659588592	4.16252463971092	up
pos_543	Pyridoxine (Vitamin B6)	47.0937893713829	51.2306077124042	37.8752529841347	944.653970777735	628.273083955345	688.043253456482	4.05314714445384	up
neg_3303	Ser Asp Thr Glu	961.188738691126	477.697352942844	735.795460889646	11397.0134556077	11531.9302985113	12764.5299180435	4.03678424879598	up
pos_6970	8-Amino-7-oxononanoate	13.5596730062054	26.7575817397056	26.036637154195	429.876071077765	315.647580718222	316.590053162069	4.0006133249581	up
pos_7090	S-adenosyl-1,8-diamino-3-thiooctane	1.47689398684955e-09	1.47689398684955e-09	1.47689398684955e-09	1019.07071235437	719.724892780131	789.567216933151	39.0538118726705	up
pos_5493	2-(4-Hydroxyphenyl)-5,6,7,8-tetrahydroxy-4H-1-benzopyran-4-one	1.47689398684955e-09	1.47689398684955e-09	1.47689398684955e-09	749.492398107573	753.264312958442	762.03903336617	38.8949893099429	up
neg_10620	12-Methyltetradecanoic acid	1.47689398684955e-09	1.47689398684955e-09	1.47689398684955e-09	354.821223434624	666.055240219564	570.762253383079	38.3861212649323	up
neg_11390	Desacetylvindoline	1.47689398684955e-09	1.47689398684955e-09	1.47689398684955e-09	280.765729219084	381.300230080001	230.76366206298	37.552065163711	up
neg_5938	尾-L-Fucose 1-phosphate	1.47689398684955e-09	1.47689398684955e-09	1.47689398684955e-09	197.255161188055	389.26408493775	277.150415173574	37.5041598835323	up
pos_6346	5,6-Dihydro-5-fluorouracil	1.47689398684955e-09	1.47689398684955e-09	1.47689398684955e-09	329.796121614746	234.777677770095	244.030376733671	37.4091139261054	up
pos_8466	Loganate	1.47689398684955e-09	1.47689398684955e-09	1.47689398684955e-09	341.432456307083	193.669677421408	177.347142679059	37.2264675751273	up
pos_9955	(13S,14R)-1,13-Dihydroxy-N-methylcanadine	1.47689398684955e-09	1.47689398684955e-09	1.47689398684955e-09	215.791	183.72758083484	204.273551908676	36.9877310889261	up
pos_9654	Ethyldihydrocinnamate	1.47689398684955e-09	1.47689398684955e-09	1.47689398684955e-09	54.0271806675857	59.0616554869423	55.415666581733	35.1464674147988	up
pos_538	2-Acetyl-1-methylpyrrole	1.47689398684955e-09	1.47689398684955e-09	1.47689398684955e-09	41.2516424140962	51.8975413957861	61.7348908798421	35.024869084172	up
neg_4304	Lividomycin A	1.47689398684955e-09	1.47689398684955e-09	1.47689398684955e-09	35.1097	42.4586397566578	30.2322068545119	34.5020452789339	up
pos_6392	3-Dimethylallyl-4-hydroxyphenylpyruvate	1.47689398684955e-09	1.47689398684955e-09	1.47689398684955e-09	38.7284505913316	28.5402100001852	26.3357233054346	34.298328275665	up
neg_3735	2-METHYLMALEATE	1.47689398684955e-09	1.47689398684955e-09	1.47689398684955e-09	26.232038687328	31.5596380554681	34.0305214568363	34.2705951468531	up
neg_4942	Isoandrocymbine	1.47689398684955e-09	1.47689398684955e-09	1.47689398684955e-09	32.6302322574706	25.8969850668028	27.6042735179949	34.1782929796057	up
pos_9979	Senegalensin	1.47689398684955e-09	1.47689398684955e-09	1.47689398684955e-09	15.0605226707384	35.162043363711	33.2299909899801	34.1327084317434	up
neg_4941	(6S)-Hydroxyhyoscyamine	1.47689398684955e-09	1.47689398684955e-09	1.47689398684955e-09	22.9041143284268	14.8970197755647	19.5822704629993	33.5923857426279	up
pos_2627	1-(4-hydroxyphenyl)ethanol	1.47689398684955e-09	1.47689398684955e-09	1.47689398684955e-09	22.7162669948381	16.8278371115342	17.4714936885672	33.5831088289575	up
neg_2615	Anhydrorhodovibrin	1.47689398684955e-09	1.47689398684955e-09	1.47689398684955e-09	23.259751964615	15.4943664684629	17.1016565126485	33.5534586257473	up
neg_5334	3''-Deamino-3''-hydroxykanamycin B	1.47689398684955e-09	1.47689398684955e-09	1.47689398684955e-09	13.9694561323968	20.8144542349391	11.8426550669448	33.2929043396817	up
pos_9928	Erythromycin D	1.47689398684955e-09	1.47689398684955e-09	1.47689398684955e-09	11.8580329775471	13.6915570181876	8.15412308847816	32.824659716214	up
neg_4206	QUINAMIDE ISOPROPYLIDENE	1.47689398684955e-09	1.47689398684955e-09	1.47689398684955e-09	11.1634914016869	5.61813224075855	10.5577051302201	32.5227299993891	up
pos_2965	Gibberellin A15 open lactone	1.47689398684955e-09	1.47689398684955e-09	1.47689398684955e-09	7.20093685723513	9.52362670210067	9.30381269154061	32.4518374903884	up
pos_2500	N-Formimino-L-glutamate	1.47689398684955e-09	1.47689398684955e-09	1.47689398684955e-09	6.69647127061925	4.57595224324254	3.65316843340322	31.6495403263885	up
pos_9464	10beta,14beta-Dihydroxytaxa-4(20),11-dien-5alpha-yl acetate	1.47689398684955e-09	1.47689398684955e-09	1.47689398684955e-09	3.56864285043356	3.67145454754259	3.26580341312767	31.1429520454607	up
neg_6244	Rhein	168.903778817402	193.275165131209	234.514423875776	3302.95444669485	3034.6843175195	3086.18461878635	3.98125085437809	up
pos_9843	Biotin sulfone	13.3255282701642	4.98037209138418	9.96926669290957	144.062744940062	183.580124168445	114.981184934824	3.96847440231642	up
neg_5264	5-Formyltetrahydrofolic acid	23.7507056829367	1.47689398684955e-09	27.1891428756609	271.963100239321	226.055405256135	283.321162330893	3.9390832845017	up
neg_8180	Thiamine monophosphate	307.297451817946	384.718435681164	444.15230836297	5924.28341906187	5694.81915158325	5534.34442518096	3.91625018680217	up
neg_11560	Magnoflorine	50.131551777041	1.47689398684955e-09	1.47689398684955e-09	161.483138811191	318.017348182136	275.413774743971	3.91252200446661	up
neg_9015	Nodularin	696.227794144768	930.008366773585	956.038894146982	12975.6555452246	11249.2292114436	13444.8206250945	3.8666901650178	up
pos_10609	CDP-DG(16:0/20:4(5Z,8Z,11Z,14Z))	47.7452924698199	43.2476120817409	50.0448011379046	497.468955158651	805.316098395891	744.140391769607	3.85930574014112	up
neg_11193	Kanamycin B	37.5751553556187	120.193245160679	82.5738226871286	1023.64028339417	1420.82353434461	982.261134214258	3.83366836995729	up
pos_10677	2-thio-PAF	19.9763647421777	22.2030002005931	19.2005719865531	218.96756225937	327.213309717656	308.552443278333	3.79963528745198	up
pos_10161	Avermectin B2b	108.077289077062	37.5803601055029	80.659440605311	1081.67261239902	1110.18891893318	928.343316372319	3.78522331256002	up
pos_9730	Hydrogenobyrinate	33.2061572167175	2.33055047245066	6.29028045612286	251.072992624077	160.77298907763	162.222910450433	3.77871785841359	up
neg_5945	Pyridoxamine phosphate	152.744380114701	139.560557214702	163.388744309422	2015.11397084751	2123.44482557729	2088.25845418525	3.77235866620726	up
neg_9134	3'-N-Debenzoyl-2'-deoxytaxol	575.036791598673	553.642269666512	583.371870279408	7602.59439723333	8178.25849985797	7491.80199850503	3.76483827374495	up
neg_9006	Queuine	6.21114531415438	14.0296041979729	15.2470362338941	160.291242672436	180.755782783002	135.769795045532	3.74804066452515	up
neg_5158	Bis(glutathionyl)spermine	13.923140248972	1.47689398684955e-09	1.47689398684955e-09	68.7181085396004	48.6847321587878	69.4007	3.74596526463462	up
neg_6893	4-oxo-N-acetylneuraminate	136.173579192107	124.534617940537	157.237171923217	1898.37732863014	1831.45938199174	1845.92603982831	3.73778289505045	up
pos_10306	(+)-Catechin	81.8791884426469	103.396737875432	104.769825683619	1143.62359455007	1293.70831331148	1331.99151986525	3.69995319617927	up
neg_7380	(-)-threo-Iso(homo)3-citrate	15.0528014739716	1.47689398684955e-09	75.9750856742565	295.330912596783	481.585966366686	402.757103860145	3.69593580357497	up
pos_7729	20-Hydroxyleukotriene E4	53.7063916507164	71.6609833653372	56.4349925152776	966.044750203005	611.118559555814	707.623169743786	3.65161645484185	up
pos_6971	His Tyr Ile His	143.618402028207	354.764079936789	251.643008045382	2810.76500146656	3341.59077808459	3055.80537040345	3.61790154966872	up
pos_8147	Asp His Arg Asp	22.8047637309628	22.2372	16.3995630167101	305.134463247219	220.067959086596	227.056794651807	3.61394463411068	up
neg_6262	Purpurin	5169.0935405532	5268.23605795545	6103.37418313084	66854.3456895034	65010.5461107925	68824.0250231153	3.60086841972947	up
neg_10296	CDP-DG(18:0/22:3(10Z,13Z,16Z))	143.637096537635	110.786293754054	51.5670858967845	1317.33028195608	935.550822266791	1406.70653870356	3.58012244134848	up
neg_8772	13-Dihydrodaunorubicin	481.230818268777	356.594407154359	413.283058156852	5611.39120134673	4119.21406893213	4556.89963461845	3.51347542825845	up
neg_7707	Dihydrostreptomycin 6-phosphate	192.758702629804	112.392134871705	131.440141901039	1835.88840297512	1426.81331171048	1649.11	3.49190141622483	up
neg_1891	2-(3-Carboxy-3-aminopropyl)-L-histidine	741.765345896572	906.402656418172	904.668019277759	8919.57356745165	9371.41101580959	9872.36976629723	3.46364639798485	up
pos_8568	Quinone	66.4304417252849	68.8688407718185	62.9646948198805	857.985363682131	641.725923935321	675.182024222982	3.45545014961654	up
neg_8562	Leukotriene C4	132.662154941042	147.361290461398	176.499150891464	1615.91230142626	1834.28696501064	1549.9106049282	3.45320162119588	up
pos_7370	Manumycin A	429.366684639605	591.042952541297	555.691630128347	6500.94825196389	5087.17212465592	5034.55961678858	3.39872086092018	up
pos_8082	Castavinol C2	17.5393341013044	15.3347282949663	28.1867021712986	289.580510068595	162.881824934491	160.837484437663	3.32827496687724	up
neg_4253	O-beta-D-Xylosylzeatin	1.47689398684955e-09	1.47689398684955e-09	3.20657029469378	11.7043863290647	10.9872011159146	7.57663101769027	3.23870082217623	up
pos_10475	5-(3'-Carboxy-3'-oxopropenyl)-4,6-dihydroxypicolinate	8.29939676477144	8.23045806185667	7.19119773534529	66.0999688548098	86.6852488707729	69.5052066502778	3.22820587022607	up
pos_3089	O-acetylcarnitinium	4.43446546170541	1.47689398684955e-09	1.47689398684955e-09	18.675355746855	11.9778665800253	10.7985509700324	3.22460170511519	up
neg_7496	4-Methylene-L-glutamate	465.822212482118	450.010251206128	550.062527580824	4720.7469055355	3728.02755906766	4805.23766089158	3.17657547891096	up
neg_8555	Aclacinomycin T	1128.41310578843	1288.49621739049	1375.26660031613	10977.5229035912	12056.6083595527	11080.1528400837	3.16927814208203	up
pos_9545	Paratocarpin G	167.248823924315	177.582989274653	164.998617817317	1791.21135063728	1345.39194228981	1437.44590092226	3.16538248864938	up
pos_10159	Pristinamycin IA	190.696801285062	120.768135831647	125.908518909129	1535.81884419608	1202.70829859014	1174.5029354533	3.16134862810533	up
neg_6602	Coumestrol	342.507488023154	391.792256306778	431.628471883544	3230.51063627784	3115.07273057717	3525.28484073993	3.08169801722737	up
neg_4190	2-epi-5-epi-Valiolone	13.9764740957533	1.47689398684955e-09	5.10564888979137	49.6459573526468	39.2042107460047	72.1055910022645	3.07637060546599	up
neg_5113	5-Phosphooxy-L-lysine	85.9064110840822	81.9497353731576	128.326652578893	840.56861529089	784.606044113836	861.354818133433	3.06957377129806	up
pos_9987	Geranylgeranyl-PP	11.3410907604913	20.1217911272174	19.5784442007951	150.755992429041	138.596320907881	138.330619320044	3.06680391850123	up
neg_7734	Trehalose 6-phosphate	156.585431538157	153.43441290312	168.274264907477	1330.52377470104	1341.40088894082	1325.95855125234	3.0632664007011	up
neg_8159	Cyanidin	168.530266452163	196.878590972058	262.632276764819	1738.80980841871	1736.23805458261	1677.11710813596	3.03624783086114	up
neg_3945	4-deoxypyridoxine	0.913496569307927	0.974882668512804	0.626625398009459	6.81114677241323	6.78661992397059	6.56214389594099	3.00285627618788	up
pos_9289	4-Keto-anhydrotetracycline	17.6113373878363	9.62512708609707	12.9781666730571	131.873414950462	91.9975692630638	97.7828908044339	2.99971667651965	up
neg_8679	N-Acetylglucosaminylasparagine	76.2403349492393	36.2032120917446	22.4884599635519	348.518882711654	435.682525531758	288.688057830565	2.99119693741515	up
neg_4115	Lipoic acid	0.164067538243726	8.14623504656174	11.6840631843234	63.4900370549703	42.4720796337244	45.0826635765149	2.91731090493971	up
neg_7955	8-Ethyl-12-methyl-3-vinylbacteriochlorophyllide d	172.497749650377	1.47689398684955e-09	1.47689398684955e-09	552.916081171645	285.322991096405	462.746195045694	2.91495517848471	up
pos_7377	Estriol 16.alpha.-(.beta.-D-glucuronide)	98.003792794033	112.129020727909	117.345083110217	928.732438111428	731.681614682366	792.094134066656	2.90478851313896	up
neg_6146	Nicotinamide ribotide	977.921457044075	1025.99953804417	1244.09580772123	8650.20303603526	7040.26533319125	8566.62937641716	2.90077594762901	up
pos_7063	Geranyl phenylacetate	85.3329931649358	144.889364157997	118.902505659004	795.022638453701	908.595729816899	901.560062284878	2.89956717969913	up
pos_7469	nicotinic acid D-ribonucleotide	36.0408927997927	36.9777680321692	45.4781378697262	373.815708567922	255.319542019818	249.717927499712	2.89077408377795	up
pos_10671	L-Arogenate	11.8389566536545	12.8955256946788	10.2780604306588	85.158004136979	72.2313639072557	93.8763435194853	2.84327006424087	up
pos_3069	13-Deoxydaunorubicin	11.6070936206053	16.1710195233587	2.9156741748676	81.6063944354553	68.8165529063335	69.2138200966775	2.83910100668451	up
pos_9546	N-Acetyl-D-glucosamine	54.6001111690806	44.3179658519337	30.7279676404272	306.609089729298	259.903552362193	327.157883057707	2.78516485039031	up
neg_6208	Primary fluorescent chlorophyll catabolite	18.432283031154	1.47689398684955e-09	22.0958626413539	97.3339591172436	81.8763228909121	98.5498958035068	2.77684370356019	up
neg_4734	13(S)-HOT	83.9903034599137	115.834855828454	202.216584184057	768.688824944037	1174.87312026939	800.995359645045	2.77115625486449	up
pos_10230	D-Pantothenoyl-L-cysteine	6.94690918578672	14.3321164455806	2.31369232005726	34.6526624208457	69.405244068613	54.7155824162194	2.75055650354313	up
pos_219	4-Hydroxyisoleucine	9.34182051177224	11.3158407489934	5.66085371721196	61.4595961708018	62.5659987792117	50.6091127860252	2.73019032314332	up
pos_7003	11-Deoxycortisol	21.6798411254864	24.2156560595499	20.0239371165508	164.987708239906	124.929655332006	142.658434726869	2.71417718485753	up
pos_3887	all-trans-4-Oxoretinoic acid	2.50636266828848	3.0575592717729	1.64179209828231	17.3846663141625	15.6738328975126	13.2455684442348	2.68392563085672	up
neg_9819	Landomycin E	98.4841977661567	52.1540643683314	81.0512847757796	527.530851922516	395.416108593298	550.213825914352	2.66865003924135	up
pos_9258	L-aspartol adenylate	7.69824174144061	2.16318412691216	3.1340936813529	33.4683653579422	24.2030146272365	24.4191646005957	2.65920174532693	up
neg_10117	CDP-DG(18:0/22:6(4Z,7Z,10Z,13Z,16Z,19Z))	317.575208072319	283.69324617945	393.719106361603	1640.82170223618	2078.49328783579	2476.37223186498	2.63851391988346	up
pos_9221	1D-1-Guanidino-1-deoxy-3-dehydro-scyllo-inositol	30.7322353367524	15.0867022338007	18.0382735128694	155.780574291651	114.756606718969	118.921229008698	2.6085478214021	up
pos_6944	Trp-Asp-OH	39.5158726116073	40.3864928256306	21.6292909375764	242.586318584255	192.286579955577	182.533896639122	2.60429174846842	up
neg_8650	1-(3,4-Dihydroxyphenyl)-1-decene-3,5-dione	53.8319704082353	58.9281084838129	70.6916554839631	409.903402779598	371.567644376191	330.589384320499	2.59976273979486	up
neg_8472	Proansamycin X	197.624377018218	198.014193657833	206.939419802036	1324.94067104804	1138.78183876377	1164.31654182028	2.58997010118156	up
pos_8426	N-(4-Coumaroyl)-L-homoserine lactone	6.4982530864623	8.76680030700607	9.34768595497556	63.6295395295305	36.0904788467581	47.9647196087924	2.58504360211809	up
neg_2072	1-Methoxypyrene	1856.72106149294	1840.16810232952	2503.2868766127	12852.8723824127	11147.7730878657	12672.1705590212	2.56432996849262	up
neg_11457	Mycobactin S	1255.55789071877	5487.37587123864	6157.62801256349	33696.9219523227	17318.1589313876	24888.5655415805	2.55673530328437	up
pos_9027	Ribostamycin	30.5795549425091	14.9755073985491	16.691509682832	142.18938819184	117.792228046557	100.904390781733	2.53547691138374	up
neg_7598	D-Urobilinogen	577.836526772889	587.536070453349	628.329559208239	3216.34247338984	3741.42874219134	3374.7588471927	2.52618130498818	up
neg_1109	Deoxyinosine	1374.45875852073	1847.59347489733	1817.07	9333.1187076032	9714.52064965804	9868.72049029651	2.5206420342627	up
neg_5848	Mangiferin	276.062232906329	159.049598879519	227.65528608096	1310.03223956012	1156.02493757199	1333.58080321705	2.51928803642806	up
neg_4801	S-(4-Methylthiobutylthiohydroximoyl)-L-cysteine	39.7792047358095	119.755440117737	147.417577176818	499.83784065796	611.997548670056	640.388335269907	2.51310097188117	up
pos_9288	3-Deoxy-D-manno-octulosonate 8-phosphate	77.0396245945079	64.6362785930541	64.8436766743576	481.482759841968	335.245108767621	356.649680748692	2.50631682045268	up
neg_3464	Beta-1,4-D-Mannosylchitobiosyldiphosphodolichol	1018.86453866679	837.076179004869	1854.19177245737	7888.4041165157	6240.27331970073	6858.85033940392	2.49998962245291	up
neg_5574	Dihydrogranaticin	1562.10952521947	1058.39333724521	1323.27331415249	7434.87864214604	6681.41991223539	8087.95462544714	2.49318646730949	up
pos_5090	3-[(1E,4R)-4-Hydroxycyclohex-2-en-1-ylidene]-2-oxopropanoate	1.47689398684955e-09	1.47689398684955e-09	1.54299111343892	1.82256318747788	4.06348830655353	2.75142031443932	2.48487934097959	up
neg_7461	Sulfamethazine	273.016774161256	254.849210448843	311.810260546833	1509.40524257816	1581.24990701104	1596.4471823568	2.48079121425331	up
neg_5834	Prolyl-Histidine	87.7005687025932	90.2613896866047	128.118600292894	545.59540737924	498.345165597634	634.216181844481	2.45489416543628	up
neg_10504	Glutathionylspermine	83.467130807112	83.2418933658618	84.2651560469379	390.660664068551	441.891760778321	512.500286621443	2.4220518568708	up
neg_6102	Demethyllactenocin	212.438315697991	269.642372085046	268.69696654202	1311.51046103927	1395.99319625334	1312.99550155492	2.42091701164229	up
pos_9303	Reduced riboflavin	16.5171471107584	16.6041868449881	15.0143262759274	100.396974418765	65.3146502969871	82.4524477137185	2.36611628295507	up
pos_10074	Pro Pro Leu Ala	13.0126257791665	14.3254582839946	12.0214798871521	65.1917643257859	66.7043257584356	69.1367814212933	2.35264527740621	up
pos_5346	Phthalate 3,4-cis-dihydrodiol	7.97026814033088	62.2426092483252	14.9904968994118	114.151685567761	152.250125548299	167.633730161293	2.3488307121227	up
neg_4645	3-Hydroxy-5,9,17-trioxo-4,5:9,10-disecoandrosta-1(10),2-dien-4-oate	64.0344978297407	35.7231777479234	89.9145944439292	358.491663074043	326.079329579967	273.358379330166	2.33641051718444	up
pos_10485	4-Methylene-L-glutamine	26.499398352342	17.4786918496703	30.7363810622968	115.485273445271	135.642931198521	123.273475060071	2.32512730011007	up
neg_5946	6-Deoxy-5-ketofructose 1-phosphate	2.45223663774673	3.75750635233051	2.71943374098831	15.4624775893068	12.4084973407553	16.6143431462654	2.31673019761584	up
pos_9155	Asn-Abu-OH	55.4100697467658	50.2050260137579	43.1417664154415	295.60052062327	212.085529442207	227.225883163442	2.30461515600525	up
neg_5383	Caftaric acid	1092.72967855078	1043.11777750712	1296.76297394204	5372.73337714758	5736.40488123522	5759.33641300279	2.29695148513928	up
neg_2071	Pyroglutamic acid	276.507164113206	260.012733372119	327.275153635481	1528.58071938278	1287.18269564475	1423.65262101078	2.29510459638829	up
neg_9220	5-Hydroxyindoleacetylglycine	223.132794907296	243.100356482707	275.573627028601	1193.35643578012	1226.34768219599	1201.02061598952	2.28716314396946	up
pos_10142	hydroxyl diethyl succinate	17.6918863431547	23.7894484741221	14.7234947671328	84.0113851480849	92.1757016323563	97.2555351785691	2.28247212657088	up
neg_3616	NMNH	90.6291260138164	52.7570469297677	77.9103839064689	409.147725391206	361.639410488856	299.663736303529	2.27416567590848	up
neg_4848	Gibberellin A36	4.19108075425387	1.47689398684955e-09	4.44815153491317	17.314294079737	10.0556991043644	14.3986837274713	2.27344642381578	up
neg_9703	Lolitrem B	188.348471391424	158.643213310021	212.804027236138	777.346401166665	985.867940002988	928.839267985466	2.26573479889722	up
neg_10320	Tyr Glu Val Lys	923.750181771132	881.491917708027	1063.58714906413	4644.00749648747	4336.66932011969	4757.06038744246	2.25961038463216	up
neg_4820	gabaculine	11.0642111769122	1.47689398684955e-09	49.9945893347391	93.5924974564001	107.334633629927	90.853777646913	2.25661433709509	up
neg_4538	Phenylacetylglycine	67.2093042671469	10.9994243507303	33.2818143086224	180.53548876388	175.540308071611	173.170782855477	2.24701870052643	up
neg_6360	(R)-(Homo)3-citrate	56.6698467246398	67.2570891127808	57.9409688656582	312.238636360043	274.414494840412	276.355499250505	2.24648402244835	up
neg_9397	Dihydroclavaminic acid	31.1034919189082	68.396994533515	80.4955356280116	274.487561682612	291.992658141601	287.037606013714	2.24545626116635	up
pos_8516	7,8-Dihydro-7,8-dihydroxykynurenate	46.9014703184557	34.5127982264681	48.390624922463	237.414370986677	156.62522025893	221.408754614768	2.24529300543048	up
pos_7104	Validoxylamine A	2592.03557029132	2776.0848881969	2480.11045093611	15154.3576848918	10549.1504613194	11178.4174563253	2.23247458668976	up
neg_9373	Rifamycin W	1856.50409302612	2299.56848730011	2229.09	10002.7973830475	9938.18202064662	9076.93360654276	2.18414773102392	up
neg_4639	D-erythro-1-(Imidazol-4-yl)glycerol 3-phosphate	252.792621523579	122.794400317254	219.072433688788	1210.24018849938	705.12467311887	756.365825401928	2.16763897031276	up
neg_5064	2'-Deoxyinosine 5'-phosphate	520.029445655664	394.89017669577	520.374601735536	2221.36800459083	1979.72209493524	2229.54985639309	2.16361580850002	up
pos_9293	1-Nitro-7-glutathionyl-8-hydroxy-7,8-dihydronaphthalene	1227.94819199516	1048.55798773191	1063.49516693194	5915.61134515998	4301.33419609125	4611.93344091093	2.15048894909394	up
neg_10757	Glycyrrhyzin	540.058397488976	670.356391151395	642.859059125415	2405.67947182364	2856.89302620474	2941.97475078815	2.14634764777526	up
neg_3772	Acrylonitrile	242.001551132778	107.242427878652	179.161795310508	796.274709196701	733.362460479044	801.944765756308	2.1415909918346	up
neg_4662	Minoxidil	15.1375934903151	9.23412721805887	12.2138468133729	57.3567807616983	45.734668313934	57.5528641761582	2.13452336737171	up
pos_10882	6-(1,1-Dimethylallyl)genistein	118.677607851071	162.391598482571	167.39681853038	531.430572698996	704.056372961601	710.817565606237	2.11766684834572	up
pos_6148	Secologanin	316.467467999092	289.187852382806	320.113912095634	1627.06388382103	1138.86636549295	1177.75919621536	2.09082142678426	up
pos_6358	Gln-KPA	2548.07822322823	2701.97927443326	2435.54722976946	13148.1997405954	9546.67870680232	10025.213221802	2.08994610491047	up
neg_8549	16-Methoxy-2,3-dihydro-3-hydroxytabersonine	45.4076616150892	42.5463471028759	47.7645592017313	200.412936340208	207.474419786717	166.026660869629	2.08021649835891	up
neg_10377	di-trans,poly-cis-heptaprenyl diphosphate	623.230483421245	623.375024132053	550.831119063174	2790.83175920747	2327.94821897196	2473.07788546328	2.0785120766415	up
neg_10247	Terpendole K	1013.01144999378	1158.94918018249	1346.56436089813	4498.37258491405	4941.80754151888	5302.77946579721	2.06698350375306	up
pos_10879	2,3-Dihydro-2,3-dihydroxy-4-(4-methoxyphenyl)-1H-phenalen-1-one	1127.10429217491	1275.64188535891	1355.41153617605	4948.58835913372	5368.80875819711	5422.72872014035	2.06634955795047	up
neg_1050	2-deoxygluconate	30.7807229787564	22.0549144091872	35.0591013140284	130.839498277543	110.800168952598	124.36399866521	2.05800938395483	up
neg_7984	5-Oxoavermectin ''2b'' aglycone	200.836008789673	101.984897699749	104.303464900301	664.231628567303	380.838460614415	648.719070831288	2.05671280944915	up
neg_8511	7,8-Dihydropyrene-8-carboxylate	96.7582766089219	120.003445053168	138.876058512243	497.535236384437	519.108420609724	453.584888401739	2.04755993978627	up
pos_7364	N5-Formyl-THF	192.092702051604	242.05069021583	216.414767359181	1044.28698805911	809.890195319751	834.445109951518	2.04711715065886	up
pos_9257	O-Demethyl-N-demethyl-staurosporine	16.0481956784369	13.5851039659798	11.2375427311295	65.7333289251701	48.9864015307804	51.8268502511398	2.02678185130096	up
neg_6543	Pelargonidin 3-O-glucoside	460.139982077489	423.037726671808	461.296903383604	1933.37528644926	1824.36205235926	1715.48990500841	2.02534924438688	up
pos_9970	Maximaisoflavone B	10.1961148955131	7.26434787249696	8.00122676225967	38.6692133125474	34.4638070468469	29.0929838403467	2.00536217631991	up
pos_7195	Quercetin	1.47689398684955e-09	1.47689398684955e-09	3.74493023611506	1896.01221908776	1492.79304415736	1605.52727345445	10.3811373235493	up
neg_8863	10-Deacetylbaccatin III	283.757943126506	105.404683030877	204.219462490904	909.267784759471	929.633834770792	502.258982534532	1.98019062120513	up
pos_5889	Atracurium (Quaternary acid)	59.6482365380262	55.2515153481417	66.627847661293	224.492802150027	218.979746855647	266.967929966133	1.96852487190415	up
neg_8522	THF-L-glutamate	1.92727459576925	3.72107378614255	3.93115944759481	13.5801152736785	12.4875126653538	11.2148667453593	1.96047495729267	up
pos_9896	Urdamycin A	3.8411984167259	2.56744165882116	2.24281786412668	12.8937884779809	10.3829473485338	10.2205645639256	1.95302965013855	up
pos_6641	Ser Glu Gln Met	1063.79618799883	1150.08891598737	1025.08656853199	5298.46062247892	3630.04183003471	3586.23762707677	1.95002057205822	up
pos_8765	3,8-Dihydroxy-1-methylanthraquinone-2-carboxylic acid	106.40173804064	129.484047330503	139.791528648323	529.430499832698	439.554991146226	475.115680036365	1.94260591439849	up
neg_8458	N1,N5,N10-Tricoumaroyl spermidine	147.960189655869	125.620613007233	146.902592719022	574.021949833591	513.078236669461	525.196213540161	1.93899625363121	up
pos_10190	6-Hydroxyprotopine	130.834876256117	128.414401288195	145.364643982029	498.963106217314	525.94148124267	516.052329080704	1.92920866166869	up
pos_6151	N5-Formyl-H4F	4921.93931882937	5153.98323185566	4836.54914502387	22945.2114645143	16422.0212568974	17321.1199390648	1.9265329460122	up
neg_4499	Heptanoic acid	218.377081085613	92.6657142604708	165.568423883937	588.88685877224	532.525757404015	650.592227869057	1.89449773024288	up
neg_10309	CDP-DG(18:1(9Z)/22:3(10Z,13Z,16Z))	382.907365995314	321.414190267793	319.328841035836	1289.03036903983	1272.97613316041	1219.35966728315	1.88518447747448	up
pos_8430	6,7-Dimethyl-8-(1-D-ribityl)lumazine	24.9147997199019	25.0831604085074	31.2588845102769	122.900994528984	90.3883538556909	86.6299593847453	1.88401315280642	up
neg_8187	Tetrahydropteroyltri-L-glutamate	181.929174529492	111.468176891945	162.576343990319	499.684545429785	681.019761557279	501.864267377031	1.88364279965266	up
neg_9310	Ascorbic acid	11.2935595511799	19.4949498454443	20.7928984296926	50.6873668008005	73.6282320426014	65.5089517160773	1.87974353768736	up
neg_9384	Streptomycin	365.280962611086	533.367657980682	557.982889664822	1265.18960088873	2038.59504045835	2030.83277399015	1.87274884910675	up
pos_6105	QUINALIZARIN	175.091258093714	156.842311769185	162.796940304142	756.521723930189	508.174932620394	538.309001551607	1.86568914541689	up
neg_4989	Picrocrocin	484.358907919801	443.180515333877	591.083271914146	1836.09657929835	1787.87601588035	1901.86874695535	1.86343066620377	up
pos_10885	5,7-Dihydroxy-8-(3-methylbut-2-enyl)-6-(2-methylbutyryl)-4-phenylcoumarin	8648.10491457312	11738.2093600417	11498.7038712877	33132.199750028	40510.4789263339	41076.0727752859	1.84715062022618	up
pos_7432	8-Demethylnovobiocic acid	134.914234359713	180.407024492555	142.484149384697	589.575005453675	628.539935330178	427.839087128666	1.84611763009537	up
neg_10051	(4aR,10bS)-Normaritidine	82.6152755376216	74.8217010331512	91.9412165014255	290.200643316531	317.560201181824	282.179237840732	1.83537289202556	up
pos_7476	PI(16:1(9Z)/0:0)	485.428496582323	581.576342004029	553.057790413309	2149.30835852795	1799.79992150648	1825.13619131664	1.83358260359288	up
pos_8145	4-(3-Methylbut-2-enyl)-L-tryptophan	24.7924318072209	30.5993677987516	23.4423364617113	84.1241064819399	107.310858598015	82.2232786953792	1.79548294417712	up
neg_8254	Fumitremorgin A	251.880925672929	239.893325796504	244.384784671287	893.415223412023	838.680490760328	808.189737166872	1.78690124370856	up
pos_9307	Afzelechin	178.182226728926	158.058432858684	149.759168248731	652.56028986186	496.678790594529	513.23634032183	1.77430530306519	up
pos_3946	Ginkgolide A	16.7263719596085	16.6059018818319	12.3049121681092	67.1608085072545	44.4036255172099	44.5007120311686	1.77386663413186	up
pos_6111	IRIGENOL	3951.01107677327	4320.8488843589	3929.53675877843	16449.5049122928	12265.2161691894	12631.1906771557	1.76069837862209	up
pos_9683	4-Imidazolone-5-acetate	12.711965366194	14.0122214993033	15.328426125294	47.5190636812472	52.0455318842957	42.8604990675014	1.75993601278665	up
pos_9974	Paclitaxel	21.2316445529037	22.6366983445396	28.4634716480153	76.0584601430147	84.1584567081409	84.549943385837	1.75870599092099	up
neg_7145	5-L-Glutamyl-taurine	106.537632309118	75.0337651903259	78.802122426935	290.757377575472	301.701500969699	286.735166510163	1.75559888128043	up
neg_2681	Tacrolimus	1343.74965184644	1182.27067749183	2855.47	7335.81918319153	4959.47530236455	5842.74091816154	1.75293952363836	up
pos_10623	Versicolorin B	45.0143639964083	53.9184639043113	49.6417699950101	134.153325987592	185.983910408857	175.586780670372	1.73834968043438	up
neg_8175	(1'S)-Averantin	52.2313208868013	52.3440390629331	46.1198825063557	160.020542982591	158.534333264529	183.543575491656	1.73633640548393	up
neg_10120	Paspalicine	82.3499387660616	74.6177074132155	78.5610137884644	284.471949861576	234.952398970305	259.807085431392	1.72614925423641	up
pos_10622	Phaseol	1176.16052440663	2125.23178541276	1803.17780887853	4725.17651831981	6150.75569615268	6002.45687769277	1.72531584207383	up
neg_9074	4-Hydroxy-2-quinolinecarboxylic acid	41.6294967987812	59.1058446874295	36.0079439775747	129.389020777821	191.138344088247	125.697659827422	1.70630142968402	up
neg_5600	Phenylalanyl-Threonine	547.066584536479	171.992948526712	245.642703089451	1258.00313372534	795.824772881316	1069.51104662485	1.69493352737822	up
pos_10613	7-cyano-7-carbaguanine	44.6489155917427	56.1543454299403	48.8525605848191	139.918497453099	176.847250345928	165.199225112432	1.68727990083553	up
neg_7643	Leukotriene E4	629.373103501071	666.326493579741	712.914222585566	2156.35555374141	2027.43344573699	2277.84470424792	1.68569875446958	up
pos_5190	1-(4-Hydroxyphenyl)-1-decene-3,5-dione	107.31096612863	37.5630197004718	67.4637157173924	271.285048283716	177.559161426502	233.744153382949	1.68465526808315	up
pos_10309	Nordurlettone	144.549611338415	180.010010305607	183.795613811053	507.417808121477	561.826731310128	560.314475859746	1.68057270016462	up
neg_7903	precorrin-1	10496.2870934848	9403.66773650428	13042.5949008422	36440.7944211254	31340.9776483055	36380.6691056139	1.66081103723832	up
pos_7700	dGMP	566.477234447416	601.033803771609	580.208061190458	2229.79840299804	1606.12936016082	1674.94084940548	1.65680640395123	up
neg_6460	L-Fucose 1-phosphate	169.953368652991	216.452261517699	252.748653113654	674.831228694553	660.534018069611	677.654452700022	1.65512516499539	up
neg_9737	Gibberellin A5	68.3383289567808	93.9383659877732	138.951045597574	324.308489035248	286.260754711905	327.92523020048	1.63949361397937	up
neg_787	Isovaleric acid	4.72905898611267	12.4151775614294	17.4621015738058	40.9187083518468	28.3065828639864	37.7349323106793	1.62796618996316	up
neg_7197	(1R)-Glutathionyl-(2R)-hydroxy-1,2-dihydronaphthalene	31525.209168654	31987.9244626314	36032.0783566055	107973.069406561	97800.9523009865	100560.628831381	1.62168473351041	up
neg_9766	Fumitremorgin C	130.573177664449	85.9335404516883	102.102	224.433167790197	383.503957508404	371.417377161109	1.62004328008726	up
neg_4414	N-(6-Aminohexanoyl)-6-aminohexanoate	35.2555453311718	36.5223669791791	44.4065961996729	121.635243309162	118.712844927864	116.621281471828	1.61938256748946	up
neg_10963	cis-2,3-Dihydro-2,3-dihydroxybiphenyl	243.943666011512	315.433335297793	329.311223856736	656.574615447377	1071.4479318693	1000.34061369004	1.61828641008149	up
neg_6393	fumagillin	1004.18330149674	1060.54129882795	1169.74362695053	3335.70255285269	3293.58077950384	3299.96626563467	1.61815614935948	up
neg_7444	3-Hydroxy-7,8-dimethoxy-6-isopropoxy-2-naphthoate	326.390871031178	802.537378074163	720.57414052298	1319.4188576164	2301.10527316001	2035.79596319565	1.61272660080794	up
neg_7594	Moxifloxacin	665.81646690962	755.635924371681	789.206849819758	2210.78121758335	2232.5999630864	2296.76165015152	1.60830250384566	up
neg_4053	S-Adenosylmethioninamine	76.9599475908781	78.6668667574282	90.3955366112278	299.579082009118	225.173485518603	218.197444270349	1.59447575524353	up
neg_4335	2,6-Dihydroxy-N-methylmyosmine	375.614292858077	120.172496822187	292.960483198839	708.443854250491	685.824886952779	978.795881485068	1.58911637112025	up
neg_8644	Validamycin A	20298.0204904995	21387.5485561223	23967.0015894507	59811.4703500482	66912.1811232663	70368.9031056395	1.58594987150357	up
pos_4178	N,N'-dimethyl-p-phenylenediamine	3.98644024608518	9.7359183890915	6.03618594916413	18.0715123024592	24.0862951567974	17.0948468552366	1.58440310139186	up
neg_6476	2-Dehydro-3-deoxy-D-arabino-heptonate 7-phosphate	819.288586725106	1001.38415122498	1130.05040423909	2903.05420766946	3065.09956315342	2842.20554547896	1.57813229511657	up
pos_8357	S-Methyl-L-methionine	47.9268760980813	36.9289539839756	48.0626771722645	169.046765846638	114.383396065169	109.566499874992	1.56397506191945	up
neg_8027	Premithramycin A3'	609.855828851579	519.109508330166	697.951916132385	1950.79473345777	1583.84141079009	1857.73012495489	1.56150720160015	up
neg_11209	PC(20:1(11Z)/18:4(6Z,9Z,12Z,15Z))	6353.50609651725	8441.03343320747	6211.94466929925	15758.0612186826	20430.5583697117	25648.4307391805	1.55763678122364	up
pos_10232	Firocoxib	273.832763093537	419.992433548631	429.523218013497	1094.58441660669	1060.5601495046	1150.28896684711	1.55703404519014	up
pos_9269	Gly His Trp Ala	1344.3083465318	1150.00838380364	1128.09778330823	4134.15051909707	3142.49452906214	3341.82660320662	1.5515525808988	up
neg_7315	5,6,7,8-tetrahydrofolyl-L-glutamic acid	3268.8443914114	5405.7126571632	5635.82890588872	10835.721546332	15119.3360994217	15946.4511381345	1.54993961081607	up
neg_4105	D-Fructuronate	265.232203722844	188.70582681681	444.045195611043	809.139495995233	971.234012959222	844.89472155293	1.54770443267322	up
pos_5730	PA(20:4(5Z,8Z,11Z,14Z)e/2:0)	2161.34285861665	2237.8647657226	2079.47927446965	7685.5499541337	5397.30907549431	5823.19022871789	1.54507457681902	up
neg_9033	FMLP	2627.07193674284	3329.03134589168	3154.26923805269	9005.56337387578	8589.58371031748	8788.62714301169	1.53406900666633	up
neg_6802	5,10-Methenyltetrahydromethanopterin	169.492671866314	119.91417760666	214.586976131035	456.21006661146	558.297726017427	441.652367744975	1.53069107905205	up
pos_8360	Urate-3-ribonucleoside	534.225358446134	490.629810132021	543.351109820203	1933.92579476687	1265.35171608356	1327.11510278283	1.5292463867336	up
neg_9003	L-Arabinono-1,4-lactone	88.2347384563377	119.928471450126	117.02183942487	297.096851658626	323.894214174224	314.76834424358	1.52487672129834	up
neg_6461	2-(2-Thienyl)furan	2228.81711056926	2634.2702968061	3066	7664.37707812754	7607.7537921829	7538.85160626745	1.52450242604782	up
neg_7193	Acronycine	2552.86432675282	3137.32796412548	3450.52513433722	8900.96207153604	8893.27715401144	8424.51962781166	1.52022008542452	up
neg_7684	2-Hydroxy-4-(2-oxo-1,3-dihydro-2H-inden-1-ylidene)but-2-enoic acid	418.726686608525	402.693119640107	461.293154474887	1168.12231441726	1247.66478439878	1242.24566579076	1.51186962995458	up
pos_10617	L-xylono-1,4-lactone	23.862881818757	19.8234625305162	22.1613145461877	51.173044224131	67.0057948079685	69.4690368916312	1.5108239058889	up
pos_8674	Cyanidin 3-O-(acetylglucoside)	76.321622715436	44.4444823930406	60.5682962405899	222.743412235913	137.70829896245	155.395684770599	1.50829168588223	up
pos_8990	LysoPC(18:3(6Z,9Z,12Z))	800.952599928451	723.476691354325	721.480641584364	2712.55608741976	1799.67035236719	1872.83843807434	1.50740120616949	up
pos_5885	cis-3-hexen-1-ol	326.604082260221	141.48446947304	185.835796253631	745.692870253633	469.775910720005	634.274284898244	1.50012924436841	up
neg_7784	Oripavine	1562.52452193785	2268.70618912416	2012.22827746444	4554.71974764242	6652.75129292871	5232.5848324571	1.49232068336382	up
neg_2751	PS(14:0/16:0)	5753.27054461201	6169.45825898143	3069.61342163554	15455.203960779	15284.750616249	11207.391091398	1.48435373272132	up
pos_9393	Biotin sulfoxide	65.5791355760897	47.8783175867511	40.7165606235551	169.917424938022	133.246310659877	127.133460901428	1.48077382299821	up
neg_3561	3-hydroxydocosanoyl-CoA	21.7504254279004	55.790973419495	24.8127179039688	81.0272466856561	119.101010101374	85.4444677911848	1.48028906257769	up
pos_9404	Nalidixic acid	11.7151752855121	6.08564273329254	8.38046740335758	28.5884347348302	25.3328710769976	18.9161070296589	1.47614374822173	up
neg_2094	(R)-Mevalonate	6.76031761393634	5.76427085646406	10.1341086280499	20.7180813604828	18.8942370679143	23.146457555425	1.4697523080753	up
neg_7123	(S)-Scoulerine	750.714762508991	753.209496996437	1152.04542951468	1889.45210855425	3096.38228409648	2344.07196108172	1.46455608455567	up
pos_10188	Corylin	91.3216845576136	100.438394223903	100.848303002703	261.534638032325	269.699448156372	273.67050560843	1.45984668943707	up
neg_6162	1-Propenylpyrazine	282.666727715491	106.317922148924	155.453499867708	549.108941949239	449.826922618448	495.018682900808	1.45629618814026	up
pos_10625	5-(2'-Formylethyl)-4,6-dihydroxypicolinate	36.7575541460811	32.5610891303011	34.1378155162023	79.1999139588094	106.782269801473	96.2462951425714	1.44783985814338	up
neg_4250	D-myo-inositol (2) monophosphate	1105.38143809411	1555.76073159502	1574.25840556059	3666.73786537871	4154.91441062464	3691.48807829638	1.44271107224766	up
neg_6654	Pentyl acetate	1064.34830443078	434.04244420836	637.003182376064	2081.11696511501	1618.16856477921	2094.88	1.44009957182822	up
pos_7663	N6-Acetyl-LL-2,6-diaminoheptanedioate	66.1796015714939	49.2499366498941	63.8815504660346	197.525851681068	147.980531319301	139.815141741183	1.43647613927389	up
pos_9969	(-)-Glyceollin I	429.322549744519	402.244222055756	442.764603834947	1291.7853763493	1070.23	1067.82711156822	1.42840177676936	up
neg_9738	Paxilline	157.640625217033	207.95817644277	212.039936484696	542.385438991325	500.683776043201	502.483525423152	1.41988348364239	up
pos_9477	3-Cyano-L-alanine	10.2247115931596	8.64057438043562	9.42923	29.2090149707473	22.9075331807409	23.4824942152338	1.41784575473047	up
neg_8149	Tyrosyl-Threonine	25931.9799690425	27455.8269370531	31373.3353933984	77570.7604279326	72540.0616107852	74955.9864560243	1.40887837674768	up
pos_8141	Norsolorinic acid	747.524051753843	809.131058052406	789.721558990859	2211.97551786423	2007.16932780071	1974.29930537561	1.40030727905324	up
neg_7196	3''-Oxogentamicin A2	1543.81945048846	1724.81944935663	2014.75410634138	5058.60035572916	4379.02448460332	4459.89875219613	1.39529119707963	up
pos_7667	Ethylsuberenol	96.3726593931553	68.9354760348135	77.1593815621553	264.08102380723	199.073536730077	173.138764731948	1.39190050321431	up
pos_7165	Plantaricin BN	34901.796578487	36225.8024542439	33217.3485935097	112886.79238805	77750.834533527	82695.242633779	1.38929821410258	up
pos_9479	Prolyl-Glutamate	17.6142169907476	15.0244582922137	21.4685471967132	50.5919725575263	42.1512142474055	48.1370206346425	1.3805758490295	up
neg_4058	Succinylacetone	25.1742439258733	27.4747486660749	38.2688380813803	79.7100968710847	73.6375304695827	82.4322418699607	1.37480538031646	up
pos_7512	Tetracenomycin B2	65.5764434697495	100.363425496417	88.8744636579908	216.574477768825	257.69414378771	183.450136110646	1.36802438787586	up
neg_9795	Orotidine, 5'-phosphate (OMP)	126.754385952629	115.534179167462	177.526346061072	375.579648786526	352.375953266115	348.530549070232	1.35850444454407	up
neg_2190	C20916	898.65109316792	550.608910104921	540.169180294111	1649.27	1465.46429063046	1930.8293074499	1.34266119713724	up
neg_6804	Pelargonidin	98.0313435681506	118.350872229507	136.393119429855	321.910256096606	293.835796928949	278.899725063021	1.34256688501277	up
pos_7120	Gnaphaliin 7-epoxymethylbutyl ether	186.862028689992	195.690387540745	202.467390956909	553.361145483988	444.468880574562	477.882432175161	1.33485426405526	up
neg_5777	Avermectin B1a monosaccharide	426.253265703227	532.180809640312	518.453691024704	1261.48531271336	1223.0283391872	1218.04968724522	1.32596422061758	up
neg_1902	d-biotin d-sulfoxide	398.67812863379	398.883992434805	454.948555930428	1074.04337173277	1032.82438213346	1025.47	1.32241478295566	up
pos_10715	6-Keto-PGF1a	126.108802501675	203.291093189732	166.594621217728	283.535551821286	472.14233868143	482.288126126735	1.31957563452138	up
neg_7541	15-Demethoxy-epsilon-rhodomycin	10244.4448946609	7087.16425834448	8601.52914165282	26868.1222043373	16790.2900452216	20804.7067045274	1.31367718851396	up
neg_8237	4-Methyl-2,4-bis-(p-hydroxyphenyl)pent-1-ene	592.712328597306	554.515451414071	592.467766652763	1659.74147519982	1348.38494769292	1291.48503945499	1.30537144442717	up
neg_6806	5'-Phosphoribosyl-N-formylglycinamide	1430.20952583522	1581.66046607884	1784.20447102401	3914.16544276885	3833.44510580728	4063.21569903662	1.30018393154738	up
neg_11048	16alpha-Hydroxyestrone	9633.66762264339	11121.9184516501	11850.5645433635	25644.394064481	26483.128981353	28133.7928261391	1.29956067809738	up
neg_1035	Angelicin	10522.0148186794	10224.0166807631	9825.91944066818	28204.9910028126	22569.5273851763	24410.0687474511	1.29822831894101	up
pos_7121	Pentosidine	267.464147048067	299.445631379421	241.710848620779	793.213882539336	606.983553493509	584.164407958748	1.29514021116082	up
pos_7029	Glycosyl-4,4'-diaponeurosporenoate	461.834693399665	565.087105845393	480.907690690914	1453.57815926427	1107.71222382737	1118.35525595349	1.28709354372222	up
neg_6464	Myricetin	106136.033619279	110873.402791974	127758.218246104	268379.328197754	283021.146983928	288590.854439703	1.28475000618856	up
neg_6668	Adenosine 2'-phosphate	10.0142706003431	23.6093986235197	24.0934448505401	49.9176874769434	41.6676629358603	48.7300615352696	1.28160240998691	up
pos_10391	Inophyllolide chromanol	366.441958408959	479.474020924696	439.026007431777	969.993341019198	1088.50541784753	1053.94789598695	1.27634588527711	up
neg_9305	Candicidin D	11359.6551877867	10154.4871816264	11520.6652079438	31565.2240715522	22489.4310077173	25831.2217549857	1.27395352781917	up
pos_2972	Palmityl-CoA	1376.34517111859	2328.2367081761	1562.08323017606	4734.3321829501	3865.6997988956	4116.65488595639	1.27176121701914	up
pos_10635	Urdamycin B	255.94011048871	352.59453058645	313.142241031493	576.855292890501	829.712315223642	811.177349263137	1.26676049384737	up
pos_7221	(S)-Autumnaline	271.141137547806	288.163973003995	236.013175572042	793.589428030851	540.319402811897	573.834554905554	1.26226287752887	up
pos_10611	3-Formylsalicylic acid	72.8982613132422	87.7306274725585	81.9040772059171	156.329517400187	219.196654374848	205.850441467265	1.26129218088417	up
neg_10054	Taurocholate	12313.6336295719	11182.7628777309	12894.1399300715	29104.6578568518	28439.638377336	29453.0800481759	1.2574085736972	up
neg_6659	5'-(dimethylsulfonio)-5'-deoxyadenosine	2294.86129130987	1040.01804150697	1438.88307204833	4014.13344997377	3095.40907274415	4297.90477368633	1.2567773195155	up
neg_5554	3-Deoxy-D-manno-octulosonate	1312.15813665407	2067.81899241712	1913.35272374228	3388.98831450166	5076.64582483482	4106.38392502655	1.24796878707121	up
neg_8721	4-Methoxy-2,2'-bipyrrole-5-carbaldehyde	1667.53425151514	1787.63722499328	1879.07552992827	4140.15264937354	4330.56173424271	4172.39200563925	1.24499443807226	up
pos_7531	Isoimperatorin	206.417419156772	255.849745270097	278.913910326133	676.30904668048	480.483905423996	583.697102468555	1.23159562099424	up
neg_4097	2-Hydroxy-6-ketononatrienedioate	4355.41927768517	4672.94016686233	5883.11923420524	11276.4574514488	11210.1515731975	12082.1811128088	1.21304678421563	up
pos_7673	Thr Thr Ser Ala	241.597206996107	195.19087153608	213.331191281324	590.806549315794	453.335769356907	462.117631949712	1.21219445007749	up
neg_4057	3-Methyl-2-oxobutanoic acid	77.4647094152056	71.1881532723417	94.6651560303259	189.742602720678	161.740949087672	209.88594175321	1.20610750392868	up
neg_8273	Viomycin	240.616329032117	289.471130307926	289.913532901667	607.105371995716	648.393243800899	633.536711387773	1.20395212149748	up
pos_9961	Alstonine	30.2532625979599	34.2570735847139	33.3785312479749	79.813162301676	71.8729860843947	73.7196319935448	1.20330781147848	up
neg_9382	Fumitremorgin B	1311.5126330728	1553.58872640518	1692.20854291068	3263.0240043837	3529.66355241426	3651.77803724801	1.19648429279242	up
neg_6386	Demethyl-desacetyl-rifamycin S	279.056340696549	354.872569864754	367.029590142572	752.428794841702	788.281081890641	752.024971530803	1.19568735688604	up
neg_1008	2,5-Diamino-6-(5-phosphono)ribitylamino-4(3H)-pyrimidinone	1670.19280753978	1820.24673421863	1575.42459211341	3907.26358270639	4187.19994370616	3494.90976200792	1.19392226300038	up
neg_8095	Alanyl-Aspartate	100.398186388032	103.33683782016	186.748814379711	273.576401995929	266.795859246354	346.178597420832	1.18294055732863	up
pos_7569	Naringenin	143.929441241122	112.749572171325	129.711632358108	364.650779975435	261.429931839203	247.907677433347	1.17755394592768	up
pos_9405	Histidinyl-Aspartate	24.3539096915697	19.6549218366038	24.4413982425732	60.0092756245974	50.4188683333878	44.3209104057174	1.17680330410525	up
neg_7111	azaguanine	119.337379032966	78.3967694725871	109.902974421142	238.594686078701	216.998636609474	238.196779246832	1.17326965285645	up
pos_8441	N-Glycoloyl-neuraminate	26.3169962759813	31.9229234233932	42.3788301709839	80.4132966489621	68.0643967219207	76.4323420504585	1.16044886499349	up
neg_9486	Sphingosine 1-phosphate	977.949634032895	1005.35121027047	1072.4991107705	2577.4995044305	2205.46626181788	2024.52306473714	1.15557260838929	up
pos_7516	2-(Formamido)-N1-(5-phospho-D-ribosyl)acetamidine	111.689701527981	99.6487299362313	103.996838402617	291.291749294872	196.978696105177	210.530224967237	1.14799444951514	up
neg_3577	tunicamycin	1038.29295351641	1131.47465953666	2095.42612522961	3515.91459375954	3469.35278717033	2418.62016375506	1.14064601209038	up
neg_3764	Gamma-Glu-Leu	4629.3155623547	4924.50681444089	5746.37166903771	11194.4869481427	10494.5755060364	12038.5415441106	1.14037988313222	up
pos_8869	6-Ketoprostaglandin E1	82.4644697524674	91.6320530153105	80.2437354082383	224.830102435491	164.313949683258	171.260732456278	1.13970943645687	up
neg_3402	7-Deoxyloganate	1915.19523725728	2879.0303864262	1988.25084647166	4204.64417323651	5121.64772830638	5515.97247210603	1.12982716736497	up
neg_8353	Meleagrin	493.638894711388	461.156243030526	498.837848636461	1079.97753877998	1073.46656941481	997.079382775401	1.11592850350597	up
pos_10612	D-cycloserine	414.849847343696	599.379623960014	504.019294345831	960.239076594212	1160.17699788639	1159.44227964618	1.11122531485648	up
neg_1588	N-acetyl-L-glutamic acid	305.287480808027	233.685002347765	360.917008069043	634.150612539235	537.223311889805	771.225120256223	1.11016840653947	up
neg_4922	4-Coumaryl alcohol	929.390780817798	926.556994073245	1095.48859716557	2087.80817020663	2093.4981540818	2179.71716439953	1.10784167374868	up
neg_5288	3',5'-cyclic IMP	498.106545167705	481.608714505124	605.554422752518	1093.03549336547	1066.77677858815	1239.55308692738	1.10053713979432	up
neg_7081	5'-[(3-aminopropyl)-amino]-5'-deoxyadenosine	1488.65205149799	1648.79407312497	1829.1799518153	3424.64258296807	3470.60886400008	3606.71968724261	1.0803220959321	up
neg_6186	lauric acid	659.014612541706	251.58524615477	418.317448179597	980.291083055443	743.728636089332	1061.66247357801	1.06777934169551	up
neg_9315	4-Hydroxy-2,2'-bipyrrole-5-carbaldehyde	1000.76993630403	1321.51863909867	1517.30451002227	2665.08579713307	2656.10999374477	2716.73226155257	1.06587023958372	up
pos_7674	7,8-Didemethyl-8-hydroxy-5-deazariboflavin	191.350237006145	188.307051251346	155.921474432159	452.112691492636	330.351521179268	338.094150630494	1.06504713260744	up
neg_3781	Leucyl-Glutamate	48.3315761177396	59.9951026276967	64.1118715382897	108.451921898952	138.838023461987	113.237311765544	1.06402599766951	up
neg_7031	Protionamide	52.9499296356508	82.7779497390747	79.0371148709055	135.821713780742	186.177115613274	125.701126452457	1.05977331645204	up
neg_9336	Ergotamine	1006.69535951876	1086.55656427727	1129.21354992419	2377.92430359473	2091.86990407929	2236.60727309474	1.0573739518116	up
pos_7414	N-Benzoylaspartic acid	41.2029851768947	78.6038545948522	72.3854241007877	154.022974908329	126.453664994891	118.482327054237	1.0536901065987	up
neg_3787	1-Methyladenosine	177.854470387982	269.629857697488	469.595320105685	542.486986629074	758.598919878793	601.957934673422	1.05318985577553	up
neg_10349	CDP-DG(16:0/18:1(9Z))	29.0821937293543	22.6783397424015	13.1435974306737	41.2401336243604	43.4359020681386	49.3672338447393	1.04631657346293	up
neg_6748	NPC	1657.7250677237	1818.81291824607	2023.63003100626	3872.38176141227	3796.41385117509	3676.18610502809	1.04450668881034	up
neg_8818	Oxytocin	1907.10577429802	1658.99716509011	2246.95673127163	4235.39914078531	3699.08418718864	3998.55526456822	1.03759183035279	up
neg_8010	Doxorubicin	5344.28891182878	7109.45296334706	8664.09497815706	14634.6173359549	13137.7678023345	15317.383248501	1.02888327996701	up
neg_7885	Asn-Gly-OH	107.328320864059	140.34721214259	142.561658524944	264.146679422194	290.59353544952	238.104585083609	1.02268720432214	up
neg_4514	Indanone	15.9270858670569	13.2747410459574	19.293523136431	29.4691585697305	32.5485425243074	36.3230018133054	1.01994224521677	up
neg_5921	Mevalonic acid-5P	18.4561681584749	14.7462613621836	26.3086847105892	40.9041781447012	39.982286834953	39.6488585768002	1.0182249634775	up
neg_5285	2-acetyl-2-thiazoline	545.443875977946	491.137072389645	636.892102372835	1168.75303882519	1082.51338882049	1127.38402159608	1.01360178052684	up
pos_2582	D-erythro-Sphingosine-1-phosphate	2901.13329078056	3306.34312181053	2820.15453368733	7503.55130009581	5214.67241429597	5488.87149978376	1.0120814242497	up
neg_3940	3A-Deolivosylpremithramycin B	42.0802766811184	24.9243053563037	50.008230572383	98.5170679223471	72.5421012660286	62.6025922515156	0.997755147598808	up
neg_10631	Scopolamine	1253.02048967188	1244.53692123926	1722.84168939702	2714.6666541465	2797.33523785836	2883.96836200677	0.992317622083417	up
neg_9120	phenylhydantoin	165.636688688112	212.093105730709	244.974479184766	400.997352178971	417.636775959513	410.252252296405	0.980732448590384	up
neg_8028	Premithramycin A3	2627.7199519283	2413.92517202235	3211.08142559044	5605.3082671328	4812.23935705874	5838.91646149259	0.978070750311543	up
neg_1276	(+)-7-Isojasmonic acid CoA	77.1348379056208	72.4084077873893	114.619005736606	190.655246038376	129.847814951643	197.267308919067	0.970888086109506	up
neg_5957	Rhizocticin B	553.800423263288	554.432221667688	638.33487037725	1156.31722165042	1124.25410780573	1140.16354449409	0.969783878893423	up
neg_7809	PA(14:0/0:0)	535.791320912116	606.310008201845	608.733979894559	1137.16574652932	1183.65768001533	1074.79714279067	0.955631875302237	up
neg_9579	Cannabidiolic acid	107.125079788429	106.154458173082	128.712404319347	224.414618810507	235.855475067783	200.317526876788	0.949787600161089	up
neg_9756	5-Oxoavermectin ''2a'' aglycone	278.462237418226	285.939574790194	206.572272642888	478.136974880582	516.650674580277	490.76922385323	0.946249566597892	up
neg_8845	10-Carboxy-13-deoxycarminomycin	987.087075921874	1191.07946078096	1406.17535767481	2533.27285523167	2122.26518750666	2244.79099990128	0.944956902337299	up
neg_7540	5-Fluorodeoxyuridine	1685.81702684137	2303.68092457317	2980.25256029736	4164.41389069903	4748.09359731439	4504.55650364355	0.94489008665011	up
neg_5219	PA(12:0/16:0)	20.2605724393124	21.5570190093735	21.9883162314538	43.3429996644761	42.3797653208291	36.8430264195662	0.94179446138268	up
neg_9075	Indoleacetaldehyde	28.0284277823376	18.1708670768369	34.9859990018516	56.7647871427283	59.8331657787238	39.0471124671493	0.938969515718881	up
neg_9339	5-Phenyl-1,3-oxazinane-2,4-dione	29.8703771384034	46.4291230726671	40.7217643341709	73.459265265746	79.2745546948831	71.2955272317585	0.936917020230913	up
neg_5195	6,7-Dimethyl-8-(D-ribityl)lumazine	73.3209417589136	54.6257004082996	73.0019683040664	121.526906667837	126.869922464893	136.097641618105	0.936136250144139	up
neg_1094	sn-Glycerol 3-phosphate	354.128521578617	583.462343002525	458.49128056757	959.869554870602	941.313158236393	763.508031019812	0.932584276031682	up
pos_3063	Narcotoline	1200.18266324507	1684.24124609307	1293.36721393153	2819.43942910817	2749.06194258427	2380.65903358529	0.928062126309597	up
pos_9391	(2S,4S)-4-Hydroxy-2,3,4,5-tetrahydrodipicolinate	98.0999289111121	95.7689489714758	87.3448753201768	206.718578598332	163.597482045264	160.594954401622	0.91680292058759	up
neg_7883	(S)-Coclaurine	211.755728426481	247.172549826925	297.919222213811	472.279409259624	500.447485754184	455.274862740116	0.915923213667281	up
neg_5551	2-Hydroxy-7-hydroxymethylchromene-2-carboxylate	315.793239829104	359.023563020493	418.747044544705	662.554148140214	701.607764547757	696.967045009908	0.914397317972995	up
pos_7175	OA-6129 B1	195.807635763174	191.667984955469	179.627243105295	425.798387006838	310.477989415769	326.108909991326	0.905624724293377	up
pos_8202	Fumiquinazoline A	3241.00505711582	3433.98636195302	3229.93	7411.15027860323	5398.97239296043	5723.84341032764	0.903953712209536	up
neg_8752	6-Lactoyl-5,6,7,8-tetrahydropterin	448.569671276284	391.243697469014	513.664345616694	896.588201849701	830.275721169531	799.116550878838	0.900172353874265	up
neg_797	D-Myoinositol 4-phosphate	134.813100111913	152.983641505975	176.677228818424	295.431385251752	279.357443279341	289.714731987202	0.89627415685096	up
neg_577	L-Lysine monohydrochloride	299.566375475039	291.296056250828	321.742103504071	594.510746352462	529.637264403498	568.601256293977	0.89130656611998	up
neg_7912	Neopterin	70.0865520545208	66.9539350581671	98.8096933268477	168.406522157659	127.320323075969	141.565279149159	0.890726661145242	up
neg_7705	Biliverdin-IX-delta	857.92814429661	1071.67244173836	1076.99918847342	1740.09473327133	1995.93514201785	1830.81239371118	0.888726371037249	up
neg_5571	NORSTICTIC ACID	690.952819652099	697.856883523673	918.372786803889	1376.11631092534	1371.73382540205	1518.11920039435	0.886741475183806	up
pos_7552	Eriodictyol	43.1256135695172	46.1492150669526	37.015934500128	88.0772781963771	77.824182474546	67.2000777657182	0.884209401317917	up
pos_9972	6-Hydroxytryprostatin B	15.3485110393306	7.92772402201802	10.6247291131372	20.4647060681113	20.4836029684966	21.5541159083501	0.882585858471827	up
pos_8034	D-Sedoheptulose 7-phosphate	60.6386965959761	83.8313571463585	72.5280130004756	156.381702450594	119.191253599257	124.034379500989	0.880900877163661	up
neg_11151	9-deoxy-9-methylene-16,16-dimethyl -PGE2	9876.09251457977	9378.00724570234	10588.7891280351	19259.4373671347	18488.301282082	17100.1110352899	0.878047860825556	up
pos_7579	S-(Hydroxymethyl)glutathione	82.9740763201353	83.550907780742	86.068097058149	168.75877388077	150.227355387304	141.570712143194	0.866564100674864	up
neg_7075	APC	7402.42933949408	8497.53131233783	9192.13391427007	14802.3175902582	15286.6691923442	15136.2510594662	0.849895185136778	up
pos_123	2-Methyl-1-Pyrroline	79.6778555653699	91.2613267020339	76.1672148753602	167.60039942666	146.736998618331	128.110206779794	0.840374259691238	up
pos_7501	Ile-Trp-OH	5992.42286208259	6558.87880035548	6048.09280030086	13313.1018771467	9641.35361415902	10313.7552922308	0.838888625383521	up
neg_8211	Nomilin	1134.28353703496	1193.78016393358	1153.08004622635	2099.34261164967	2122.27564054278	2002.57018521248	0.83832434996773	up
neg_5555	dIMP	157.085837611963	175.867421584351	211.046174004632	330.96133042323	316.414014947153	324.540990734834	0.837226981686431	up
neg_8528	1,3,5(10)-Estratrien-3,17.beta.-diol 17-glucosiduronate	172.334293842274	182.941397606148	203.108015691149	326.222568415923	334.361662556495	324.959146051905	0.819662524121806	up
neg_8274	Rhizocticin A	54.4640707902026	49.7986401232581	51.3212279106982	102.861559516279	76.2764221282955	94.8260448206056	0.816293332602733	up
pos_9493	D-Glucosamine	41.9606656916984	46.3544078873917	41.4524251107305	80.2020299584564	72.5263197804508	75.4078079477217	0.813966025913915	up
pos_7632	S-hexyl glutathione	88.1893920061847	116.951302351461	102.942819431493	189.31632770145	175.024361510952	176.928612669422	0.813025085113322	up
neg_8114	Methylmalonic acid	979.814926627406	943.41489204378	1185.73486930971	1868.60709031292	1694.53195621014	1869.79093149147	0.805296222585345	up
neg_4005	Anserine	113.048161044883	111.42302076398	172.824733379418	237.884805332609	228.991580603457	227.290686813441	0.805068973340487	up
neg_10255	Cytosine	211.644428308311	207.745103797062	246.109430838032	373.097834887621	392.645403569378	394.564626841529	0.801999324351424	up
neg_7128	Demecolcine	927.297755818703	1139.89798819239	1390.90094544028	1848.07	2181.35965016652	1968.49703923632	0.794485059103933	up
neg_7076	6'''-Deamino-6'''-hydroxyneomycin C	1075.67484359173	1271.81613353308	1412.10481256429	2072.20923607478	2269.0198895193	2160.68515047237	0.790286975171413	up
neg_7889	Salutaridine	903.657771992412	1067.90740394992	1277.60392040453	1917.50328944272	1862.68564648923	1828.00619147539	0.787465718561615	up
neg_4100	D-Erythro-imidazole-glycerol-phosphate	377.424267645367	493.706180913222	490.10779882273	889.352605309487	760.355744183846	691.840050278809	0.782543265733159	up
neg_10228	IPC 18:0;3/22:0;2	2147.78088091861	2073.69883528873	2233.39909758676	3621.41586024244	3604.49774839852	3862.7610542319	0.780625027229089	up
pos_8524	17-trifluoromethylphenyl trinor PGF2伪	1446.7386490448	1604.91567335989	1481.84638468503	2961.32384880102	2372.71131119571	2438.27824986816	0.777718567221051	up
neg_4108	Ellagic acid	980.328291390199	974.943010006217	1349.56905929701	1947.41090589159	1764.27311477483	1947.44635074857	0.775999789214607	up
neg_8270	Geldanamycin	3280.26863962542	3429.87168465161	3680.9252088487	5992.99923328973	5861.2745697084	5930.64509187377	0.775310794851115	up
pos_9917	Vinblastine	2615.47049808322	2146.71082908112	2128.48992630538	4602.11473946673	3515.26835483375	3662.62160419255	0.773623679832679	up
neg_2180	Glucosan	88.1669710603854	74.1329110685706	106.888926270294	156.798581763334	134.710522956322	166.556140564064	0.766934674880665	up
pos_2008	24-Hydroxy-beta-amyrin	855.514335302435	1352.9291101038	1226.50321013877	1524.60222603988	2110.19320904917	2204.16582040923	0.765424043865531	up
neg_10244	2-aminogalactopyranose	1129.86395528387	1267.89433726477	1218.95906586741	2036.94348905897	2183.56968610218	1908.55341744581	0.760986522102223	up
neg_8699	Norcraugsodine	655.510961093055	541.966777351921	637.275929677417	1168.68761773376	896.424314581185	1043.56023746988	0.760712101361531	up
pos_3952	N2-Succinyl-L-arginine	99.0938050215005	131.930505989488	117.710650602351	204.610954750299	193.126374744015	192.607473958583	0.759426832004305	up
neg_6970	Argininosuccinic acid	1042.36270386381	1130.80879097249	1155.53734623085	1828.77458918338	2066.54377973284	1731.01564177919	0.757232516790709	up
neg_7887	4-Dimethylallyl-L-abrine	240.46011792235	270.62674448816	334.026231904411	473.881230950148	468.099529016008	484.976450578068	0.755725751020827	up
pos_2604	Arginyl-Tyrosine	238.29929812093	269.481822549445	247.13560478372	503.440911085019	368.874619157956	399.071883939296	0.752014296729857	up
neg_7782	L-Serine-phosphoethanolamine	396.240825083084	388.202003771245	428.617643458159	719.564699194641	634.198146086452	689.104666860615	0.751944170669365	up
neg_10253	ESCULETIN	44.7390566900487	51.2235186651861	44.4739563031079	69.5332822177614	89.1352005475376	75.1765664654483	0.73563461383233	up
neg_11455	Deoxycholic acid	2234.09241652677	2350.84340712516	2634.26299446207	3598.86234455071	4241.44616319424	4133.93420845551	0.730023777101256	up
neg_7592	Alfuzosin	788.168667437229	734.278379863993	817.419469768964	1474.84484039855	1246.59597643518	1105.64858980144	0.709821374568702	up
pos_7270	N-acetylmuramate(beta-methyl)-L-alanyl-D-glutamate	83.045	137.541607912074	90.7390451694492	187.015752754895	183.035458355409	137.859537502437	0.706150581142782	up
neg_8121	4-Oxoisotretinoin	5397.9192515108	5802.10958952122	6573.97740941884	9942.39229702033	9470.13800605714	9285.81412083683	0.691198611178012	up
neg_3971	Pyrroline hydroxycarboxylic acid	106.081170991734	119.062261004966	101.895890618259	172.81238592469	173.395252490406	175.596868533313	0.674045291918201	up
neg_10257	Phenylacetylglutamine	1008.65165397126	1250.77014904125	1383.22756034517	1858.38435218858	1968.39467700389	1984.53253300953	0.673875674198489	up
neg_8096	Isoleucyl-Serine	92.457806947621	108.72262332441	106.194324056964	162.674210904338	172.345466950972	153.457676631082	0.668293004537992	up
neg_7369	6'-Oxokanamycin X	13715.3668044887	16228.7150429919	18104.6745685881	24316.4628632028	26515.4262523808	25456.5082633757	0.666964563723652	up
neg_7401	Rifamycin S	1455.35325641239	1580.45323103911	1813.4194348439	2691.45535217658	2558.25296514612	2427.8149499126	0.662886509861545	up
neg_9863	1-Palmitoyl Lysophosphatidic Acid	580.653288305954	674.653460148639	727.508357188595	1009.03152768289	1061.74703218817	1063.82318921224	0.660732005554188	up
pos_3002	Valyl-Isoleucine	9.90097591236457	9.39241483113629	11.6967117962335	16.9802256226978	15.6334457719295	16.3401833424278	0.65961493686017	up
neg_7846	AICAR	821.52818025466	909.582958664851	941.954764200266	1440.21967544413	1343.30428439201	1407.32491069464	0.648747089302439	up
neg_4333	N-benzylglycine	385.688949456453	337.281903873191	479.727696977264	667.512820006988	580.700911183922	632.575698947018	0.645063251967504	up
neg_7327	Rifamycin Z	479.72204006373	538.876332863859	548.917925863671	858.903626558706	806.619744440335	781.317819141752	0.642440023706102	up
pos_9397	Glycyrdione B	3582.21378605436	3959.91727237343	3736.50058977406	6713.2292667937	5235.6934892198	5650.81927289712	0.641962235496588	up
neg_7606	6-O-Methyl-N-deacetylisoipecoside aglycon	1051.57282948933	989.377755020043	1191.57166316835	1807.39956212308	1633.91365731544	1587.90111771724	0.637672740757952	up
neg_7892	2-[(L-Alanin-3-ylcarbamoyl)methyl]-3-(2-aminoethylcarbamoyl)-2-hydroxypropanoate	4858.38196168315	5624.55635577271	6327.8611068481	8808.3761037791	8730.96107820893	8567.33261471133	0.635030104761057	up
neg_7607	Narcotine hemiacetal	4918.36862723879	4400.25939277493	4978.85276686628	8306.99714267879	6832.05031188345	7059.81504744048	0.634724786105135	up
neg_7020	Estrone 3-glucuronide	18420.6004244028	19245.5469760108	22430.6247815384	31055.6720345561	30119.4360218988	32108.9653184087	0.634343281761789	up
neg_11331	cis-9,10-Epoxystearic acid	8937.15238849564	7875.39566888148	8532.76261123912	11224.6251144926	13245.7423685365	14430.5546528678	0.618085506531559	up
pos_9417	Asn Gly Gly Tyr	108.365707203346	107.726204052495	105.029882948947	173.384429384716	155.727921299714	163.010993768639	0.615899371427248	up
neg_8480	ONO-8711	20734.0065993415	20554.4664391912	23477.6855808023	34690.9344678412	31493.5483273234	33038.6250146258	0.615435967059232	up
neg_9143	13-Deoxycarminomycin	2069.01992603473	2178.21725476494	2346.94869895344	3400.24668655896	3293.7405084604	3405.70209245587	0.615044449774063	up
neg_8765	Ferulic acid	44.3416439856645	50.5451417225643	56.977213676801	77.1812302724891	80.8777013004797	73.2629960196625	0.607122121581537	up
neg_1174	D-Galactosamine 6-phosphate	653.848243138117	639.509269908254	731.720340581866	1027.13140863439	938.134275966189	1113.01233221513	0.604146162429127	up
neg_9078	Arginyl-Tryptophan	1385.34495406423	1199.67901989606	1286.88189671045	1926.45736052683	2009.80667401759	1944.32343483917	0.602916407281966	up
neg_8768	Cyclo(L-Trp-L-Phe)	169.608100849737	224.720605138689	219.704803588918	308.348060839188	304.140812810602	318.300667297235	0.600137609857339	up
neg_7757	Pentahydroxyflavanone	22.0752846536858	19.9480217069277	24.8832375408625	30.9014391268725	36.4486091286274	32.7372160358508	0.581039180637984	up
neg_3724	(2E)-Dodecenoyl-CoA	433.848199641386	538.227862157554	508.69291777154	732.871585931384	808.041198037599	673.614374107147	0.58065211215322	up
neg_5570	Epigallocatechin	299.383804580275	290.666009237178	369.898099753615	508.13460309229	433.724334630068	489.151613331696	0.576006276353889	up
neg_6864	Deacetylisoipecoside	138.550433850516	146.798417292395	190.172235894056	226.549960023285	256.907554545428	222.277233500637	0.56961672634126	up
neg_8117	Heptadecatrienal	92.8908085384405	112.168573043305	111.379906351821	162.558151634544	165.344530668588	138.189161307915	0.558685535989975	up
neg_8124	15-keto-17-phenyl trinor PGF2伪	671.511346930388	777.048287104722	787.240795705548	1105.84387481877	1111.77222283219	1038.72602980812	0.542460867047639	up
neg_8259	1-Hydro-1,1a-dihydroxy-9-fluorenone	211.109687187333	198.699552488367	230.92442434904	319.456326482931	287.674831508577	319.847650691444	0.532811566897869	up
neg_7115	Biliverdin-IX-beta	2107.40440816438	2255.31903248264	2504.0352715244	3313.90476258947	3381.2976654072	3211.31720742713	0.528749027596389	up
neg_7893	sinefungin	13454.8881721632	14514.4121128731	15706.966190179	21381.557065381	21248.2427098599	20354.749324475	0.528148423421512	up
neg_8559	cerulenin	2120.03244026606	2119.07022347469	2372.85804061727	3242.32319932642	3056.20266792029	3164.07458251132	0.517158559482777	up
neg_9123	13-Dihydrocarminomycin	7236.43388002005	7435.51703558865	7848.89201949104	10993.9449376889	10281.1294946353	10595.8808905661	0.500981436920936	up
neg_8767	Linatine	57.4046345486895	64.3549743716945	83.2648981051736	86.9385854449603	104.361776694496	98.8015196121116	0.500763285119694	up
neg_1370	Fumaric acid	1977.00522875181	2253.91081189721	2523.25505032606	3075.8665155565	3013.31560081666	3447.97934682097	0.497781217142928	up
neg_8123	Monacolin L acid	1561.75472965598	1703.84701258405	1820.38287718998	2472.45900484178	2425.94540714605	2275.92198090695	0.496316282411032	up
neg_7485	6'''-Deamino-6'''-oxoparomomycin II	738.717658121746	710.273475119609	900.648695674259	1198.92760078523	1041.55807227551	1069.47020616038	0.494372360231194	up
neg_10524	delta-(L-2-Aminoadipyl)-L-cysteinyl-D-valine	190.80486808966	233.884137318246	238.221229316927	294.858904671542	341.115859863049	281.033426144642	0.468121093048823	up
neg_8515	Ser Tyr Lys Asp	13260.7395436432	14130.8630082046	15347.6515565351	19792.7395198853	18834.1517074696	19800.7290089457	0.451088799248642	up
neg_1371	L-Malic acid	4156.66642923111	5019.87148959169	5349.91520021084	6378.23816475697	6422.24394020416	7055.22784384336	0.450871458519217	up
neg_8862	3-Methylindolepyruvate	182.500070191998	197.910229125607	218.581511009096	272.556657511295	287.442571330577	252.987653073098	0.440695795639698	up
neg_11870	Linoleate	2085.25124768901	2001.07393125788	1737.15390496705	2641.36916848575	2587.76572132121	2449.62439182988	0.398991911256448	up
neg_1127	2-Hydroxy-6-oxo-6-(2-hydroxyphenyl)-hexa-2,4-dienoate	132.92971090669	118.019509429719	112.372013041118	164.438955167989	163.756182490489	143.388005010805	0.376266465467998	up
neg_4568	9alpha-Hydroxyandrosta-1,4-diene-3,17-dione	1590.53940206007	1560.8966797062	1842.85344830722	2192.15633086687	2101.27484771407	2146.70612118696	0.36681198610788	up
neg_788	L-Histidine	1917.2992343583	1910.5865730198	2248.65869699914	2610.4846272906	2386.29802040156	2758.02287339816	0.351839449056887	up
neg_10221	Avicholate	2809.66599993108	2621.78328988446	3183.72224993959	3645.18772590665	3573.59395032426	3676.9605757908	0.338813052832862	up
neg_1193	Novclobiocin 105	218.921684471318	254.382652792133	272.555668482734	282.071276886477	325.04012648903	330.281658422493	0.329749247486644	up
neg_9256	Aconitine	1333.11197960072	1429.21486205335	1549.66	1835.40063598513	1813.94128241254	1755.97000020897	0.326023585963263	up
neg_9320	Roquefortine D	1760.25261113108	1933.87404022799	2101.17355678456	2397.38855453189	2326.85913345033	2424.55567603411	0.302818372167244	up
pos_9496	Rotenone	40.3207510138708	45.1484941963329	43.9420735312586	58.3871524567003	50.9606387526861	50.1950315931644	0.301979903238205	up
neg_8936	Coenzyme F420-1	154.70067088402	176.111614045656	154.195121783931	202.258176928631	198.62091122385	191.783363993296	0.289203879770649	up
neg_5683	4,4'-Diapolycopenedial	451.952801709417	485.212528810343	530.978893567036	598.070941342158	581.964932535378	598.254	0.276496580730167	up
pos_9719	Homotrypanothione disulfide	29.9154833685819	3.80713274818584	10.4592918016553	303.48459974761	205.758961225662	178.549167636167	3.96045	up
pos_10192	Kanzonol E	488.862577063636	617.749452364094	573.172201868052	1270.35666961721	1365.54208329103	1352.52362790799	1.24754	up
pos_10242	Glyinflanin D	1290.74318682101	1486.70016035341	1418.86047128561	3229.45779080025	3162.58382336987	3244.68226569425	1.19942	up
neg_8514	3''-Oxoribostamycin	2582.43839693056	2576.28181182085	2773.81877396283	2293.81965415242	2124.68266892942	2270.13439214914	-0.246071	down
pos_9798	S-adenosyl-4-methylthio-2-oxobutanoic acid	43.7425791095601	45.2695112029522	49.0998861187407	41.3767283640315	34.7270170796728	37.644251384857	-0.279997	down
pos_9542	Timolol	95.8369261831703	96.4985	97.6375354853052	79.8241285033902	78.7999525231663	78.7197711566847	-0.28894	down
pos_2888	(2S)-2-Hydroxy-3-oxobutyl phosphate	5838.23229333045	6620.15931442742	6189.18360856315	5620.36285416752	4412.71120789623	4722.70227820275	-0.337708	down
pos_2887	4-Hydroxyisophthalate	16642.7742287332	19074.539021768	17925.9570726162	15964.5475087648	12791.8576338418	13650.4076560005	-0.339101	down
neg_1871	2,3-pentane-dione	1067.01827466334	1133.3583946348	1094.86004403582	897.718921225019	805.279488065254	899.358762545371	-0.340563	down
neg_8878	7-Mercaptoheptanoylthreonine	214.393991508029	221.022464971296	240.467401573878	164.771060980584	192.88965924279	169.047022024024	-0.359773	down
neg_11756	Dehydroergosterol	322.409721389993	348.695981154455	366.590556412042	242.153425912208	300.656594700854	260.944410113679	-0.368558	down
neg_6057	4-formyl Indole	1931.14329495239	1629.16775742333	1898.94227114333	1323.96963966345	1293.88129321555	1553.58788812102	-0.388159	down
pos_914	N-Formiminoglycine	11879.1802125102	13942.1801207156	12435.3252888993	11286.3312471827	8815.21747797419	9097.75069221727	-0.389778	down
neg_8266	(6R)-5,10-Methenyltetrahydrofolic acid	804656.277929537	863557.794814543	939210.417230407	648120.677686242	650835.669308407	683962	-0.395	down
neg_987	L-Aspartic acid	3742.89577794032	3609.37146431852	3403.09384519819	2851.25306696652	2628.90526756153	2692.58026368423	-0.396164	down
neg_1003	D-Mannitol 1-phosphate	956.037518489399	1143.54022603785	1109.6673217772	813.107111308391	826.770491422346	784.336873686972	-0.404717	down
neg_8316	Sarpagine	5268.60967293726	5969.38105671716	6186.96417795164	4486.1985486308	4540.26851142344	4132.73848402361	-0.405083	down
pos_9805	Dihydromacarpine	312.992897936779	314.142558275897	321.479810521111	263.886109015335	218.546685171024	226.816864564877	-0.41953	down
neg_8320	Cannabidiol	1396.97714953933	1647.92722876089	1662.72328273231	1147.04505859056	1219.49385696077	1150.81820491434	-0.420508	down
neg_2150	indolmycin	582.107083834799	565.48125650749	677.567238522285	510.291013170061	394.969287183445	453.445366460917	-0.425786	down
neg_8789	3-mercaptohexyl acetate	79091.8525550994	83789.635275086	88136.9529045968	62735.9690718083	62798.4486820637	61121.4538489269	-0.427412	down
neg_11039	(+-)-Mevalonolactone	206.953918142135	184.987985379057	232.60182548167	144.103095153129	136.533643982308	180.492814231912	-0.43763	down
neg_993	Dulcitol	13755.1182557227	14373.5724157967	16358.8586993004	10371.2197207751	10110.6228233888	12291.4867947172	-0.440879	down
neg_8329	LOBARIC ACID	335969.960159765	358239.184640018	382566.528262203	268845.057456063	263718.821824658	259310.417797642	-0.443374	down
pos_518	Acetylcarnitine	7226.26663965245	7620.00133934474	7417.93977992877	6376.69524586612	4901.0035576338	5030.89550849913	-0.449094	down
pos_8387	3-alpha(S)-Strictosidine	155.884947776631	168.557171840125	184.257743526751	146.495001998767	111.758374781143	114.352718842295	-0.449163	down
neg_6968	cis-3,4-Phenanthrenedihydrodiol-4-carboxylate	292.723781730756	316.187705064353	321.254624858335	260.457645471893	217.67617807153	203.081489896868	-0.449378	down
neg_5721	4,5-Dihydroorotic acid	13982.7137277718	14623.1450875715	16683.6862215708	11549.5753253085	10303.6026324109	11140.2525022592	-0.456999	down
pos_7865	2-Phenylethanethiol	74.3519894317931	80.4886735557569	76.2512250232804	66.4782531566659	52.7832784660294	48.5375287159866	-0.461732	down
neg_8321	17-phenyl trinor Prostaglandin A2	19043.1623819666	21868.1846388793	22634.1857844653	15443.7501630848	15747.5289857235	14802.117395013	-0.466364	down
neg_9142	L-Kynurenine	5079.26854936859	4476.18491490621	4731.16705113696	3767.9377357558	3185.0825797961	3381.00948236278	-0.467262	down
neg_8311	Feruloylputrescine	96.719657350894	106.65019532064	113.323982114207	77.6879120799092	74.5135019869138	73.8954951049436	-0.486148	down
neg_1362	UDP-D-galactose	1449.84084083343	1564.79974703945	1620.37586862835	1256.07131969095	1086.11597470711	960.284465881629	-0.489028	down
neg_10853	Gentamicin A	25970.8421245277	27707.1522113167	32027.270272936	19159.5511236233	20135.8845746967	21732.0990605449	-0.489924	down
pos_917	trans-Cinnamic acid	2030.00663327983	2403.33577471294	2311.43553829659	1761.75693368931	1476.76589670596	1554.55322563621	-0.492819	down
pos_7423	Alanyl-Proline	634.970174488606	714.595	690.484419482237	566.905032377948	411.12118313212	461.763309809307	-0.502747	down
neg_8312	Estradiol-17beta	1366.10847909927	1590.57304053897	1696.38054379746	1119.77919253107	1085.59171022657	1077.90582865983	-0.503044	down
neg_8427	1'-Hydroxyversicolorone	42493.3485016217	44736.002080425	46698.1563949979	33309.2215782197	29854.0140250347	31105.2333697781	-0.506605	down
pos_586	Niacin (Nicotinic acid)	1259.99244354151	1307.00872111809	1398.86438279703	1130.18643616369	805.775560606546	849.128850183228	-0.509911	down
pos_10473	dehydro-D-arabinono-1,4-lactone	47.6381990333838	57.5852412459449	54.8200669958264	35.8596164359893	36.7330730598464	39.7884276255834	-0.510065	down
neg_9862	Cholic acid	4088.1606686449	4050.88205483394	4732.09819557777	3069.25834439483	2995.18946174202	2970.36002677828	-0.510574	down
pos_5096	Nocardicin G	1825.95250052902	1880.38503955544	1656.85609102178	1527.85570751778	1100.25297661983	1117.3365695383	-0.517955	down
neg_8310	Psilocin	152.83714135962	165.939545388898	174.64648732374	114.471108165574	117.46504649691	111.772609937697	-0.521639	down
neg_8318	Tehydroabietic acid	82.2951401275185	95.049070543146	88.0042757823707	62.1934619634289	54.2068362456924	68.3496647902757	-0.522314	down
neg_6649	DIACETYLDIDEISOVALERYL-RHODOMYRTOXIN	920.852489190155	1022.35560451636	1046.05131619766	719.428666529324	648.975239688644	705.128907194356	-0.527697	down
neg_8264	PD116740	2377.44035894756	2970.43366491552	2944.48304507389	1950.80075919875	1892.36695849467	1898.80852962229	-0.530235	down
pos_7871	a-L-Rhamnose	218.945837814587	212.439024973531	251.768535366408	192.245769917328	142.667489622743	137.662129282284	-0.531665	down
pos_9671	PC(18:1(9Z)/0:0)[U] / PC(18:1(9Z)/0:0)[rac]	10430.4613306446	13361.0870087975	12301.9578056914	10037.8423409937	7051.33922843117	7860.82412959552	-0.532699	down
pos_7877	4-Hydroxymethyl-3-methoxyphenoxyacetic acid	206.822258993925	196.002301567312	233.121275368249	176.687534707676	128.521118485134	133.932258585263	-0.53422	down
neg_1499	gamma-butyrolactone	356.438247274969	332.469	418.060329698583	238.447106033891	228.729630779421	296.443828183453	-0.535685	down
neg_8307	Acetyllysine	236.854094444364	275.970588654185	291.516384281569	189.361627807036	184.716615133584	180.455067144223	-0.536533	down
neg_9663	piericidin A	144.801413798317	170.877989089564	177.482208046863	109.642638726195	110.007615504812	118.137865899231	-0.545942	down
pos_7861	Pro His Thr Cys	298456.752626078	314690.78086695	289465.218559949	246297.274897385	178414.283430403	190939.457131969	-0.551994	down
pos_517	1,2-Dihydroxy-6-methylcyclohexa-3,5-dienecarboxylate	209.036084061216	191.952922144664	169.190488384835	160.937241981547	110.255478624006	117.361442537131	-0.5533	down
neg_8324	Bisindolylmaleimide I	34049.9272111581	37990.2830981193	38902.4837641898	25787.6533149721	25790.9251088429	24013.6728281698	-0.553504	down
neg_9543	2,6-Dimethyl-1,7-octadien-3,6-diol	2677.87569394747	2783.59629209134	3192.37153157305	1998.55190883888	1889.48444456103	1983.0800130515	-0.559706	down
neg_1581	3-Vinylcatechol	4429.63135226584	4387.95821286105	5370.72789720277	3233.01870451286	2976.86469538747	3415.38142972377	-0.559805	down
pos_7602	Prunasin	525.011038488031	560.48228130888	521.13830258986	430.582243299716	327.930645316982	322.948082481049	-0.571058	down
neg_5873	S-carbamylcysteine	1398.21420845226	1384.8528725918	1494.76498081933	997.99760052211	907.231098270055	966.804744550786	-0.574807	down
neg_4141	2'-N-Acetylparomamine	276.366584096367	297.881388566838	332.924775541391	218.010726850315	205.474474745174	180.596662600912	-0.586633	down
pos_478	N-Acetyl-L-alanine	764.271296698294	766.092270976324	683.304384777633	563.350976807614	451.568248130785	454.728327541777	-0.590969	down
neg_1408	Bacteriochlorophyllide a	873.286549808968	754.565893926499	1005.92479985392	604.647916554586	508.009612746426	632.846223147583	-0.59349	down
neg_8293	fructoselysine	78.5357471277146	74.5277780338251	69.5746298051791	46.1155	44.3007749723258	57.129755118759	-0.593536	down
neg_3591	O-Succinyl-L-homoserine	863.880640798421	807.568972273004	995.667938353861	613.763140436829	553.943556078878	599.315630081774	-0.593961	down
neg_7640	BISSALICYL FUMARATE	3793.09770108028	3785.14343773349	4493.25140432037	2716.55428113724	2479.55282833506	2770.06244862325	-0.599646	down
pos_8240	Urdamycinone B	114.030363402961	95.5006783673147	105.003027689248	81.2702606540946	61.7641216064508	64.405282632235	-0.600525	down
pos_8019	Abyssinone V	1227.90504868862	1225.1943629426	1104.96684388557	944.721814489597	673.162982691603	694.017385794641	-0.622013	down
pos_9520	PE(16:0/0:0)	2011.94122810176	2252.07443114871	2095.05285344888	1577.32427751378	1244.29058833157	1305.86850946042	-0.623553	down
pos_10268	PC(0:0/18:0)	5310.89113818309	6281.02409289846	5612.69137296191	3930.66536295467	3548.58306748663	3644.56300600919	-0.629144	down
neg_8976	10-methyl-5,6,7,8-tetrahydropteroylglutamate	194.426592264151	143.016552776835	166.614901573679	112.640589893785	123.529566518108	87.5720930937742	-0.638744	down
neg_5772	Pentanoic acid	395.693583291922	390.015630056658	441.452929725222	243.962087831588	245.206568366523	295.518633794502	-0.645136	down
neg_1598	Histidinyl-Asparagine	723.860796676393	631.080339118226	742.992573146692	467.214470989472	389.740175354695	482.356510334217	-0.647478	down
neg_8305	UDP-N-acetylmuramoyl-L-alanyl-gamma-D-glutamyl-L-lysine	761.552259396562	626.595634542897	799.508060942954	533.323247535362	418.42809764612	443.76041678895	-0.648592	down
pos_3162	Tyrosyl-Proline	12.0774624175011	15.1987064582519	13.2111102069283	10.5734069439944	7.13445194413444	8.11779529972283	-0.648664	down
pos_542	7-Methylguanine	121.927451460088	131.265281114537	136.983457270498	100.240058018404	70.0109537926103	77.8934151616024	-0.652946	down
neg_11534	2-hydroxyhexadecanoic acid	17518.5576404991	18636.2471597665	18299.5570428416	9711.54611475357	12700.403939132	12153.5592899587	-0.655714	down
pos_10455	Serinyl-Proline	181.398674644627	239.23771305554	199.797917861151	130.446022898414	130.497231590159	132.845066171747	-0.655858	down
pos_7400	His Gln Glu	316.386135909095	366.002342610184	351.117	265.082191502306	186.549072097017	204.136327119886	-0.65629	down
pos_8014	3-Hydroxy-7,8-dihydro-beta-ionol	205.424837444784	199.606182201737	192.294470781922	156.252741971492	107.263792654692	115.149111631983	-0.657593	down
neg_7982	octyl beta-1,6-D-galactofuranosyl-alpha-D-glucopyranoside	707.755273107365	842.135495346597	923.425255521847	508.340137917766	523.806568031008	534.776062995591	-0.658513	down
neg_8347	Bilirubin diglucuronide	167067.558213794	125460.157286137	157908.66081735	101695.139530547	84907.6118028026	98159.8373038178	-0.661564	down
neg_3908	Xanthurenic acid	1251.77426843601	1251.33256449045	1417.45127149995	853.966381580346	791.546611659309	831.361756557592	-0.662538	down
neg_6651	Thr Leu Asp Glu	4011.52157748263	4146.29456507413	4303.6098170565	2622.21431881775	2528.34527247399	2717.25240156595	-0.663435	down
neg_11278	Chanoclavine-I aldehyde	175954.509411241	187847.300933474	202214.014960172	110915.836025918	123025.365506057	121936.996011043	-0.669459	down
pos_1182	Pantothenic Acid	445.39043040217	495.823604126974	428.549939914805	325.378522851818	269.81334970757	263.85947826625	-0.673111	down
neg_9161	Shikimate 3-phosphate	3127.20356625368	2696.71667022811	2923.17119499676	1902.31761043275	1738.19272115323	1828.44451314236	-0.677538	down
neg_10723	Nystatin	604.639831680364	467.931505203198	545.852537951302	410.05236670451	228.60998544062	373.026669498663	-0.677824	down
neg_10714	PE(16:1(9Z)/0:0)	4768.64726005611	6017.38771168553	6492.06490777474	3157.07307677711	3784.03822813139	3835.87202474235	-0.680991	down
pos_833	Rimiterol	13897.6047033146	14335.3618276335	12734.6198552076	9811.82788603983	7764.5712154789	7914.0754113833	-0.684525	down
neg_1415	L-Valine	493.323861136569	467.489000893945	579.126675916974	332.495	304.686994278401	314.907931753608	-0.693704	down
neg_10398	Crepenynate	809.479742106559	792.507209126802	890.887942431406	512.667300135711	505.612677428206	515.373490391769	-0.700838	down
pos_368	N-3-Hydroxyoctanoyl-L-homoserine lactone	275.502448572998	310.719500042395	308.747875302498	198.337849318845	178.803748716418	172.692189753239	-0.702843	down
pos_8429	Boeravinone A	1535.1728294477	1578.33797558078	1517.75778846788	1177.07380797026	808.21058704628	842.17828240439	-0.711899	down
neg_9827	1-Stearoyl-2-hydroxy-sn-glycero-3-phosphoethanolamine	306.833095214551	280.372864331469	346.195439004966	179.991742656914	192.856580463274	195.535223247325	-0.715633	down
pos_25	2-Hydroxy-cis-hex-2,4-dienoate	22.9761601819011	24.388603773985	19.1285172727211	12.6439884822494	13.6055744563371	14.1916759535501	-0.717381	down
neg_6287	p-Coumaroyl quinic acid	1953.95588595614	1980.15461187038	2257.47096041498	1294.49517226144	1190.32223426219	1276.99531963689	-0.71888	down
neg_3881	(7Z,10Z,13Z,16Z,19Z)-Docosapentaenoyl-CoA	1882.1	2409.80053759612	2459.03060734764	1477.14045945524	1479.79228047032	1143.71813465459	-0.719233	down
neg_1237	9,10-Dihydroxybenzo[a]pyrene	1978.94120317665	2060.31609066403	2251.88227840459	1246.02441927956	1351.0327051811	1223.89740785207	-0.719388	down
neg_1583	cis-1,2-Dihydroxy-4-methylcyclohexa-3,5-diene-1-carboxylate	3330.15095918053	3123.58872396935	4041.49522810712	2118.71556240403	1851.78008222545	2396.81956129629	-0.720977	down
pos_10458	p-Coumaroylagmatine	347.478274392666	441.431097505373	398.983721080013	226.816769096292	243.879160663778	249.87097187372	-0.721201	down
pos_747	3',4'-(Methylenedioxy)acetophenone	841.800759698727	943.835670512008	882.144111388233	604.657063148826	502.472515579561	509.205942106903	-0.722913	down
neg_9270	Phytosphingosine 1-phosphate	772.583233278834	1011.63045134882	1063.22280001925	510.638119885547	499.951148875275	713.978684217903	-0.723429	down
neg_9790	L-Ala-gamma-D-Glu-DAP-D-Ala	1702.10035913449	1363.58862580158	1641.42600670322	1215.15816845975	718.20730084311	915.451993611874	-0.72448	down
pos_2680	Echinacoside	352.891498333621	386.437059802018	321.919592492803	260.399740574965	188.194376505681	193.23979090015	-0.72549	down
pos_8015	Pterosin O	1388.47138493044	1503.91734326824	1382.56991907615	1030.69387117986	748.744771091324	802.133755496843	-0.72766	down
neg_925	gamma-amino-gamma-cyanobutanoic acid	2030.59632876292	2182.01674619251	2154.85896246905	1358.49017709776	1238.5670484818	1247.63104280669	-0.727854	down
neg_4370	Anisomycin	148.815686571962	179.312667396753	176.198322704514	92.6858954067178	100.969022805222	110.659366087081	-0.728796	down
pos_10459	p-Coumaroylputrescine	583.375743425196	822.954963613673	702.624517733609	372.109891085182	431.957180524459	465.379422960134	-0.732329	down
pos_10456	D-Glucuronic acid sodium salt monohydrate	202.366027136372	251.993434513753	233.38704497749	135.913116107183	135.45150751231	142.322910748047	-0.733335	down
neg_10331	IPC 18:0;3/18:0;1	63648.0415034469	49876.6919227278	50937.4287543523	33356.8818571959	34307.198370363	31215.4059082061	-0.734013	down
pos_8784	alpha-Methylstyrene	3216.14138741731	3823.42816348929	3025.8525318428	2688.79582790081	1714.47548113431	1647.16789027335	-0.734296	down
pos_1118	N-Isopropylammelide	176.239458597083	234.384319189616	175.900293122432	125.801056181891	122.701586824884	103.957	-0.734733	down
neg_10750	PS(18:0/0:0)	250.902858190776	322.354468048952	319.979103636745	124.127170053289	192.073545728782	218.999417117703	-0.738964	down
pos_10740	5'-Phosphoribosylglycinamide	175.773220995363	195.685957389803	189.374753807504	98.4986491153149	118.070628889854	119.355668300944	-0.739435	down
neg_8973	Neamine	255.500920836276	308.801088951953	285.105032182083	174.742568774653	188.985187321262	144.099711703089	-0.742118	down
neg_919	D-Serine	251.498164834211	229.880881228407	240.213361116217	169.642400850594	115.102917476338	146.208307215509	-0.743652	down
neg_4170	amiclenomycin	1741.19490734366	1869.50387320073	2152.17200415593	1108.23651283727	1086.13091813155	1220.31816488988	-0.755035	down
neg_9478	(卤)12,13-DiHOME	7101.40864512324	6666.05071321855	8012.07224840857	4488.62637914841	3989.99068029994	4408.13536424799	-0.757084	down
neg_11132	N-Oleoylglycine	799.452390672839	828.103484347961	841.520490310872	438.874352841154	523.737220474706	495.171532478661	-0.760195	down
pos_8335	Thr Ser Ser Tyr	7684.29816800479	8165.04734376748	7555.48714024079	5557.08429133195	4037.25309701906	4210.15	-0.761669	down
neg_10791	Galactosylsphingosine	22017.7330647261	23010.0807271581	24639.1	12525.4488000813	14549.4333439899	13963.9928632725	-0.763482	down
neg_1687	UDP-glucose	481.460563839355	516.907652238627	519.796261129704	336.224887445725	257.245401450052	296.885350444042	-0.769874	down
neg_9650	PG(16:1(9Z)/16:1(9Z))	205.918532099239	178.264570012802	188.823226579403	124.568201720148	108.435825197607	102.968557004591	-0.770208	down
pos_9516	1-Palmitoylglycerol	157.397943166674	176.089744670238	169.856882485677	113.194497637036	83.1666496475381	98.0760389654827	-0.773586	down
pos_7607	Rhodomycin D	566.568648701093	601.143689127888	535.421376432404	381.399481173119	317.849640290531	296.901622446321	-0.773756	down
pos_9602	PC(16:1(9Z)/0:0)	603.197618809886	473.297268926408	504.714918934212	388.001719058152	259.500461014749	275.808698639304	-0.77614	down
neg_6746	Prekinamycin	1586.00071342705	1850.72401864216	1896.46825698962	1035.26575395008	1049.43423526597	1025.17473605478	-0.778143	down
pos_8308	5-Methylcytidine	253.410551315231	244.389031849742	232.166875102453	175.750909502913	126.503662155333	121.521246907931	-0.784529	down
neg_10792	LysoPC(18:1(11Z))	118860.147935103	113241.150973258	132243.80980009	66552.9436439075	70685.4444978148	73968.1602294753	-0.786651	down
pos_8080	Ser Leu Pro Thr	99.422116599923	118.128185697435	99.8944054410066	69.2595696290495	58.2732396937356	55.9692009543512	-0.790709	down
neg_4892	Methymycin	206.232912622546	207.343756675801	217.259700505312	128.425393363955	119.869263405234	116.129784150445	-0.791646	down
pos_10465	5,6-DHET	551.870590507888	801.185977513038	701.952315618581	323.815916396742	428.678419902176	433.104405002142	-0.793529	down
neg_9098	Phenylalanyl-Glycine	2195.58411326991	2269.0029527538	2485.76439421808	1320.20291363537	1299.50318079202	1373.71883226467	-0.799459	down
pos_3553	Aspartyl-Proline	14.0943594114375	13.1271624978493	13.714784049117	9.44087658015498	5.43007434558799	8.64306022330876	-0.79986	down
neg_7161	5-epi-Valiolol 7-phosphate	18391.8610006905	19921.4952726356	21096.7465104606	12177.4599020983	11052.855678177	10864.5786324242	-0.801153	down
neg_10400	(卤)12(13)-EpOME	15493.5167387827	14091.2622456067	17800.2167769678	8970.54607906627	8492.30164429602	9709.84936749798	-0.802273	down
neg_5579	5-Fluoromuconolactone	1684.29711027608	2119.92684014402	2349.57990875471	1111.41453560241	1250.01183121936	1159.71622597395	-0.805435	down
neg_1530	Itaconate	930.217385663634	913.054143871805	1079.38010638103	544.700309388854	514.945150722415	612.041731562508	-0.805973	down
neg_1542	Nivalenol	155.541075547493	198.463460423938	169.371118854593	119.945378461841	108.736341345044	69.9921502039434	-0.809276	down
neg_10279	Gentamicin C2	629.17415210035	838.418139916422	663.324069191177	415.488983336214	386.350223889962	413.382733881171	-0.810254	down
neg_1423	Abscisic alcohol	774.412847682003	748.621917607515	994.464384211301	525.230494369923	447.102548392228	459.655957177152	-0.813971	down
pos_8021	Austalide H	15723.7895759415	16895.208542619	15701.117236942	10757.8840197457	8151.83499334908	8488.3070910372	-0.818552	down
neg_9652	[6]-Shogaol	9080.36882109608	8699.88419272087	9752.1472880959	4953.26976075078	5250.47328716717	5382.22320128434	-0.820883	down
pos_503	9-[6(RS)-C-carboxamido-5,6,7-trideoxy-beta-D-ribo-octofuranosyl]-9H-purin-6-amine	51228.2469614345	51689.300984279	48319.6918509965	33462.0430215096	25181.9463974728	26901.2763400688	-0.822054	down
pos_10463	2,4-Diamino-6-hydroxylaminotoluene	2020.15290916042	2943.41713616575	2545.40374713075	1146.94929193602	1519.03589046229	1575.68426899522	-0.823984	down
pos_9607	2-Hexaprenyl-3-methyl-5-hydroxy-6-methoxy-1,4-benzoquinol	1651.67767610058	1222.15941654185	1427.80989717593	1034.30161529948	680.541655019415	712.560204020048	-0.825475	down
neg_1742	gamma-L-Glutamylputrescine	1581.33042480831	1762.13223183819	1798.87328899274	819.084533749089	1174.54965492411	900.42396994145	-0.82933	down
neg_5632	2-(3-Carboxy-3-(methylammonio)propyl)-L-histidine	348.785984145465	422.556257867458	483.434969143615	203.20037318367	252.217327728809	250.36542959398	-0.830134	down
neg_2083	2-keto valeric acid	82.1175844875627	86.0683336358805	104.323494576624	49.6786754859292	42.8633994650737	60.5225469186364	-0.832165	down
neg_8286	Columbamine	723.696919735984	715.159447981445	856.643	443.420652107573	411.809865214873	433.156093812695	-0.833243	down
neg_1416	N-Tigloylglycine	533.477464415103	487.278902355585	600.999769224708	322.298344057846	279.991771567888	305.69359823132	-0.836819	down
neg_1531	Xanthine	3221.7384357717	3277.01640422056	4047.5716026755	1905.91437817364	1834.41237895583	2161.7696204893	-0.837441	down
neg_1419	D-Lysopine	1400.33594156994	1341.79221377407	1592.77958877338	904.253351151038	777.426963064222	743.38305134179	-0.837979	down
neg_7009	gamma-Decalactone	56.1932302320716	43.2374868095788	56.3799297255352	28.8367116792131	33.4569146340961	24.4963083900544	-0.844194	down
neg_4701	5-Amino-6-(1-D-ribitylamino)uracil	308.497096422117	263.450282133419	335.291199218501	180.186745462958	154.746326883877	167.290229053272	-0.853153	down
pos_7425	Leukotriene F4	2171.69085881297	2424.96179530658	2191.52224103336	1515.60964487469	1107.87005313322	1133.65269914834	-0.853392	down
neg_4535	(3Z)-Phycoerythrobilin	374.756096727609	391.487366866716	451.846495925433	226.446304486768	219.058568853355	227.114531569439	-0.856758	down
pos_8643	Sterigmatocystin	96709.9810837054	104599.97812384	98349.9459577831	67309.3297375969	47247.2859586959	50809.1947931953	-0.857665	down
neg_8314	Pyrethrosin	444.825834062086	608.701573122037	586.231076641741	270.778046543795	313.825512744581	317.917199935175	-0.861451	down
neg_1407	Oxidized glutathione	3234.02343885514	2771.56637015275	3425.60852524755	1954.45117509187	1517.67468230009	1701.54604492344	-0.866253	down
pos_5597	Kamahine C	3.14100154776951	3.11685916470538	3.18311743894411	2.10338437366412	1.16891051758657	1.90542210125986	-0.86662	down
pos_8937	10-Deoxymethymycin	156.883971935482	135.487610834261	129.327024544848	100.443079889768	66.2128737635793	64.6152245714252	-0.866627	down
pos_638	4-Hydroxybenzoic acid	166.41370708035	145.44648793892	113.360191673238	97.7595842915832	66.8964650821839	68.1008118668559	-0.869387	down
pos_10313	PG(18:2(9Z,12Z)/0:0)	1227.94622087915	1572.88263143489	1408.0023212476	760.737605778282	783.51156791357	751.741867500488	-0.874303	down
neg_4495	Puromycin	12509.0840507651	12612.5435420594	14868.1673450549	7461.77305997809	7027.18844546884	7316.35528292142	-0.874952	down
neg_8435	Doxycycline	10564.0065840376	9331.40556775505	10705.2712696051	5720.79945681794	5071.64498140311	5887.82646714777	-0.875421	down
neg_4657	3,4-Dihydroxymandelaldehyde	1533.80316739536	2289.92443965993	2239.20735122125	955.345479559686	1322.35076549916	1013.68259970545	-0.881324	down
pos_8639	Coumestrol dimethyl ether	339.588673222785	301.270095639459	323.72268452482	219.905304625243	142.205079288397	160.68103879981	-0.883668	down
pos_8792	Met His Lys	32778.8461535785	37595.2246380343	32398.4639055921	23073.1665542804	16132.5619771411	16382.9293918524	-0.886592	down
neg_1738	2-Methylbenzoic acid	5402.5610693373	5138.10523233763	6717.29455224338	3293.62870145152	2893.8318273825	3120.76959962579	-0.890683	down
pos_8661	6-Demethylsterigmatocystin	6802.64265511415	6173.77871670434	6663.17784597165	4415.89032935248	2962.25751558675	3122.07937710014	-0.903345	down
pos_8631	2-Hydroxy-2H-benzo[h]chromene-2-carboxylate	7576.70523495245	7238.36405981371	8194.51929269474	5032.64001868177	3548.68625264944	3715.22761870552	-0.903981	down
pos_11695	15(S)-HETE	14.8538426142716	14.338189657467	19.1219508104145	7.51021466194427	9.22771831269286	8.95805756962286	-0.910898	down
pos_346	C20818	927.522228846996	915.919074454239	961.739056060014	635.377878788347	392.038043005157	456.894002666618	-0.918301	down
neg_6780	Fridamycin E	406.21243547996	479.405211119192	501.452546234166	253.958287523506	244.205869457368	235.292324042231	-0.919258	down
pos_1078	dihydrohomopteroate	5206.15653318977	4724.98075423083	4191.89186425072	3080.58775930795	2138.03451023242	2248.94904645221	-0.919339	down
pos_8856	N-[(Ethoxycarbonyl)methyl)-p-menthane-3-carboxamide	72.1166769273406	109.928966103455	95.0025919898832	44.5937079819739	56.2248210461208	45.4406823573798	-0.92161	down
pos_2704	Isoleucyl-Proline	33.2808478187658	30.5379707134545	32.8123214877029	17.9253507773941	17.2182014025737	15.6453825692766	-0.927974	down
neg_3256	Demethoxycurcumin	12555.6600098891	15819.7280249404	15577.2269054764	7296.7614043052	7806.13924532325	7988.73932787192	-0.928578	down
pos_8634	Apigenin	815.755493609794	789.462650844857	917.797698707834	525.521817153386	392.941046075049	406.337561103304	-0.929374	down
pos_9173	Pregnenolone	190.157391496595	176.302824853393	167.688163047794	111.862505830335	84.9804316282146	82.1271767387321	-0.93713	down
neg_7821	Chorismate	57.5699271352628	59.3813648475487	69.8248957561375	31.4826119224381	34.2291478196959	31.5171083161393	-0.941854	down
pos_498	4-Hydroxyphenylacetylglutamic acid	3040.48009719056	2818.21746399242	2434.99808445793	1813.12840061237	1205.74200003922	1288.9996272943	-0.94504	down
neg_6656	propylphosphonate	2450.01465424241	2583.08962284159	2887.85195219224	1394.72867821235	1304.47670233593	1403.51945409351	-0.949092	down
neg_7657	2-epi-5-epi-Valiolone 7-phosphate	2072.02275307774	2144.75615118372	2335.41584175533	1149.55942399312	1102.51945193787	1140.23068681842	-0.94971	down
neg_10159	Neomethymycin	322.375948289932	362.278869025039	383.328465901863	216.859262002083	161.139595778218	174.461752576835	-0.950946	down
neg_940	Dihydropteroate	3599.61934989639	5110.05645037769	3806.33891297233	2187.78953962225	2619.16909333951	1655.31217512046	-0.953662	down
neg_2024	2-Methyl-5-propylpyrazine	146.340380384458	201.156082652806	213.977389243526	93.9985301396858	92.1936781646566	103.45158932059	-0.954939	down
pos_9827	5'-Oxoaverantin	281.727224671035	315.447736622769	289.900384180545	160.455280625639	143.53684046988	153.06266219024	-0.95669	down
pos_9824	3'-Amino-3'-deoxy-AMP	35.1108881772504	39.3478995080014	34.0227132332748	20.0080363856298	18.4886503085353	17.1125045212698	-0.964054	down
neg_7791	Red chlorophyll catabolite	165.266036876276	194.231680353472	182.996303357335	88.8132547770739	105.454692760727	83.7377335367948	-0.964493	down
pos_7000	16:4(4Z,7Z,10Z,13Z)	67.9520468876136	73.8634215393972	51.9449914456437	43.1709624652637	27.5730737978473	28.3872962413124	-0.966861	down
neg_10217	Allopregnanolone	10178.6994476801	8287.18401298602	11676.2316594732	4925.84829496612	4923.86561827363	5482.24272719547	-0.975239	down
neg_9849	Gibberellin A1	624.977805959589	616.180973733807	731.424587781385	327.726735641817	323.199604805361	350.55636306649	-0.977949	down
pos_647	Vanillylmandelic acid	498.363301605862	542.246013132524	459.623972229909	295.207160591306	229.746122424337	233.281673503189	-0.98447	down
pos_8022	Terpendole J	334.100024262062	363.192206245386	346.174005442189	198.774788730451	160.922851024254	165.812179632027	-0.989594	down
neg_6690	O-1918	97.4277746042573	129.348184263362	129.987574353362	54.4682263589339	55.4970995702079	69.4528699262277	-0.991642	down
pos_7397	2'-Deoxyinosine	230.787125455345	234.020545583327	244.905033428465	141.544758319729	104.226087791044	111.065603196291	-0.991972	down
pos_8660	Lipoamide	49.3772375188143	49.9182817589307	52.4607584251147	34.9976078367187	22.7467083189343	18.5061588964033	-0.992938	down
pos_635	3-methylthiopropanol	329.597817943854	299.913123493008	253.977668739941	192.880431361344	119.693254585735	131.183752614579	-0.99344	down
neg_10991	[6]-Gingerol	19308.6758994515	21419.4192189376	26669.8519381481	10411.0520460643	11810.3555800614	11460.6835391168	-1.00072	down
pos_9788	Dodecenoylcarnitine	364.883083921747	364.215124943506	358.620752412524	187.186195506559	173.296423996456	181.634529948725	-1.00463	down
neg_1126	1-Nitro-7-hydroxy-8-glutathionyl-7,8-dihydronaphthalene	259.024810739492	209.363287388207	215.882141104656	171.620898072578	97.1130064462189	71.9246397347843	-1.00624	down
neg_10210	PA(16:0/18:2(9Z,12Z))	5932.07881224228	5985.97997520187	5301.90931447601	2738.46177064578	2787.83415264677	3042.39777438086	-1.00694	down
pos_8659	6,7-Benzocoumarin	52.2686195197895	65.370664710973	69.2699257454235	36.0815591345921	31.105515080059	25.7947752170052	-1.00732	down
pos_10346	Narbomycin	79.6302767635338	72.3500058118048	66.0435325259623	41.7127446198093	39.2142476182536	27.2989875633957	-1.01044	down
neg_10974	17-Octadecynoic Acid	1080.77449335178	1200.89173124826	1371.81648175583	581.692689354302	586.160501132394	644.957206316799	-1.01104	down
pos_10531	(25S)-3-oxo-cholest-1,4-dien-26-oic acid	740.619818091354	1113.0719837999	1016.43118641674	334.278153347161	557.960944575256	529.527426168987	-1.01343	down
pos_9722	phenethyl acetate	20.9707272580814	29.9270273411063	23.7436228190403	10.9414184833479	12.9188852475176	13.0372675638131	-1.01645	down
neg_8181	Versicolorone	16622.3143483481	19091.4352310188	20093.5593235308	9281.68792935623	9034.48762725659	9238.62718935954	-1.01815	down
pos_264	Choline sulfate	351.756672105966	376.594769429529	390.05274568344	222.253249996744	161.061535184019	164.770196093415	-1.02897	down
neg_7057	Allocryptopine	417.038503585953	417.517363685224	442.590290763149	198.720226619832	212.70017063688	214.373063264074	-1.02917	down
pos_8805	Toluene-cis-dihydrodiol	50.9135120792595	50.7817433289854	44.4014810020791	30.8505844565419	22.9291502717917	17.7937076948385	-1.02943	down
pos_362	(E)-4-(Trimethylammonio)but-2-enoate	25745.6170258326	26353.219306688	20623.8871975817	13984.0249911013	10608.2249071824	10958.6856306959	-1.03252	down
neg_8928	Prostaglandin A2	183.082761902341	149.789840122262	195.60841865433	87.4562101688111	85.4939844808126	85.2627117467427	-1.03329	down
pos_9399	Desipramine	178.009064306981	175.376639136836	177.642987962451	94.6560283276499	78.4884357735582	85.6867992196547	-1.03678	down
neg_8292	L-alpha-Glutamyl-L-tyrosine	17.0477505023539	18.2818134987355	16.8561672907989	8.79340375660274	8.48849526467428	7.98992	-1.04613	down
neg_7933	5-Formiminotetrahydrofolate	2434.08515264488	2491.48242749891	2656.7938150855	1225.88934269801	1184.51812731734	1259.85894615222	-1.04676	down
pos_492	p-Hydroxyphenobarbital	177.562556885228	138.328688422228	127.370794461381	101.395682687391	47.0401176575499	66.0561682392888	-1.04724	down
neg_1490	CMP	308.512990293299	226.002241846048	305.549276186148	198.778208759299	91.5495222777732	115.753090158713	-1.04873	down
pos_8539	4-alpha-Methyl-5-alpha-cholest-7-en-3-one	77.7004086996173	105.45835061239	95.4660180088559	52.8060635378661	41.3050321263027	40.1030090433377	-1.05379	down
pos_8787	4-Methylacetophenone	89.5482084986839	108.564873618042	98.5291777962185	59.2582	40.1363379862392	43.2446257867141	-1.05635	down
pos_2772	2-keto-3-methyl-valerate	171.478451900427	197.33509783825	156.255606992237	101.505006407527	71.5715082693178	78.6783762071232	-1.06049	down
neg_1084	Mesaconate	495.541784394525	488.490750811385	539.452438117013	267.82734600046	209.023352428689	251.251073159054	-1.06516	down
pos_10927	N8,N'8-Citryl-bis(spermidine)	314.308091027444	436.730796438633	399.123502068841	136.077167417903	218.560092647753	195.012495157005	-1.06525	down
pos_751	N-benzyl-1-methyl-1H-pyrazolo[3,4-d]pyrimidin-4-amine	5371.68647746338	5541.26827035819	4927.77623174296	2923.22360873686	2294.06633066925	2338.05297701105	-1.06807	down
pos_653	Lysyl-Histidine	295.233963449576	276.470226185234	276.650825728054	163.102196269203	119.363633367108	122.038337788285	-1.06851	down
neg_11619	1'-Hydroxy-gamma-carotene glucoside	541.865797252338	466.714706490951	652.965948766302	295.557922431095	142.874141835822	350.427387476886	-1.07469	down
neg_9723	PG(14:0/16:1(9Z)	282.216474552608	283.859265881893	337.135761533129	165.195929867378	136.390713541488	127.00456039894	-1.07546	down
pos_2594	Valyl-Proline	7011.8741272867	7640.06437493368	6732.28825729167	3962.73188579497	3042.58605467211	3089.7637869769	-1.08289	down
neg_3873	15,17(3)-Seco-F430-17(3)-acid	40.2819941403515	39.6182993620518	40.5761077116592	23.6413	16.9053	16.2882390453111	-1.0839	down
pos_10478	Taurolithocholic acid	579.159950183258	769.71610705008	675.732633151705	212.581698531996	363.19599811272	375.512293409603	-1.08969	down
pos_268	D-Fructose	34.2937766059214	37.4782896868382	25.3248919812977	16.8783723078292	15.0857409237658	13.6082174180293	-1.09127	down
neg_3346	D-galactal	17894.8377790064	15339.2158644969	23023.9039438585	9806.96021148754	7699.34581030699	8825.3096032399	-1.09526	down
pos_6637	Cys Cys Ala	457.883992596469	513.786634109323	465.717717949294	238.281065902729	209.350289437507	224.421049066087	-1.0968	down
neg_7597	N1-Acetyl-tabtoxinine-beta-lactam	2500.7240097159	2510.87623238188	2783.40940309589	1278.50347843729	1182.13093602412	1180.61259821061	-1.09812	down
neg_11729	ethylglyoxalbis(guanylhydrazone)	604.500242837196	813.662104309763	615.061126484586	265.071177989446	371.284165120572	307.470368776662	-1.10718	down
neg_8557	6-O-Methyldeacetylisoipecoside	3147.12713219655	3352.6527954914	3572.29778664106	1525.32094035151	1593.91622810555	1541.72437259385	-1.11166	down
pos_5857	3,4-Dihydroxyfluorene	616.549398046297	597.91719758491	547.046119143944	323.32420723382	242.199214937791	247.81053216691	-1.1149	down
pos_880	3-Hydroxyisovalerate	736.520653719032	816.346465452134	735.753043823923	456.452973623851	293.218336280429	306.386441502769	-1.11579	down
pos_2950	alpha-methylmethionine	92.5322728857151	103.548246175175	86.535507425841	55.3670283889324	38.0239957170102	36.7835020514329	-1.1184	down
neg_5972	Petunidin	3777.46051303497	4279.62211125356	4660.0692545935	1957.86135632951	1901.23352857878	1992.82327774261	-1.11979	down
neg_10293	Microcystin LR	5246.96209604001	5154.62288786764	6867.27544402968	2629.9285532153	2474.19845024042	2840.79415465947	-1.12007	down
neg_10177	3-O-alpha-Mycarosylerythronolide B	1778.06673437296	1682.31638500352	1892.86679289474	790.210376236861	828.320922126423	834.287911935445	-1.12597	down
neg_7768	Brevianamide F	40761.8857528688	43954.2767009773	48825.204549789	20423.4472859672	19857.8118220419	20762.8009627909	-1.12936	down
neg_7951	N-Acetyl-O-demethylpuromycin-5'-phosphate	99.8564857097032	114.771609558746	95.6167834558664	43.8565108247269	53.6414124362408	44.0574513596371	-1.13204	down
neg_10004	5-Oxoavermectin ''1a'' aglycone	681.029675376113	797.092150496786	883.059994467546	355.660975578697	368.812748234656	348.411284879831	-1.13801	down
pos_9140	Dodecanoic acid	352.487438498211	295.090465277093	261.205737649052	186.268449055208	97.8749453074903	126.789338684873	-1.14503	down
pos_2592	Cyclopropanecarboxylate	272.945738704119	269.953550989642	222.341917273679	151.056442220713	92.5712271195022	102.12500950462	-1.14617	down
pos_9163	PC(18:1(9Z)/0:0)	193.562938944998	160.252686040734	155.156726234306	96.8721827842266	70.0083960120146	62.4864796991626	-1.14993	down
neg_6880	fructoselysine-6-phosphate	390.397930001614	630.709094811357	567.594852634053	191.042936030593	290.320630113417	227.836197506823	-1.16358	down
neg_6320	Sebacic acid	23986.4192466903	24861.5829826713	29150.3829090868	11171.1895272644	10846.2508796241	12648.6901825737	-1.16992	down
pos_2478	Pseudaminic acid	4654.49417691435	5290.49794062448	4619.04809604296	2550.53724518088	1915.78569181776	2001.97399077205	-1.17095	down
neg_7759	2,3-Dehydro-UWM6	950.189280630537	1091.93389790451	1337.05269794071	531.001694995553	481.824095352258	487.433535404681	-1.17146	down
neg_11242	1-Stearoyl-sn-glycerol 3-phosphocholine	10106.2577381442	12258.9397449508	9854.35807140814	3224.28640892009	5525.91385725285	5472.37121997977	-1.17975	down
pos_472	S-Adenosylhomocysteine	33.2181984550925	21.9601783685642	37.7081086755483	17.9839501593967	10.4388857803169	12.3907882001129	-1.18642	down
pos_5726	benzyl alcohol	120.666786701053	149.190757166519	123.910190086219	62.7248695131946	56.2362671440661	53.9687923262466	-1.18716	down
neg_5499	(4S)-4,6-Dihydroxy-2,5-dioxohexanoate	278.388212111371	214.75229425867	314.217319865388	128.252466407486	86.7406070687286	139.290253419979	-1.1883	down
neg_7375	6.alpha.-Methylprednisolone	6305.18620819396	7683.36469081811	7833.08862342788	3014.66917374428	3342.1312047361	3211.88993083474	-1.18937	down
pos_5709	Benzyl ethyl ether	707.496009279844	933.737997233909	811.491091764258	372.059880919061	344.031393859538	352.986357284547	-1.19802	down
pos_9157	beta-Citraurin	84.6408420714559	72.7542649475375	71.9975443797845	42.7617160513485	27.9200142812628	29.276846016853	-1.19842	down
pos_8685	Evoxine	25.2562794575215	21.786086533921	23.8071866821961	12.3785506592161	6.59448678114973	11.7011092094028	-1.20774	down
neg_3216	3-Butyn-1-al	2019.44388562881	2459.68779680334	2716.94086149806	894.138290269456	1073.79819919003	1145.82304367515	-1.20855	down
pos_5834	4-amino-4-deoxychorismic acid	500.77191840779	545.684667842767	398.337	219.827954042338	180.38397152352	223.518258227646	-1.21187	down
neg_10319	Taurodeoxycholic acid	50801.5125438726	48386.0289746244	54836.1525196556	22258.7962985167	21771.7078610315	22456.9953802261	-1.212	down
neg_3633	Lividamine	114.714240522569	99.4468753933481	140.06687012681	58.4964096360834	42.7378763777688	51.6554024981735	-1.21219	down
neg_5889	Cortisol 21-acetate	2581.05277980065	2721.75038223201	3067.45114078178	1113.98283174163	1189.4653726404	1276.06586499093	-1.22551	down
neg_1049	D-Lactose	20627.3872575968	19046.6638125791	22820.1261376039	9182.38461902857	8230.94203453631	9274.84070274213	-1.22752	down
pos_7505	Glutathione	65.6044446771387	97.0368677360681	82.8049487382399	50.0705014065063	22.8355728022615	31.5008951130899	-1.23319	down
neg_6315	2-pentylfuran	955.70032055359	922.460234521377	1108.72950540145	425.908542189623	383.536955922049	452.660435276842	-1.24281	down
pos_9086	Antibiotic JI-20B	80.2805601663644	76.9132464578057	81.1961799264469	20.8411991538638	29.6356609665645	50.2029812463432	-1.24355	down
neg_4191	4-Amino-4-deoxychorismate	843.310609534581	649.578139766902	833.84581066955	342.731300406201	289.629799046319	348.050997866529	-1.24685	down
pos_9165	Canthaxanthin	393.662177957043	286.237551335629	335.01638069391	191.263960883485	122.429633040798	113.260536510202	-1.24921	down
neg_1319	formycin B	3379.27899969992	3406.08579261352	3815.63062173008	1636.39901992862	1377.42656654062	1438.27614547215	-1.25164	down
neg_6450	Copal-8-ol diphosphate	5040.51039049542	5086.11503734561	5920.3430659502	2296.51946725225	2134.31029090656	2276.91419797841	-1.2584	down
pos_5359	3-Methyl-2-oxindole	6.35993378753813	5.89287940012206	4.77087489201542	2.03944471480963	2.33532455123565	2.7224031314372	-1.26223	down
neg_5585	2-Oxoindole-3-acetate	1468.21320209341	1522.54137289562	1785.13136846138	670.98127287528	591.461388005464	722.662976804005	-1.26655	down
neg_4503	Tetrahydrodipicolinate	45.6776248038988	34.1481890547079	44.1887522009333	15.8950789333028	17.133536154327	18.0372592495673	-1.28008	down
neg_11103	Mitomycin	13915.9944236117	15068.005328901	12069.4876237199	5308.62484133097	5841.83481130265	5704.9258093974	-1.2843	down
pos_8844	5-Oxoavermectin ''1b'' aglycone	13.628008541427	17.1546424263251	13.3833657346756	7.19940872510435	5.78547516414958	5.06290886087972	-1.29111	down
neg_10883	2-amino-2-deoxyglucitol-6-phosphate	108.144978065866	125.502	143.579056455791	49.9691371227807	51.4124131875906	52.2014422094722	-1.29641	down
neg_8723	Rhizocticin C	14130.7682308116	13365.613675638	15206.1250367535	5849.59889214198	5471.19218663651	6031.72711409813	-1.29918	down
pos_8797	N-Acetylpuromycin	130.072383341269	148.255701829262	131.14415252757	71.5444759526669	47.1308528046137	47.2165937670147	-1.30352	down
neg_10857	13-OxoODE	2729.01346286899	3262.97334934885	4084.63457458677	1263.08592190413	1425.09452454731	1392.7913223703	-1.30403	down
neg_6008	Bis(4-hydroxyphenyl)methanol	1065.27723311355	1020.52611696316	1229.36557849118	429.260015462443	442.313471250308	470.89294022306	-1.3042	down
neg_3985	Isoniazid alpha-ketoglutaric acid	2057.4245340344	2227.81912403361	2474.62908703032	941.669050342442	900.414460097788	881.850004515538	-1.3113	down
neg_11694	Testosterone	423.528648993707	250.993670647515	390.59416543451	207.133516062542	111.987	108.244468746735	-1.31747	down
neg_10143	Glycocholic acid	20.6275789557009	24.5493695922483	15.9648378682686	10.3639857881274	2.89707902659125	11.2524842849567	-1.31858	down
neg_3993	S-(Indolylmethylthiohydroximoyl)-L-cysteine	22580.9085582885	21871.9291525994	25903.4705057205	9722.07655901603	8802.41281155737	9619.39039108397	-1.32186	down
pos_9860	1,3,5-Bisabolatrien-10-one	66.3995270729376	60.8578569153577	60.2696753649519	26.4998359217832	23.1551137807985	24.7336811269445	-1.33394	down
pos_754	Adenine	2218.46429538265	2253.79300870581	2045.42799487168	1049.19904555057	745.478236795654	757.280035654499	-1.35276	down
pos_9629	Lupinine	205.981491584052	271.33284650504	250.899003172437	105.563936651036	86.742919317141	92.6211720398152	-1.35376	down
neg_1304	UDP-N-acetylmuramoyl-L-alanyl-D-glutamyl-meso-2,6-diaminoheptanedioate-D-alanine	76.9809799159365	71.2364941532134	95.6109461728707	48.674044166034	15.1979835523303	31.3105324151798	-1.3571	down
pos_3038	Atropine	209.804319436107	271.775964570073	257.554996016963	97.5801738867257	96.4039173179333	94.1560551920479	-1.35907	down
neg_6762	20-O-Methyl-19-chloroproansamitocin	8239.15793646652	9475.87160500898	10033.0525967829	3634.38877894261	3627.04276496379	3521.51168004779	-1.36364	down
pos_8494	Validoxylamine A 7'-phosphate	291.554237669517	190.557101224955	199.37303782287	112.715731688813	74.5695924180463	77.1823243649196	-1.36559	down
neg_7655	cis-3-Hydroxy-DL-proline	1841.88191529572	1703.19136450586	2202.28294715048	741.301827134281	688.815425665342	792.893529492319	-1.37038	down
neg_6017	Fumiquinazoline F-indoline-2',3'-diol	1546.62192033719	1547.85327688712	1675.38385591621	621.374912406266	618.848609887458	600.313364294996	-1.37382	down
neg_8179	27-O-Demethylrifamycin SV	982.722589902724	890.797565401555	1030.00393166666	430.226053231931	327.255042367298	362.325266578175	-1.37456	down
pos_3084	Prednisone	134.831604531246	169.083495073302	142.691622163694	65.5780869846074	51.3379492361821	54.7044028084568	-1.37978	down
neg_9600	3-alpha,12-alpha-dihydroxy-7-oxo-5-beta-cholanate	360.543973080072	496.587702974006	557.142231948688	176.550025529575	180.782462500778	184.536717021789	-1.38404	down
neg_1462	Oxoglutaric acid	301.836347290698	238.987691503122	320.532566333222	103.379091239284	72.2332804063889	152.06838766642	-1.39432	down
neg_4128	N6,N6,O-Tridemethylpuromycin-5'-phosphate	1093.25074680497	1276.24186296621	1405.30135409769	475.661235240068	508.822160071671	443.741636577093	-1.40217	down
neg_10024	9(S)-HOTrE	1039.33586888539	867.74623612842	1139.3463030271	346.833159961496	361.036484429241	437.296506862734	-1.41156	down
pos_9437	PS(18:2(9Z,12Z)/0:0)	2914.16876267831	2686.80732261622	2611.79520332521	1213.15918232203	910.73	951.198186981683	-1.41724	down
neg_3259	Gibberellin A51-catabolite	479.10353747965	586.142750495898	783.334281199423	298.44752241144	188.474953616065	205.082037728752	-1.41756	down
neg_3438	Aclacinomycin Y	520.478018246249	392.242425549796	422.554884858263	196.994370886843	153.532106492861	148.966294918689	-1.4186	down
neg_10588	Pinolenic Acid	943.386949074977	1078.94931982984	1091.07113969158	404.292740522457	392.597251933541	360.354631604392	-1.4278	down
pos_8399	12,13-Epoxy-9-hydroxy-10-octadecenoate	156.815524825746	124.82442973709	142.655338886115	73.2145619205044	39.0562372493773	44.7595830311866	-1.43402	down
pos_9354	PS(16:0/0:0)	60.9335418394079	41.5492331789389	38.8737851099289	18.1925913755054	18.4142811161913	15.4091822794356	-1.44231	down
neg_3994	Deacetoxycephalosporin C	47287.3196055208	46467.7381536982	57043.2771371466	18682.3657529457	17184.7593446873	19543.2228012526	-1.44439	down
neg_1669	N-Acetylmuramoyl-Ala	586.788526897324	591.142627139295	610.407567117844	223.629809937035	161.695860837105	270.892059908766	-1.44637	down
neg_4650	3-Cresotinic acid	44.8962551293729	40.5971707039331	55.396809292034	15.8444635203522	15.9032656779687	19.8596662113186	-1.44892	down
neg_10922	Cyclooctatin	1513.72013173754	1643.69367616272	1932.69119397696	521.362497344994	648.883892843964	690.28403965677	-1.45198	down
pos_486	L-Citrulline	28.7844274128607	26.7048917006383	19.2487815379325	12.8791189946781	9.21174113184405	4.95406181195026	-1.46649	down
neg_1670	Jadomycin A	453.062974671983	486.003141086839	481.275117453986	185.18345344349	137.573120191463	191.030091997795	-1.467	down
pos_5710	4-(1-Methylethenyl)benzaldehyde	119.216436338019	128.892646326481	125.291445388522	49.7592634272347	36.205169409975	49.0295778700704	-1.46783	down
pos_7820	5,10-Methylene-THF	103.887972779365	100.391351656115	119.281369508928	45.3325457865853	39.4461222016945	32.0616473188217	-1.4695	down
pos_5187	Indoxyl	23.3624194321581	31.2450752020311	34.1552714665338	8.9217957685562	10.3518672445155	12.6944828421259	-1.47332	down
pos_2177	Amphibine B	7004.61847845814	12693.410499839	8966.90160328006	1426.9866194465	4771.59288733102	4094.46264757591	-1.47762	down
pos_8162	Styrene	1027.46307211418	1289.18628091297	1320.63214155679	561.012493114858	391.391276462729	346.677879714555	-1.48537	down
neg_9372	7'-O-Dmethylcephaeline	577.488420592746	586.289591463218	672.902777716731	199.506100634998	215.572416383825	238.153949862873	-1.49143	down
neg_3628	4-Hydroxyphenylacetaldehyde	311.631568644988	316.391564423676	378.615572821007	109.658849621297	115.411513179996	132.609934405505	-1.4928	down
neg_10998	3-Geranylgeranylindole	4926.59722775275	3544.13615390993	4983.36190382675	2334.21188939565	1512.84258582884	923.219317280038	-1.4959	down
neg_11572	Neoabietal	2053.13624986563	2588.18121790465	2497.25598694279	575.61506801888	953.829500091235	961.452178963259	-1.51897	down
neg_1135	Tetrahydropteroyltri-L-glutamic acid	213.833672476938	166.447881975268	195.077482899586	81.0590215549164	43.2258632144625	76.3549395107695	-1.51985	down
pos_5871	N4-Acetylcytidine	120.440010839566	138.624838124197	131.036876251852	60.2607543203949	37.5885911628493	38.1645132174581	-1.5201	down
neg_8409	2-(5'-Methylthio)pentylmalic acid	1008.35751117115	1109.5384563445	1175.66895477508	360.481845676558	386.272641764696	399.944970097324	-1.52216	down
pos_2173	Biliverdin	474.969807832657	558.912797101103	544.163050153551	133.463044821928	210.368371742994	204.481498934772	-1.52507	down
neg_10383	Prostaglandin F2alpha	98.9348382116271	132.866873253983	150.344699069877	43.0118616726688	42.7439842867246	46.6980933355279	-1.52863	down
pos_10047	Leucyl-phenylalanine	337.040476477263	404.530040685909	397.299670340583	117.361725199489	141.208616689146	131.411194901482	-1.54613	down
neg_7739	L-2-Amino-3-oxobutanoic acid	187.058341752392	167.536239390433	230.932382652955	63.1692749250088	65.6802332607596	71.5128546219513	-1.54712	down
neg_4740	Protoanemonin	1298.24155431909	1139.36611495692	1529.79874766833	445.676059969274	425.546497888106	485.291837245893	-1.54829	down
neg_7220	Wedelolactone	6342.26355819511	6360.01735984287	7326.75996535189	2258.38018425106	2206.75301529797	2355.45634030078	-1.55412	down
neg_1226	D-Glucono-1,5-lactone	108.281139013017	133.188834095151	141.54313170427	51.4228859504531	26.8823185688599	51.3884032466297	-1.56229	down
neg_4353	2,3-Dihydroxybenzoic acid	30.229866719039	31.4212793879328	33.3638701940342	9.75330777878829	8.57851383260413	13.8295593215597	-1.56283	down
pos_9154	Retinol	39.1054085851702	44.2257342999955	35.2872645885475	18.4376756801804	10.5756292938961	11.1367474960678	-1.56285	down
neg_8348	cis-2-Dodecenoic acid	67.1184287832184	56.9634109561351	71.4631916516964	23.2067383061625	11.6152622446981	31.3524923370279	-1.56315	down
neg_8291	gamma-L-Glutamyl-L-propargylglycine	631.665739061661	634.217008750395	632.351941319972	230.98889542353	196.197272407846	212.54836331038	-1.56911	down
neg_7735	gamma-L-Glutamyl-S-(hercyn-2-yl)-L-cysteine S-oxide	12010.8541690516	11304.8391635772	11791.1369286468	4179.18532024851	3781.76148857767	3774.69686512909	-1.58085	down
pos_7922	(7S,8S)-DiHODE	867.452633980637	872.680557688281	799.691594107991	351.783173847081	230.145328158173	263.971631442549	-1.58617	down
pos_9795	2(R)-HOT	219.588253255933	243.479992149097	245.475965686037	78.9653856606938	76.1068605880766	80.2094185915062	-1.59047	down
pos_865	Methyl beta-D-galactoside	29.0814687615636	23.2901713654269	19.112576628999	8.71865695427675	8.85632433271496	5.94726568771005	-1.6036	down
neg_4157	1,2-cyclohexanedione	108.13405005785	84.5031272476325	133.528950500201	42.7008489371692	39.9071040285865	24.4213256229887	-1.6076	down
neg_5565	Lumichrome	162.734956523088	137.63258099475	194.802390259767	62.7886207970706	41.2874164721717	57.7958598497139	-1.61307	down
neg_7252	5'-amino-5'-deoxyadenosine	1749.1513427909	1961.17606886259	2052.41157038443	614.885012180045	637.004591871178	627.620423392103	-1.6164	down
neg_8501	Tetrangomycin	9434.10199594938	9341.11911155567	10007.4801736099	3299.53	2928.6245410505	3054.85316762858	-1.63254	down
pos_9573	ent-3beta-Hydroxycassa-12,15-dien-2-one	61.9741966954316	55.5866802512037	53.2808000698702	24.1874161664748	14.9808250974163	15.6608500719423	-1.63965	down
neg_6629	Arginyl-Lysine	655.602617192606	653.654162799456	733.375152180289	227.198618791407	212.582618563691	212.939966170936	-1.64589	down
neg_3968	Linamarin	2099.03791964388	2511.76925389749	2597.51155137804	710.683031671207	773.33374088637	818.349481305859	-1.64655	down
pos_3135	Deoxyviolaceinic acid	3165.15008612618	3616.07855356886	3072.85336563768	1214.19151646467	977.890665449067	955.330984586086	-1.64655	down
pos_9304	LysoPE(18:2(9Z,12Z)/0:0)	10403.9056387431	10429.6423648307	10003.9235259046	3833.81486594667	2895.53398755449	3009.4297910971	-1.66287	down
neg_10240	Prodigiosin	1177.43425113901	935.984582936767	744.210113684299	325.551579757211	262.718816169812	308.763461658782	-1.67158	down
neg_9360	10-Deacetyl-2-debenzoylbaccatin III	2664.59399296365	2642.67496878345	3230.68766074653	865.212547547055	840.783373708508	961.571986203158	-1.67837	down
neg_7869	Valeroyl Salicylate	98.1403677242284	83.6780704010256	98.0646400472165	37.6557033290898	27.814833176636	21.6081718407605	-1.68443	down
neg_4718	2-Hydroxy-5-carboxymethylmuconate semialdehyde	1978.23181119677	2043.05004778749	2509.58643299854	691.23828752335	616.087783512485	721.826927165756	-1.6864	down
pos_2706	(S)-6-O-Methylnorlaudanosoline	275.897504292649	279.162965337584	247.552720922532	106.364408756946	83.5178583949631	59.3198123415517	-1.68739	down
neg_9542	(2-trans,6-trans)-Farnesol	202.531064354427	177.46384878865	233.327707870282	68.6528334528072	63.023968480425	57.1503110718283	-1.69958	down
pos_8781	o-Xylene	21.4839677596508	22.3125950142286	13.7727605487867	6.63626513605301	8.16954008403718	2.79435930334212	-1.70971	down
neg_7021	Raffinose	2001.17107093121	2353.83971469039	2413.82695501077	635.969960484627	724.533804265463	701.276	-1.71502	down
neg_11203	alpha-Tocotrienol	1768.47858714325	2065.19953667284	2048.90014430766	472.619281025484	680.555919672926	632.70351836124	-1.71981	down
neg_10182	PC(20:3(5Z,8Z,11Z)/P-18:1(11Z))	893.42528700571	691.477095571187	1041.05822604682	345.673189470109	230.73430890928	220.076870894681	-1.72113	down
neg_3884	EDOXUDINE	557.496050062534	530.040020513783	606.121876572646	159.316971068197	202.757	147.963474881471	-1.73147	down
neg_10576	IPC 18:0;3/22:0;1	3537.05751848158	2630.18281720351	2315.78588799678	958.50499674569	740.000544330527	847.487540138996	-1.73635	down
neg_3352	Stachyose	2427.58111131632	2266.8387332553	3475.21195888858	899.668536099698	723.649407534466	823.155143189402	-1.73957	down
neg_3988	Roquefortine C	549.219752145941	487.745966210256	602.033569058838	222.733328903832	120.510256005149	147.353654765801	-1.7402	down
neg_10884	Ricinoleic acid	12797.801503324	12765.9082440958	15331.2997922025	3645.99945029191	4153.73196052351	4421.44412016339	-1.74254	down
neg_3959	N-((R)-Pantothenoyl)-L-cysteine	130.093671385615	134.036867488688	151.217	54.0948949259054	42.8975262715062	27.0717486860497	-1.74323	down
neg_6417	Diethyl butanedioate	2070.95917970812	2304.18806728833	2654.93107560063	625.592830010668	679.07012688365	759.003627237454	-1.76833	down
neg_598	5-iodo-2'-dUMP	214.430401288553	311.004945946387	260.350139695547	72.7895601233031	74.9878497219904	81.0269584749512	-1.78002	down
neg_1829	cis-3-(3-Carboxyethenyl)-3,5-cyclohexadiene-1,2-diol	393.410558297856	267.175492922197	321.536495146835	145.983859807791	56.7513530468762	81.2465485165261	-1.7901	down
neg_1438	heme d	2707.45640433359	2316.72031667831	3066.09526800255	855.759305552395	633.704275415465	843.051868283673	-1.7943	down
neg_1631	Naringin	184.63095088356	171.233377787288	164.179369393301	61.8732091709406	37.4227266182635	49.9042142012335	-1.80138	down
neg_1255	dCMP	55.0915993436332	61.047641395804	57.9831551480787	31.183004947434	1.47689398684955e-09	18.6388172396829	-1.80525	down
pos_2823	3'-N-Debenzoyltaxol	146.030830156062	223.775520741208	224.094478445307	53.2993	63.3457108175321	52.9550141804016	-1.80809	down
neg_8678	Salicin 6-phosphate	1316.51228541291	1655.08069419592	1739.1994785204	488.381958184253	453.208607380361	397.366789038292	-1.81486	down
neg_5024	Ethyl 3-hydroxy hexanoate	53.5513107332844	62.0673091877773	73.7145376046563	18.0243517836876	16.4939349701167	19.2119234917705	-1.81712	down
neg_7824	(2R,3R)-3-Methylornithinyl-N6-lysine	384.745501668145	365.855630114388	444.502324348946	94.5129252182999	119.213097046522	121.744025011475	-1.83288	down
neg_4999	Phenylacetaldehyde	540.640208511017	565.581969405386	687.011890671587	154.095838076698	158.125232456866	190.153120970926	-1.83573	down
neg_4187	6-Hydroxyhexan-6-olide	1000.88621041615	951.250829941438	1151.35814043624	270.307980643026	260.994625997563	334.078028403688	-1.84249	down
neg_1234	Dyspropterin	8680.96250750708	8894.4930308142	9622.01552028732	2611.58271287568	2370.69939362682	2597.77551047969	-1.84319	down
neg_3338	5-methoxytryptophan	193.799334893122	186.818504685842	247.980792218234	74.2483750317889	45.8948034648332	54.5279563462444	-1.8475	down
neg_8566	8'-Hydroxyabscisate	1310.95121075565	1341.10456139442	1413.09992326509	401.565710439638	353.529573066614	362.191725266703	-1.86331	down
neg_10665	PC(20:3(5Z,8Z,11Z)/P-18:0)	767.828427453676	1189.33938522179	1450.19887584412	262.220697714279	278.764522107275	393.418579263096	-1.86654	down
pos_11027	4alpha-Carboxy-5alpha-cholesta-8,24-dien-3beta-ol	177.390349093975	214.822135593855	212.356373084483	47.4000562663843	59.1865254983021	58.0244506533962	-1.87685	down
neg_11629	Oleamide	3404.70824591007	3167.47128882358	3136.21369751589	828.797249731717	966.619726102271	842.658521045318	-1.87975	down
neg_6243	2,6,7-Trihydroxy-9-methylxanthen-3-one	506.719473211471	684.906096927384	735.392561922422	166.023	170.551300830457	184.575266169811	-1.8866	down
pos_5566	Threoninyl-Glutamine	264.046891307416	323.385320986717	284.36067510147	94.3050261925478	74.3267678326851	66.9048304306488	-1.88803	down
neg_6322	L-gamma-Glutamyl-L-alanine	5545.59611917229	5784.41836564527	6782.69465391788	1672.65181159096	1434.90994256249	1774.41281228048	-1.89147	down
neg_10150	9R,10S-EpOME	840.966884420226	766.040965204349	948.748723560784	216.368491710988	197.333579346664	274.078108505542	-1.89373	down
neg_6723	N-Acetyl-O-demethylpuromycin	12519.7572884872	15428.4063117209	16248.7830352252	3922.9221862116	3855.67321912321	4086.04546590501	-1.89728	down
neg_7367	4-Phosphopantothenoylcysteine	103.77090597626	119.678612414259	94.4719447250336	43.3303087321988	30.5061074073023	11.370440979123	-1.89963	down
neg_2021	1-methylguanosine	1470.35239069827	1610.69981437021	1825.16696652585	496.906538941653	419.859700373985	397.904520913349	-1.89991	down
pos_9104	Menthol	1631.34175006024	1673.01333314156	1374.13709837344	551.584844336001	326.469095826815	371.189124260677	-1.90499	down
neg_10869	Crocetin dialdehyde	296.492226453673	355.60417254379	327.958854572136	174.422482186443	15.9849538294386	70.5578871249046	-1.909	down
pos_9245	Eicosanoyl-EA	494.063070882531	414.695341103373	349.783159196875	143.248481944714	89.2028506304446	101.863707916976	-1.91247	down
pos_758	Vidarabine	2194.0957609837	2316.17690600846	2088.74638476923	672.19928255222	539.349885474889	540.275557004969	-1.91339	down
neg_7760	UWM6	11936.1653907226	13063.3004344662	14118.8113290805	3474.67762510023	3368.91688456432	3527.09892309844	-1.91533	down
neg_2141	Didox	2489.71695279589	3273.65434339283	3485.78492603189	754.697450184934	824.877758450516	868.10467447666	-1.91791	down
neg_7033	N-[(2S)-2-Amino-2-carboxyethyl]-L-glutamate	2056.01266604894	2394.13991382692	2461.78881631739	670.408638657014	544.083543923786	613.792764205282	-1.9186	down
neg_9593	Avermectin A1a	2263.15788672004	1582.60814350296	1683.81337815854	549.198688166743	418.459764436823	494.369811904496	-1.9192	down
neg_9590	PS(12:0/16:1(9Z))	526.357502821692	547.462412341694	496.11	148.155820374385	102.78411147546	163.782121718916	-1.92048	down
neg_9963	Terpendole C	689.042780976725	931.988206490537	646.782855805522	223.145505982983	163.429909089278	212.213495732881	-1.92118	down
pos_7799	ergosteryl oleate	27.8227859565779	28.4274122284132	32.0266958640968	11.3828375454856	5.73253907661787	6.18320202602033	-1.92179	down
pos_2171	Nocardicin C	136.79641397588	193.399157854862	172.269435369263	25.1293636904084	54.6129476293275	52.1642038207135	-1.92951	down
neg_4160	L-ribose	298.267039250531	230.863605362862	287.049273582651	83.6554493637768	68.7835824366049	61.4630293289402	-1.93194	down
pos_9388	Sedoheptulose 7-phosphate	68.1431464372052	70.0422848323733	70.4230197742183	23.0705492028806	18.459582023537	13.0501491207389	-1.93435	down
neg_8912	PG(18:1(11Z)/18:1(11Z))	545.161806511226	728.595722115678	421.044650554796	126.81825032605	115.532331837361	199.677915430513	-1.93891	down
pos_640	2-dehydropantoate	184.325915611582	158.294520826926	126.911475160545	42.7632740816025	36.5463	42.3845384311279	-1.94796	down
neg_4248	Phenyl glucuronide	45.9471106140105	60.1097531695137	75.5074828648987	21.6873276509769	5.75282439515446	19.2287778037404	-1.95995	down
neg_10135	beta-D-Mannosylphosphodecaprenol	3606.64320954945	3867.70588681547	4463.2007520189	972.278889853048	1119.49061548577	975.177023560497	-1.96063	down
neg_1217	L-Aspartate-semialdehyde	842.294571725898	958.116021511896	962.390049827667	234.92789480162	234.572346132022	237.10714395394	-1.96715	down
neg_10748	PE(18:1(9Z)/0:0)	35324.0842054173	37673.4442351719	37772.0098025785	7802.97012193302	10368.7705568711	9928.59237324307	-1.9789	down
pos_3453	(13S,14R)-1-Hydroxy-13-O-acetyl-N-methylcanadine	59.1718626673358	54.3251856434482	48.2186059844779	21.9186448374481	11.1571852933197	7.83123789243635	-1.98304	down
pos_11239	4alpha-Methylzymosterol-4-carboxylate	2044.79200465072	3008.60575105783	3068.12298089068	410.200494153828	828.766963462417	809.039669975704	-1.98753	down
pos_223	Galactitol	1378.96596700145	1518.80410028417	1318.55932212507	412.106117817639	323.588560779286	324.980031106058	-1.99101	down
pos_8785	L-Fucono-1,5-lactone	23.0560514365765	31.774726570478	20.1563567082525	4.2800457791434	9.64895670242143	4.91178976817998	-1.99278	down
neg_5678	4-Hexanolide	3122.26538192014	3304.94536753636	3774.96533680593	818.70950036679	857.216752631975	879.51199195323	-1.99723	down
neg_2166	N-Acetyl-D-phenylalanine	107.793462960566	104.838058930199	164.537771725481	43.6281856183297	35.0808129795418	15.6158745890268	-1.9995	down
neg_8972	gamma-Glutamyltyramine	1180.66925523323	1178.11	1281.06051397955	313.94443143695	292.538136169684	302.975491868019	-2.0008	down
neg_2107	N-Demethyl-desepoxyansamitocin P-3	172.759948472072	107.329464944753	187.349877697717	46.7464265873435	36.9783148545253	33.0575721220167	-2.00096	down
neg_10591	9(S)-HODE	18502.7439754299	15808.8582325667	26455.3057605827	5351.49247127697	4573.09280760974	5163.33249500423	-2.00989	down
neg_6091	2,3-dinor Thromboxane B1	1397.17	1339.46707044023	1650.24245051959	360.854659668357	347.157	380.749642965724	-2.01051	down
neg_1106	decoyinine	1153.91849949201	1218.36448177336	1253.77845801718	298.076278484774	282.054047593226	315.117514983221	-2.01804	down
neg_11014	.alpha.-Linolenoyl ethanolamide	5014.12853433153	4543.35492402105	5479.95133046037	1219.19222997414	1190.55193629768	1251.50892243241	-2.03815	down
neg_5827	beta-D-Gentiobiosyl crocetin	38.5752575763702	57.0529040176684	51.632089579151	24.5587512393908	1.47689398684955e-09	11.0884174142728	-2.04651	down
neg_4625	4-Hydroxycinnamic acid	282.336948883563	359.035548049262	374.667719296247	87.9747147091074	95.9153024743093	61.1055957213335	-2.05213	down
neg_1810	N2-Succinyl-L-ornithine	464.11928501859	294.960351154845	401.828834522809	125.690756315005	69.6574197289283	82.6948415224512	-2.06187	down
pos_7631	2(R)-HPOT	775.085554543849	889.429860200496	767.841325057979	257.069084960171	164.774484904851	160.222732999419	-2.0631	down
neg_11317	18-Oxooleate	725.070105179146	662.621268623065	805.010458540931	175.932121586684	167.40685134027	181.327194213477	-2.06324	down
neg_3641	5'-O-methylthymidine	50.6859915608113	77.0784753904173	95.9220090263274	14.3546809761565	18.9301168924224	20.2322383053417	-2.06341	down
pos_1091	Glutathione episulfonium ion	130.031124665878	104.682728452969	135.66532344836	44.1915865645116	34.6985920257912	8.4826457591786	-2.08375	down
pos_2477	N6-methyladenosine	875.759550691282	960.622693518641	796.831554115931	233.481332473428	182.723700996713	204.707633566757	-2.08436	down
neg_8910	PC(14:0/20:2(11Z,14Z))	8519.51666021635	11093.459529669	7735.94623492541	2281.78436603619	2123.4008796423	1971.87165196636	-2.10052	down
pos_9053	LysoPE(16:1(9Z)/0:0)	221.733678249271	214.594600562701	193.102389273979	58.5574350981556	39.9524260747201	45.8084611814444	-2.12479	down
neg_6728	Acarbose	211.056079210914	158.146541248975	180.551223154756	90.3907395399816	18.9249162426988	16.0874214596296	-2.13221	down
neg_10782	Gentamicin C1	4533.72597585759	6137.01429826341	6106.61922635788	821.29868597828	1526.10759894006	1423.84288913897	-2.1534	down
pos_1318	Androstendione	94.7237158105148	133.456413112638	65.9283264475869	10.3458952905343	48.0071201728535	7.22987895406258	-2.16496	down
neg_10156	PI(22:0/0:0)	566.690961080859	573.163112711609	538.81134203861	135.205807497069	109.951020481208	128.804099392001	-2.16636	down
neg_4410	Benzylazanium	3085.38590903359	3091.90151845682	3662.94584590319	673.811885604875	688.80060531683	827.347376179863	-2.16779	down
neg_6515	D-allulose-6-phosphate	1165.87663138182	1271.63362181479	1358.64057013223	277.97860928492	265.831610529164	292.761932718053	-2.18198	down
pos_3277	3-nitropropanoate	199.775099009798	221.252575028016	186.46808161327	58.1517996305527	38.2290019173765	36.9291418488605	-2.18809	down
neg_10288	1,2-Dihydrovomilenine	108.482820033809	99.9633222119043	79.1582695919446	26.961299805677	15.1554899533212	20.9163454725704	-2.1899	down
pos_10131	3-伪-HYDROXYDEOXYGEDININ	64.5691199290602	128.284243056262	125.869447938454	3.08879298089576	31.2855892083112	34.825465975581	-2.20346	down
neg_11998	3-beta-Hydroxy-4-beta-methyl-5-alpha-cholest-7-ene-4-alpha-carboxylate	2406.3339716656	4467.89330979567	3170.0237014881	321.272184508109	1032.49480793548	824.540148242851	-2.20509	down
neg_2159	Petunidin 3-O-(acetylglucoside)	1004.93585969357	930.101844321643	1268.99055972905	272.746342817857	196.723931811074	219.803061710269	-2.21674	down
neg_5407	Traumatic Acid	16989.3072366404	17243.5146715906	20688.7722490926	3788.5622794005	3649.78903339163	4160.51401603687	-2.24339	down
neg_8100	13S-HpOTrE(gamma)	11510.8868481295	11761.8839157395	13562.6696348138	2705.56977326575	2442.51686922351	2611.09193803084	-2.24712	down
neg_9792	Proansamitocin	2787.97198557462	2553.66203132885	2994.58439969567	618.804567477099	542.192525425381	594.575831408358	-2.24745	down
neg_928	2-Oxaloglutaric acid	43.4584047880139	46.9458557353425	46.1531656941935	8.80079182850076	8.59448022186341	11.0443161678117	-2.26354	down
neg_1471	Tetradecanoyl-CoA	337.852080209805	202.958969171328	331.32469212906	90.0364685131007	61.8710121093501	29.4981027432169	-2.26533	down
neg_10865	Costunolide	20.9023808089427	27.4925538028262	28.4899251032455	5.50517627499541	10.4637697527992	1.47689398684955e-09	-2.26743	down
neg_9752	12-Demethyl-11,12-dehydropaspaline	2925.51687581841	2754.50388950236	2916.49107539457	587.390831697056	572.629873880672	620.263122494309	-2.27164	down
neg_3879	Docosa-4,7,10,13,16-pentaenoyl CoA	1388.6697728165	2091.59664770273	1772.77418796668	374.793056753328	409.786978868967	297.582234838369	-2.27924	down
neg_8111	PI(10:0/16:1(9Z))	377.239913064581	345.751921033636	472.963414905287	76.9035298967303	74.786536113636	93.3010261168703	-2.28736	down
neg_1696	5'-Deoxy-5-fluorocytidine	860.692584600335	897.847820932441	806.381350844401	249.432249382331	83.1208636711764	188.548884486513	-2.29928	down
neg_5542	sn-Glycero-3-phosphocholine	1652.71820546495	1870.94211488641	2073.09992034484	364.774562656055	367.239364156591	401.991324983084	-2.30316	down
neg_4744	UDP-3-O-(3-hydroxytetradecanoyl)-N-acetylglucosamine	2201.25195718024	1993.45484244852	2551.90646810858	499.716553347996	475.427987210354	388.068450539783	-2.30715	down
neg_7882	1,3-Dihydroxy-N-methylacridone	781.326726220691	568.089808055424	666.254389735269	143.520635802887	126.484922687384	136.34644781572	-2.31046	down
neg_6155	epsilon-Caprolactone	384.095254063163	352.810204825823	430.176849156614	79.5785249728709	74.5516082898126	80.6145465601868	-2.31374	down
neg_8110	Avermectin B2a monosaccharide	865.02349507446	775.111713596378	935.172690405707	179.788647809221	149.090780505937	185.864028475419	-2.32282	down
neg_4189	4-Formylsalicylic acid	53.495996897151	50.3532125953673	57.9975258950684	17.313924374868	6.66669098427486	8.20037085818212	-2.33035	down
neg_11599	Phytosphingosine	2341.71502559925	2288.54547270633	2199.23002508561	363.384482027166	522.124043093621	466.267356804031	-2.33692	down
neg_8098	9-OxoOTrE	697.214169783175	819.929190467713	858.228303323055	159.161086822586	174.84853061748	131.671285493053	-2.35074	down
neg_4816	Vanillyl alcohol	134.231445129417	95.2211713564443	148.805087788196	15.7596371575455	33.0504513252348	24.7329979278119	-2.36271	down
pos_277	5'-Deoxyadenosine	792.221837048902	756.65781842491	554.265011291748	174.34719175854	114.52730452669	119.723321829789	-2.36379	down
pos_6878	Glu Glu His	289.484450170653	312.925449707204	295.458165846254	69.1341886961751	50.5884627549746	52.5913407385744	-2.38146	down
neg_6797	Hexylglutathione	423.921105819667	528.941159637058	562.082700268939	96.1175049239591	104.845931158985	89.2036963834629	-2.38431	down
neg_1587	3-Hydroxy-4-hydroxymethyl-2-methylpyridine-5-carboxylate	83.6244244350245	126.475704444515	115.412904873391	18.102304158535	17.8558453094405	25.9456902760214	-2.39461	down
pos_5989	Isoleucyl-Alanine	37.3296259660278	55.7689702168785	60.2663970193821	13.0721308167265	7.05671082388835	8.2740135059795	-2.43286	down
neg_4252	Tropic acid	351.835857118056	304.344092629596	381.929833750045	69.6950179004408	66.1188504466502	54.7777029939043	-2.4454	down
neg_8172	Aclacinomycin S	469.348690685436	625.456905618203	568.700578697186	88.3532459193765	113.079230045149	103.856969565639	-2.44598	down
neg_1116	Isopenicillin N	31363.4	30503.725430877	33902.3937955823	6537.4602558577	5380.97457241622	5559.02129593264	-2.45407	down
neg_4127	S-Adenosylmethionine	1042.63767160453	1086.63668665229	1265.05057825575	183.698971363901	213.273865433166	217.324188105518	-2.46612	down
pos_951	Succinoadenosine	901.070130785083	866.584099304898	770.253885855284	202.457527261539	124.006099088721	130.793950232903	-2.47256	down
pos_9631	4beta-methylzymosterol-4alpha-carboxylic acid	35.1018940207279	49.6657737737839	49.3195978281179	6.38740459310714	9.72011226809259	8.00083221245871	-2.47557	down
pos_4069	Isradipine Metabolite (3,5-Pyridinedicarboxylic acid, 4-(2,1,3-benzoxadiazol-4-yl)-2,6-dimethyl-, mo	509.369159338753	511.689442180755	496.433597600599	102.489984736748	88.2873051681469	81.7059995313414	-2.47745	down
neg_4677	carboxin	5036.1662162855	4664.30055361874	5475.25340006254	1052.87059794799	868.703785251301	798.897655514393	-2.47984	down
neg_11043	(25R)-3-Oxocholest-4-en-26-oate	1400.51271323577	1904.15655297791	1760.02021264895	293.294165653537	267.52514537606	339.224743763304	-2.49241	down
pos_235	ALPHA,BETA-TREHALOSE	2459.76014973179	2406.90415896035	2456.73273594585	554.916911653323	364.716832556009	380.101913898521	-2.49429	down
pos_2814	N-Acetyl-D-muramoate	69.2551887711968	80.4847326495065	62.6437059149303	17.6604695676847	12.6593006350575	7.22870545311154	-2.49985	down
neg_7199	Trypanothione	3794.88551761562	4122.67999448623	4249.42632039164	815.661999545903	722.791068004772	591.995060617559	-2.51374	down
neg_7635	5-Hydroxy-N-formylkynurenine	11.6226799590931	8.63918311773564	10.2373981980222	2.1101489847869	2.01012266414746	1.21894240568099	-2.51408	down
neg_6813	Cytochalasin B	408.667	446.73644164979	457.902387773098	94.5769518467516	59.9412439955886	73.3739658515176	-2.52678	down
neg_1417	AminoDHQ	296.965150856293	303.86120754262	303.371090946814	68.2127475778752	27.7744661366063	59.804242657989	-2.53702	down
neg_9377	Isorhamnetin	4546.18699113772	4809.21366789873	4596.33819908845	857.903155353505	772.033837616017	768.47076006886	-2.5403	down
neg_7303	Dehydrohistidyltryptophyldiketopiperazine	269.984657234912	152.929664464074	191.128300607767	37.5292115648348	33.7745185681339	33.4809507199743	-2.55091	down
pos_6845	Tyrosyl-Phenylalanine	1379.18733710571	1360.53099275866	1272.49507973305	195.775783159728	214.47802643008	272.63974495959	-2.55467	down
neg_3294	Gibberellin A14	199.521605893888	136.213041791252	262.833743426011	55.8718808560729	24.1490226407963	20.9528423465221	-2.56754	down
neg_11174	17-O-Acetylnorajmaline	24559.6163242889	16902.0625585973	18670.2862741277	3185.1007983879	3688.12746963438	3074.47618543194	-2.5957	down
neg_6381	3-Oxo-7,8-dihydro-alpha-ionol	5171.96479106753	5233.41149761002	6263.36738974869	882.741634360553	838.934744368511	1029.43647854861	-2.59906	down
neg_11300	Ascorbyl stearate	475.65487515471	663.684360753901	642.700443569932	101.650422192758	46.6003613666874	143.513751406756	-2.61065	down
neg_7319	Amobarbital	1030.00285583299	1632.31388704565	1541.40921090125	187.604269961743	252.96606865628	230.368109173919	-2.64742	down
neg_9761	D-arabinono-1,4-lactone	492.092	353.869706053567	475.47223656878	1.47689398684955e-09	114.05450670836	96.0112865416327	-2.65319	down
pos_8838	Deoxyguanosine	126.086668822579	103.672728934237	122.699633012249	19.2834129073811	20.5890365610904	16.0194094259059	-2.65675	down
neg_7957	1-(3,4-Dihydroxyphenyl)-5-hydroxy-3-decanone	892.391479688719	770.528612984231	827.541317790539	148.015861483776	112.254404394025	129.863121939221	-2.67437	down
neg_11192	PE(18:0/0:0)	2258.7056131804	3463.44596900808	2681.84781017234	282.791386864988	529.988541356069	496.481150802343	-2.68232	down
pos_3272	isopropyl beta-D-galactopyranoside	43.2839560678166	61.9166751324836	54.1453074411839	10.3612350556444	6.89054097597411	7.26427626469111	-2.70036	down
pos_1070	Ser Gly Thr	200.871906191961	160.046782065248	158.285734104703	41.8724	17.832094254754	18.1182909598228	-2.73804	down
pos_8738	3-(3-Methylbutylidene)-1(3H)-isobenzofuranone	31.275412280172	24.8316027981959	20.4035538498581	8.02056523038586	0.625354686623602	2.49424272001447	-2.77989	down
pos_4041	Cysteinylglycine	2842.25850899068	3296.70844404392	3041.85792282258	551.527207213203	390.49438597609	390.102063313019	-2.7849	down
neg_5366	trans-beta-D-Glucosyl-2-hydroxycinnamate	93.9668008833103	59.2295092930306	79.7248563204242	19.1441126384751	7.91213516536442	6.35849086573684	-2.80129	down
neg_3281	Cephamycin C	246.581138052856	216.141508354974	333.825029369524	39.6167741407269	41.6102121118259	32.8856298766323	-2.8033	down
pos_4042	Nicotinamide D-ribonucleotide	896.256017045112	1108.28425792438	1058.61696729856	179.886635064418	125.689473577613	121.659	-2.84192	down
pos_1480	Glycochenodeoxycholate	320.47605551331	197.04853965249	175.875792292938	19.8663283184797	36.8512014463738	39.9551555743542	-2.84251	down
neg_1610	Biocytin	128.112078577804	125.225936279795	122.746729148374	31.5136588970597	1.47689398684955e-09	20.0571652509936	-2.86643	down
pos_8272	C1'-C9-Glycosylated UWM6	303.832856738494	341.125694109421	325.621470852703	55.5438067754774	39.6369323563438	37.8468742330366	-2.86712	down
neg_1628	dTDP-D-forosamine	89.341202539742	65.8645195581384	94.6469248598127	12.4981017879533	3.87738089862201	17.0319545601137	-2.90284	down
neg_8581	15-Demethylaclacinomycin T	369.481338595277	495.770944033924	561.527364904227	85.9825243083661	38.2817671265244	63.223323836786	-2.9279	down
pos_8604	8-Carboxy-8-demethylriboflavin 5'-phosphate	16.6125432384075	13.8897164509048	12.8076608878798	2.04228161338882	0.912254135653765	2.72522423190826	-2.9308	down
neg_7522	Dodecanedioic acid	718.502459283905	685.201285241591	719.724137692974	91.1299624124144	77.5554251192289	109.534807330298	-2.9321	down
pos_540	Hypoxanthine	3186.11361868416	3376.69264277141	3293.84977547367	510.248830344794	373.895987548574	395.72624751282	-2.9451	down
pos_6893	(3E)-3-[(1R,5R,6S)-5-Hydroxy-7-oxabicyclo[4.1.0]heptan-2-ylidene]-2-oxopropanoate	65.049990731053	83.9511331242989	60.4075625516951	13.3713319994929	5.32474786458788	8.28791208169072	-2.95615	down
neg_10694	L-Hydroxylysine	38.3026068769855	47.2343354484683	44.0156968807338	12.9481235503102	3.71855786724716	1.47689398684955e-09	-2.9585	down
neg_8371	9-Hydroxy-12-oxo-10(E),15(Z)-octadecadienoic acid	6084.75444575914	6514.22348537077	6810.45660831617	847.768828494669	795.954956168185	849.504592542529	-2.96067	down
pos_10430	Tetradecenoylcarnitine	339.659680531284	494.372500727573	412.246702947764	48.5231786790525	53.7288308886877	53.1773697330121	-3.0033	down
pos_2579	Gemcitabine	15.5311165170156	25.2617154218234	16.9435184355953	1.95892456377126	1.59466235339251	3.64142149224967	-3.00441	down
neg_8616	PA(12:0/16:1(9Z))	2175.06128243715	2493.14009487015	2286.27425666797	427.481723640773	149.316060601187	256.920301597938	-3.06031	down
neg_4756	Heptenal	129.391489842073	134.347	163.970779281585	19.5947610554513	16.1676508283472	15.072766633225	-3.07273	down
pos_3203	Quinapril	89.4488480290255	179.532092293686	163.039987964287	22.8092465457298	14.2432839160764	14.177836901171	-3.07603	down
neg_4690	2-(Formamido)-N1-(5'-phosphoribosyl)acetamidine	1881.21268221128	1822.00297142653	2041.1825590429	224.593791079727	234.279596225955	221.124879263521	-3.07855	down
neg_1586	Gluconolactone	123.703203740529	88.4747418095469	119.501892245078	11.3810016910263	9.92146608064667	17.3729139586091	-3.1003	down
pos_2895	Tryptophyl-Tryptophan	13.9224491597553	16.1442677303867	9.32812602165314	1.72335203434717	1.71041250912861	1.11399826005731	-3.11478	down
pos_3201	Terpentecin	2.39001218164218	3.82743906638118	3.8871748953127	0.363774359038526	0.540548609617062	0.261478853651345	-3.11562	down
neg_5527	8-hydroxyquinoline	6.07498786305808	6.19201101113293	8.12898235658935	1.23090592022548	1.47689398684955e-09	1.11736011830702	-3.11862	down
neg_9053	Avermectin A1b aglycone	808.150014162588	848.00333579718	784.249049770228	92.6832024684211	101.364768459689	83.2592432330153	-3.13756	down
neg_4679	menaquinone-1	280.762146226995	221.005	370.243063950658	42.2135836490866	26.4534127114409	29.4221519503877	-3.15218	down
pos_8403	Apramycin	78.7721162387488	80.3777507475476	89.0622249467111	6.83033344514373	8.82860796721218	11.6948633161721	-3.18176	down
pos_407	Dihydrouracil	215.866398471725	202.509633589225	114.421562022894	19.5964584552488	20.1031028436268	18.9858394205346	-3.18251	down
pos_8989	LysoPE(15:0/0:0)	84.9311442052751	123.52717248873	122.480921630843	12.0315286864493	10.0631454386432	12.946048066375	-3.23946	down
neg_1025	Hydroxymethylbilane	90.9000231239058	50.1046476415619	82.5101729546162	5.79163064228954	1.47689398684955e-09	17.5884210540445	-3.25702	down
neg_3255	Etomidate	94.4186292204763	113.294998102746	161.115550808881	12.2064639826252	11.7460507132666	14.5963601083177	-3.25819	down
neg_4385	5-Methylthio-D-ribose	186.32347437306	264.528902774072	250.052038896061	34.4764659596341	26.8055219875224	10.8604351888766	-3.2803	down
neg_7251	4-Hexenyl acetate	3433.14128348277	3386.02266424394	3975.25921087933	365.388024660937	362.228687524537	371.430687272327	-3.29596	down
neg_9462	Delta(6)-trans,Delta(8)-cis-leukotriene B4	9447.34037794123	14201.4710378736	11073.5395565548	626.707754108122	1722.75	1185.80238785347	-3.29598	down
neg_1786	2-Deoxy-scyllo-inosamine	327.728717656166	283.260016027991	430.002501161616	59.9759084317309	15.435132417458	30.0117896047712	-3.3037	down
pos_2936	Malvidin	2839.54505576586	3731.63341208517	3228.20290320101	364.667316673867	325.987528107567	293.733595341914	-3.31539	down
neg_8939	7,8-Dihydropteroic acid	663.084357725781	808.509989103445	955.375216687155	81.8634382895584	85.8962460864535	74.0499595302624	-3.32721	down
pos_2768	8-Hydroxy-2'-deoxyguanosine	127.949817731932	135.076248536002	124.828453961548	14.1241032737803	10.3937980446423	13.9107350324601	-3.33526	down
neg_1328	SN-38	265.088061867205	303.203454974531	292.726730901235	38.1969342442792	26.4525732077223	20.4844193003486	-3.33824	down
neg_11431	trans-2,4-Nonaidenal	302.099548972783	321.309260836113	392.863732639277	49.7368416395543	16.1081096094489	34.5274183674157	-3.33985	down
pos_10522	Lys Arg Arg Ala	143.683807379192	241.258607682861	205.951883026591	1.47689398684955e-09	31.5757362112027	26.3750542272278	-3.35	down
pos_10821	Terpinen-4-ol	933.772503996994	1381.26249174008	1258.94660410597	93.7062420643793	117.076848175663	120.39556808793	-3.43185	down
pos_822	Indole-3-carboxaldehyde	1.38753528284131	1.42853	1.87515525614061	1.47689398684955e-09	0.422951504420353	1.47689398684955e-09	-3.4714	down
pos_8479	4-(beta-D-Glucosyloxy)benzoate	179.558567829716	167.352743473184	126.409973759997	26.5445384575737	10.7531653121105	5.14632649113504	-3.47919	down
neg_5054	cyclogutamate	13.3992826178419	11.9996720154485	15.0791939866753	2.65295246023195	1.47689398684955e-09	0.95236349674922	-3.48895	down
neg_6909	9(S)-HpOTrE	617.667284765816	401.832173252825	498.071332337142	64.6140732876639	6.07048802639709	64.1454698033562	-3.49255	down
neg_1352	S-(Formylmethyl)glutathione	124.652721823449	117.12957195003	117.512444943208	15.917610716307	3.48727361560541	12.3031216949203	-3.50225	down
neg_4967	CAY10574	76.197450036924	51.3675974777394	65.7953313564612	13.0636143365297	1.47689398684955e-09	3.91035025934723	-3.5099	down
pos_8167	3,5-Dihydroxy-6-methyl-2,3-dihydro-4H-pyran-4-one	17.6592234795158	29.7002249443724	28.7186207919282	3.76841091663405	2.75194927355356	1.47689398684955e-09	-3.54446	down
neg_10142	13(S)-HpODE	855.228212367374	733.275279385854	876.938580344323	68.5291395623121	78.7907	61.6896004381054	-3.56021	down
pos_692	Cyromazine	63.3199019800715	87.7837162471383	47.926067514885	8.21679074775686	4.8038559404141	3.69177690814142	-3.57399	down
neg_1142	Acarbose 7IV-phosphate	540.968743284572	316.738973419576	332.878891618482	74.8549472272754	16.9971261046858	6.85072661715973	-3.59244	down
neg_6775	2-Hydroxy-6-oxo-(2'-aminophenyl)-hexa-2,4-dienoate	98.4929214308509	93.6761059728293	123.786272848883	11.4456191973349	1.47689398684955e-09	14.2545269845899	-3.61987	down
pos_4405	Tryptophyl-Arginine	47.1973242026574	48.497484016215	56.5830945627992	5.83423067938273	6.09962474279822	1.47689398684955e-09	-3.67357	down
neg_3510	Allysine	26.5969111419269	42.1432265417783	38.1844417681475	0.811428757783681	0.567462828752725	6.89873994611861	-3.69123	down
pos_7219	(卤)13-HpODE	97.5080061145849	104.41368788998	97.6895377515161	10.1340729174336	8.63385151302892	4.31862744804916	-3.69797	down
pos_5905	Cinnamyl isovalerate	66.5063005345088	122.289524933505	92.6394850801665	4.7253358947753	9.19654769611174	7.40156989407175	-3.72229	down
pos_8161	2'''-N-Acetyl-6'''-deamino-6'''-hydroxyneomycin C	1.28810942405786	1.49443182794932	2.1464416183269	0.372356674794309	1.47689398684955e-09	1.47689398684955e-09	-3.72653	down
neg_2220	coformycin	1571.20466585228	1396.85453734853	2042.82123342951	242.47041457495	70.666117635115	57.9788510025852	-3.75512	down
pos_3288	alpha-Guanidinoglutaric Acid	148.510085836665	171.345108994943	152.445641073911	21.0953965813374	6.51064927320458	6.50848565130063	-3.79125	down
neg_6380	vitispirane	180.975317504669	247.606549334272	260.850542259889	17.1085617369519	9.79134993599458	22.0242161469202	-3.81679	down
neg_7032	Echitovenine	942.853995786407	1229.39504545185	1445.4193969654	172.846445291159	1.47689398684955e-09	70.2672990708347	-3.89536	down
neg_4122	Acetate	780.920777121757	978.766353634517	1083.48162952855	58.9198446385144	59.0235196240537	62.9655684025538	-3.97416	down
neg_4691	Thiamine acetic acid	393.000892741252	392.406266973822	446.239846922947	19.8655496352742	21.6553011310337	34.7060333068884	-4.01415	down
pos_10251	2-hexaprenyl-6-methoxy-3-methyl-1,4-benzoquinone	72.3065372286164	68.3745419133577	43.9471686186928	7.82130361069346	2.23310506195107	1.34508180603683	-4.01758	down
pos_3295	5'-Butyrylphosphoinosine	1512.04543083587	2539.55303339194	1675.18782504441	73.4498449249685	133.637422473164	144.671438577221	-4.02507	down
neg_9318	2-Hydroxychromene-2-carboxylate	56.3589767084842	97.0902138979033	86.8150427616915	8.56563179294155	1.47689398684955e-09	6.18915382881907	-4.02537	down
pos_4035	7-Aminocephalosporanic acid	373.79504030732	447.626880674365	389.982082457692	28.2764485785096	23.4822307715778	22.1046772469649	-4.03568	down
pos_8834	PG(16:1(9Z)/18:1(11Z))	95.032314641465	156.253954831224	155.577261284609	13.4552026634148	2.92572399478629	8.20772761679815	-4.04848	down
neg_1709	azetidine-2-carboxylate	352.517005265407	263.634974384493	302.124679323724	54.4359605611617	1.47689398684955e-09	1.47689398684955e-09	-4.0763	down
neg_6061	Hexa-2,4-dienol	11892.6056138965	11971.2505777349	14378.2941990185	710.060431713203	665.774070993941	884.680283556737	-4.08044	down
pos_3693	(R)-S-Lactoylglutathione	256.403270188612	317.518142314627	227.888194595376	20.0593479202051	15.5882724746749	11.6650713758443	-4.08296	down
neg_7254	9,10,13-TriHOME	3381.68883535165	3253.04436949576	3871.07590807282	209.85216434954	184.749965902084	208.075271660019	-4.12366	down
pos_9440	PE(17:1(9Z)/0:0)	162.951454345505	162.843427413728	144.95427516876	8.17870497772296	8.86291028742928	8.59520860682641	-4.19867	down
neg_5896	Nopaline	263.248480662795	253.321379602612	295.930901283544	18.3776130592063	12.2318448087402	13.0044214344631	-4.21951	down
pos_9540	Dihydromyricetin	19.7701259175475	18.2987311329387	15.7496639641403	2.79315680491521	1.47689398684955e-09	1.47689398684955e-09	-4.26813	down
pos_11287	PC(14:0/20:3(8Z,11Z,14Z))	17133.4123879769	12330.5844395884	21218.3583203434	1403.10331108896	464.309801416936	741.742616217482	-4.27983	down
pos_311	Tetrahydrobiopterin	115.638864997639	123.577727876226	80.2897584079116	10.5297096471566	1.47689398684955e-09	5.30074333927485	-4.33507	down
pos_3278	Validamine 7-phosphate	105.322734505317	134.68927871707	97.8600531279624	8.92901539549939	2.51566755841151	5.10096810847895	-4.35195	down
pos_6640	O-hexanoyl-adenosine monophosphate	608.751644664628	739.237622892368	587.912257472308	37.7325646442895	30.0604059809751	18.8371318517631	-4.48199	down
pos_500	Discadenine	112.637001412587	111.841019316762	71.3560308665147	0.776469946933538	5.44193658451678	6.78817426255994	-4.50747	down
neg_8526	Hexadecanedioate	886.402888231936	1040.46044041985	943.627443150545	52.6035218957717	37.8990898586837	34.9877908435088	-4.51565	down
neg_1585	D-Pipecolic acid	154.139920683838	143.919833893962	175.317805562515	6.06012873628863	3.41077785535586	11.1753690380893	-4.51904	down
neg_1288	8-Amino-8-demethylriboflavin	101.816563343463	152.953693079393	113.701067175271	12.8561738531834	1.47689398684955e-09	3.10288515156372	-4.5291	down
neg_1778	2'-Deoxyguanosine	42633.3663519167	45314.8025663009	53420.5121644045	2105.35754322624	1870.02554179832	2101.39883196769	-4.54001	down
neg_6388	4-Guanidinobutanal	719.978373518803	754.864448347344	917.127407391597	33.6533952338891	24.6096230910304	43.2230019352849	-4.55885	down
neg_3434	Glutathionylspermidine	78.4104253885901	51.8242490642255	89.6440161492893	1.47689398684955e-09	9.2187341821109	1.47689398684955e-09	-4.576	down
neg_3949	N5-Citryl-D-ornithine	242.130472626154	206.948928797557	405.285136604607	35.6899078485537	1.47689398684955e-09	1.47689398684955e-09	-4.58126	down
neg_5863	Norlinolenic acid	3271.31074769862	3215.00608664923	3960.1709440555	160.080484006961	102.861136371621	152.618514135991	-4.65182	down
pos_9834	Rumenic acid	23.3884590824218	27.9094759716243	27.4685316355156	1.45667624185746	1.04733140314814	0.468829583435305	-4.72767	down
neg_7014	(Z)-3-Hexen-1-ol acetate	2546.37688212828	2788.07268348095	3263.10615490915	105.142974959451	90.8156285641909	125.821293852602	-4.73978	down
pos_499	Norfloxacin	23.0229647508968	13.4691395381159	14.3365269804167	1.47689398684955e-09	1.80523714520998	1.47689398684955e-09	-4.81538	down
neg_1329	Prunitrin	78.2405047517384	93.2088433055544	67.1499942591718	5.95230087549454	1.47689398684955e-09	2.44337042708028	-4.8288	down
neg_4371	N-Acetylmuramate	248.76568475142	271.005735161461	335.877804421096	20.6024624583507	3.84268222167778	5.24574317855802	-4.84893	down
pos_8205	Precorrin-2	9.72367056550969	12.5702640265638	12.6568685089896	0.737131335557251	1.47689398684955e-09	0.3771345649466	-4.97116	down
pos_7148	Colnelenic acid	63.417201924303	62.4159779878031	51.9413559775437	1.89384781998753	3.39710980627092	1.47689398684955e-09	-5.07038	down
pos_2489	N4-acetyl-2'-O-methylcytidine	68.3939620176592	82.8671539550046	69.7917371979119	3.85436809866054	1.47689398684955e-09	2.60701376815706	-5.0964	down
neg_5491	Peonidin 3-O-(acetylglucoside)	1211.95824762613	1501.04606215019	1557.62057035032	49.5256084934796	42.1777511792664	26.9511413182657	-5.16961	down
neg_9386	Prednisolone	1414.91519194922	1594.34072981704	1763.5853339139	66.4693516350003	12.4809006187397	52.8491539419103	-5.17843	down
pos_516	Coniferyl aldehyde	8.46764785915669	6.43282320823962	12.5793522153589	1.47689398684955e-09	0.745193207543058	1.47689398684955e-09	-5.20461	down
pos_8275	PE(12:0/16:1(9Z))	41.2649458931182	40.3695100819942	33.0683365672293	3.00138475910966	1.47689398684955e-09	1.47689398684955e-09	-5.25613	down
neg_7761	Glucolesquerellin	200.444183597809	166.342560705284	167.090528967502	6.91778752708207	1.47689398684955e-09	7.03619050261674	-5.25776	down
neg_10740	Sphingosine	372.117005696494	597.930030820093	618.509103303454	20.3450691869229	1.47689398684955e-09	20.1782144701847	-5.29282	down
neg_5835	(4aR,10bS)-Noroxomaritidine	19379.2925467849	19633.0305804479	22506.6443886466	500.46628938543	463.568762927466	515.685635019161	-5.37763	down
pos_3594	Arginyl-Aspartate	388.515933582033	496.528267185953	440.018413221197	14.9400002872902	7.86324280300399	8.21925513951836	-5.4166	down
pos_348	Cytidine	343.352405549746	331.98305808027	188.235846373872	5.01256860424913	11.8628171019307	3.09398507869276	-5.43445	down
neg_6452	O-(1->4)-alpha-L-Dihydrostreptosyl-streptidine 6-phosphate	280.136115379577	303.276923241696	332.489706650055	2.78260811896217	4.29764745951764	13.2142933749361	-5.49603	down
neg_1977	Indole-3-acetaldehyde	576.167727488059	523.465979382332	785.584525213858	23.2166343116625	7.83781626643685	8.93463167808736	-5.55898	down
pos_2501	N-Acetylmannosamine	135.349568400181	126.818086678905	99.0420334858742	4.9179304171409	1.47689398684955e-09	2.61396411520955	-5.58368	down
neg_5912	N-Succinyl-2-amino-6-ketopimelate	2273.71801306385	2360.52171642456	2789.47293929888	32.3786031678709	41.3498472517599	58.7813677945424	-5.80797	down
neg_2097	Nicotinamide riboside	262.893142215307	439.893402920547	255.271610755107	16.9118833193101	1.47689398684955e-09	1.47689398684955e-09	-5.824	down
neg_1326	1-(5'-Phosphoribosyl)-5-formamido-4-imidazolecarboxamide	265.397589071933	337.276163269209	409.489518512505	15.480340201257	1.47689398684955e-09	1.47650491431254	-5.89943	down
pos_2811	N-Succinyl-L-glutamate	74.945901154594	85.7639933856874	64.2720498322641	2.63822708119684	1.11295107720445	1.47689398684955e-09	-5.90632	down
neg_5620	Carboxyspermidine	30.0987945162675	21.1100505484211	32.6032571167047	1.31884487851277	1.47689398684955e-09	1.47689398684955e-09	-5.98981	down
neg_1584	2-Aminovalienone	408.999641728669	501.718070584759	496.487499664341	11.8569515945832	0.103480014725858	10.1401277107122	-5.99261	down
neg_4426	N-Succinyl-L-glutamate 5-semialdehyde	2.69729585909357	4.26946925310518	3.89187257658733	0.157257969868676	0.00170083587628479	1.47689398684955e-09	-6.09405	down
neg_6446	Succinyllipoic acid	5052.57166560788	7100.73632667784	7105.78848852754	125.183908184559	46.5129748551786	87.1152925267519	-6.21749	down
pos_972	Plantagonine	16.1520974717013	25.0933473496551	17.645216128095	1.47689398684955e-09	1.47689398684955e-09	0.762303198682725	-6.27153	down
pos_8638	Dhurrin	351.910404454959	276.741922086584	226.673541001424	11.0078683381055	1.47689398684955e-09	1.47689398684955e-09	-6.27987	down
neg_4773	Zeatin	3182.77817273277	3561.01502565874	3710.36192283795	38.2105047765958	39.6973149837754	39.2280924132889	-6.47975	down
neg_4619	5'-amino-5'-deoxyuridine	52.0382510184413	32.9481892412773	57.2295844119259	0.752872265495786	0.59348497061239	0.244415656349005	-6.48221	down
neg_5733	Trypanothione disulfide	291.768067695208	237.612616989085	493.906105464186	11.3130921972023	1.47689398684955e-09	1.47689398684955e-09	-6.49907	down
pos_1051	DMABA NHS ester	37.1889790758861	38.0391494344688	35.6119791487456	1.47689398684955e-09	1.47689398684955e-09	1.12548897838998	-6.62178	down
pos_3958	2-Phenyl-1,3-propanediol monocarbamate	44.3895547776576	43.0867661032739	42.3371965276796	1.47689398684955e-09	1.47689398684955e-09	1.2306805576545	-6.72084	down
neg_9681	Undecylprodigiosin	1606.92648649441	2353.4705258511	2554.89210489969	18.2178723398349	17.368608580157	21.554078104898	-6.83317	down
neg_4578	Avermectin B1b aglycone	128.946850243242	113.290847176493	173.192768835791	3.43826724243096	1.47689398684955e-09	1.47689398684955e-09	-6.91678	down
pos_5222	N-amino DAP	5141.16569653099	9768.63370617504	6851.31477690933	67.8416831692363	60.9153836687315	37.1759347247527	-7.03501	down
neg_5504	(N(omega)-L-arginino)succinic acid	104.575056228388	70.0207763041945	76.6978734569454	1.90969454855065	1.47689398684955e-09	1.47689398684955e-09	-7.03989	down
neg_1941	3-Hydroxy-5-oxohexanoate	133.489887354011	173.36147020732	220.783601235874	2.34913739032518	1.60621295894523	1.47689398684955e-09	-7.05959	down
pos_7168	11-Keto-.beta.-boswellic acid	18941.2872647242	26788.8751088286	23106.056474723	175.094577439645	158.288150160688	168.753830969566	-7.09894	down
neg_5907	2-Aminomuconate semialdehyde	1622.97903881106	1162.02081269876	1729.14105765533	10.2697644153794	5.67252122819757	13.5197669650082	-7.25945	down
pos_7197	LIPC 18:0;3	397.172741362192	391.667277279504	384.631668500733	3.09544463584046	1.32054225796409	2.96303009076991	-7.31314	down
pos_10285	Precorrin 8X	597.86137754243	356.310192085449	417.190092229422	1.47689398684955e-09	1.94889906952318	1.25342775900494	-8.74227	down
neg_5523	Pentahomomethionine	599.502928982797	797.982549932587	897.163821113914	1.47689398684955e-09	1.47689398684955e-09	4.73091263306966	-8.92194	down
pos_4433	Sunitinib	412.748040756777	331.086525555568	374.027372554753	1.47689398684955e-09	1.69489525337346	0.189335566871242	-9.21255	down
neg_8342	L-Arginine phosphate	45.9284906546972	47.4139359698449	38.779330713486	1.47689398684955e-09	0.156987067478299	0.00265206273141539	-9.69284	down
pos_4261	Isovalerylglutamic acid	5460.60091993441	5753.25208387415	6361.98164511567	15.8629169426559	1.47689398684955e-09	1.47689398684955e-09	-10.1137	down
pos_2984	S-(2-Methylbutanoyl)-dihydrolipoamide	2238.99558816257	2630.25126533758	2265.52144020785	2.90680054973697	1.47689398684955e-09	2.09746329763318	-10.4775	down
pos_3280	Glutamyl-Glutamine	1072.08	1458.92015884627	1195.34125495666	1.47689398684955e-09	1.47689398684955e-09	2.10126127356746	-10.7923	down
neg_2268	4-guanidinobutanamide	225.060873791486	273.874131117679	412.61538941949	0.457364748130232	1.47689398684955e-09	1.47689398684955e-09	-10.9608	down
pos_10032	Vincristine	5021.01279230903	4099.13950955891	4036.99053676613	1.47689398684955e-09	3.18325828594398	1.66772188416106	-11.4053	down
neg_3659	CMP-3-deoxy-D-manno-octulosonate	621.76110887014	908.937481652973	858.275750917818	0.424417614776835	1.47689398684955e-09	0.0370188256196841	-12.338	down
pos_6807	Carboxyibuprofen	0.455610984767167	0.247712353937162	0.250408842391515	1.47689398684955e-09	1.47689398684955e-09	1.47689398684955e-09	-27.6815	down
pos_3250	Prostaglandin J2	1.12596434916849	0.834268360072112	0.917112043168518	1.47689398684955e-09	1.47689398684955e-09	1.47689398684955e-09	-29.2746	down
pos_3173	Melatonin	3.0209811585637	1.93196747049138	1.99035233675995	1.47689398684955e-09	1.47689398684955e-09	1.47689398684955e-09	-30.5454	down
pos_3231	Arginyl-Serine	3.96027796465094	2.9302519680969	1.82750826565481	1.47689398684955e-09	1.47689398684955e-09	1.47689398684955e-09	-30.8738	down
pos_969	(R)-pantolactone	6.24567626788096	3.54851818328791	5.55111705561538	1.47689398684955e-09	1.47689398684955e-09	1.47689398684955e-09	-31.6896	down
neg_5178	(1E,4S,5E,7R)-Germacra-1(10),5-dien-11-ol	7.65786972512735	6.21387004757484	6.50262659479866	1.47689398684955e-09	1.47689398684955e-09	1.47689398684955e-09	-32.0985	down
pos_1122	Alanopine	9.46996902415762	4.92096791394469	8.43600409207193	1.47689398684955e-09	1.47689398684955e-09	1.47689398684955e-09	-32.2625	down
neg_4230	(1S,4R)-1-Hydroxy-2-oxolimonene	7.88576839110288	8.11914766250428	8.81330156234541	1.47689398684955e-09	1.47689398684955e-09	1.47689398684955e-09	-32.3832	down
neg_6645	2-Acetolactate	8.71495403960514	8.46996626969619	8.46089269573883	1.47689398684955e-09	1.47689398684955e-09	1.47689398684955e-09	-32.4305	down
neg_4048	Nebramycin factor 4	7.79061842144949	7.19251271620363	10.8959684666786	1.47689398684955e-09	1.47689398684955e-09	1.47689398684955e-09	-32.4435	down
pos_737	Succinic acid semialdehyde	6.89028941134503	12.3419724327395	7.11685801426108	1.47689398684955e-09	1.47689398684955e-09	1.47689398684955e-09	-32.4695	down
pos_6532	Oleandolide	7.44459386354796	10.4012897042571	10.581747375505	1.47689398684955e-09	1.47689398684955e-09	1.47689398684955e-09	-32.579	down
neg_4270	Fumigaclavine B	8.08693958773828	9.78247762519107	11.0637127670615	1.47689398684955e-09	1.47689398684955e-09	1.47689398684955e-09	-32.6045	down
pos_9601	CAI-1	14.542873521553	11.8332493419368	8.33659227693157	1.47689398684955e-09	1.47689398684955e-09	1.47689398684955e-09	-32.8672	down
pos_7024	9,12-Octadecadiynoic Acid	12.678737758648	16.4970211554497	8.45761681867145	1.47689398684955e-09	1.47689398684955e-09	1.47689398684955e-09	-32.9838	down
pos_3217	Vindoline	12.1636153478189	16.0738515989273	11.7171082638477	1.47689398684955e-09	1.47689398684955e-09	1.47689398684955e-09	-33.0701	down
neg_6404	IMP	12.4054611363152	22.4961833033606	12.3709323971609	1.47689398684955e-09	1.47689398684955e-09	1.47689398684955e-09	-33.3128	down
pos_6508	Balsoxine	36.6281706422994	27.6460636200204	25.2763628778711	1.47689398684955e-09	1.47689398684955e-09	1.47689398684955e-09	-34.2345	down
pos_3138	Kanzonol T	27.1249278558639	34.1920550016218	28.8981364219084	1.47689398684955e-09	1.47689398684955e-09	1.47689398684955e-09	-34.2451	down
neg_4174	(S)-N-Methylcoclaurine	23.8978700688994	30.0011779687935	36.6903567365676	1.47689398684955e-09	1.47689398684955e-09	1.47689398684955e-09	-34.2511	down
pos_10295	IPC 18:0;3/20:0;0	30.9115775356512	40.8314934457025	19.0118806775726	1.47689398684955e-09	1.47689398684955e-09	1.47689398684955e-09	-34.2537	down
pos_7291	(+)-Prosopinine	29.294415327885	33.6057729835556	29.8331819922471	1.47689398684955e-09	1.47689398684955e-09	1.47689398684955e-09	-34.2848	down
neg_3785	N-delta-(phosphonoacetyl)-L-ornithine	32.1927695234422	27.4095558673479	34.9418745910383	1.47689398684955e-09	1.47689398684955e-09	1.47689398684955e-09	-34.3127	down
pos_4815	Cyclo(L-Phe-L-Pro)	32.2901936981568	35.6328778143238	34.8115653705383	1.47689398684955e-09	1.47689398684955e-09	1.47689398684955e-09	-34.4326	down
pos_2660	Ethyl octanoate	38.7939447453833	38.1208155279428	29.2441697833564	1.47689398684955e-09	1.47689398684955e-09	1.47689398684955e-09	-34.4799	down
pos_2541	Megastigmatrienone	43.3862361235681	40.4083729501176	31.4369672046025	1.47689398684955e-09	1.47689398684955e-09	1.47689398684955e-09	-34.5982	down
pos_945	2-Heptyl-4(1H)-quinolone	39.8040185969662	53.2679030428684	49.7226448070016	1.47689398684955e-09	1.47689398684955e-09	1.47689398684955e-09	-34.9076	down
neg_4214	Novobiocin	43.7816971610745	50.9799918223523	56.3004555946767	1.47689398684955e-09	1.47689398684955e-09	1.47689398684955e-09	-34.9888	down
pos_8561	(3S)-3-Hydroxy-N6,N6,N6-trimethyl-L-lysine	51.4194297547306	39.8644609632211	61.556606329288	1.47689398684955e-09	1.47689398684955e-09	1.47689398684955e-09	-35.0057	down
neg_10220	Docosanedioate	57.7531063129157	43.6837953398784	59.143530137753	1.47689398684955e-09	1.47689398684955e-09	1.47689398684955e-09	-35.077	down
pos_9453	Protoporphyrinogen IX	69.7008919852178	88.3620459520888	64.6280454667453	1.47689398684955e-09	1.47689398684955e-09	1.47689398684955e-09	-35.5487	down
neg_6013	Streptidine 6-phosphate	91.9165895006681	93.8426578181252	117.224241132108	1.47689398684955e-09	1.47689398684955e-09	1.47689398684955e-09	-35.9929	down
neg_6486	1-Guanidino-1-deoxy-scyllo-inositol 4-phosphate	103.003825460313	82.735738343081	128.946480329291	1.47689398684955e-09	1.47689398684955e-09	1.47689398684955e-09	-36.0476	down
neg_3960	Dihydrozeatin-O-glucoside	86.2012097048394	139.103422249658	131.168406621567	1.47689398684955e-09	1.47689398684955e-09	1.47689398684955e-09	-36.2275	down
neg_11642	(2S,3S,4R)-2-aminoicosane-1,3,4-triol	184.829163157515	123.388530698795	121.686670012772	1.47689398684955e-09	1.47689398684955e-09	1.47689398684955e-09	-36.4977	down
pos_10283	CAY10455	246.180033810595	135.921459228683	197.134098725344	1.47689398684955e-09	1.47689398684955e-09	1.47689398684955e-09	-36.9278	down
neg_8203	Tetradecanedioic acid	176.594931879958	213.940845029403	217.290299574281	1.47689398684955e-09	1.47689398684955e-09	1.47689398684955e-09	-36.9973	down
neg_3654	L-Ala-L-Glu	348.227159537062	416.672042771001	509.700346825056	1.47689398684955e-09	1.47689398684955e-09	1.47689398684955e-09	-38.0657	down
neg_5382	Aspirin	454.566119945399	374.290379191293	560.827050426566	1.47689398684955e-09	1.47689398684955e-09	1.47689398684955e-09	-38.1904	down
neg_10671	9,10-DHOME	459.690401161474	454.568012520237	595.132281244259	1.47689398684955e-09	1.47689398684955e-09	1.47689398684955e-09	-38.3096	down
neg_3869	Streptomycin 6-phosphate	523.731690102326	537.15022663466	693.458783694584	1.47689398684955e-09	1.47689398684955e-09	1.47689398684955e-09	-38.5265	down
neg_1777	Zearalenone	733.361740728933	516.550554030745	1105.5134122837	1.47689398684955e-09	1.47689398684955e-09	1.47689398684955e-09	-38.9516	down
pos_5495	(-)-Jasmonic acid	723.760408849717	1146.38573219206	1013.13333909198	1.47689398684955e-09	1.47689398684955e-09	1.47689398684955e-09	-39.2433	down
neg_6886	N-(3-Oxooctanoyl)homoserine lactone	1538.75379321566	1726.75604693583	1752.2953720179	1.47689398684955e-09	1.47689398684955e-09	1.47689398684955e-09	-40.0427	down
neg_1802	L-Ala-gamma-D-Glu-Dap	1380.9499575007	2340.91298735233	2980.94101866421	1.47689398684955e-09	1.47689398684955e-09	1.47689398684955e-09	-40.4604	down
