# Supplementary material for: HSP104 and HSP20‐L Are Required by Aspergillus nidulans in Response to Attack by Fungivorous Springtail Sinella curviseta
Source: Environ Microbiol Rep. 2025 Jul 6;17(4):e70147. doi: 10.1111/1758-2229.70147 (PMC12229741; doi:10.1111/1758-2229.70147)
Supplement: Supplementary file 11 — Table S6. Differential metabolites between Δhsp104::Δhsp20‐L and wild‐type A. nidulans . [file EMI4-17-e70147-s004.xlsx]

## Sheet: Sheet1
#ID	Name	WT			△hsp104::△hsp20-L			log2FC	regulated
neg_2793	3,4-Dihydrospheroidene	9.66303353043534	1.47689398684955e-09	1.47689398684955e-09	1795.35252822712	2979.60199049083	1704.38608132801	9.38915511473358	up
neg_10734	ponasterone A	3.27340925557784	1.47689398684955e-09	1.47689398684955e-09	987.421618229523	499.317586362206	541.539871716219	9.27524646806109	up
pos_7195	Quercetin	1.47689398684955e-09	1.47689398684955e-09	3.74493023611506	236.001168764558	228.160341974234	248.873360175437	7.57288997878826	up
pos_7321	Clavaminic acid	3.81869259407577	1.47689398684955e-09	1.47689398684955e-09	189.316083073615	204.682679549497	180.22190780067	7.23238266609856	up
pos_8559	3-(O-Geranylgeranyl)-sn-glycerol 1-phosphate	6.44322669833168	1.47689398684955e-09	1.47689398684955e-09	353.591079952307	270.353928929369	331.424017499192	7.21213093826932	up
neg_6872	Quinate	10.5971486224604	1.47689398684955e-09	11.3448111543815	653.307118263518	1002.63684665779	753.75111367139	6.77901440207238	up
pos_7944	Neohesperidin	6.51667267827903	1.47689398684955e-09	1.47689398684955e-09	237.009399364321	185.052843537551	218.260438281577	6.61851976981561	up
pos_10540	Lovastatin acid	2.01268614793757	1.47689398684955e-09	1.47689398684955e-09	65.578138401872	64.6199956326827	66.6583491982421	6.61187819398372	up
neg_4798	DIMETHYLCAFFEIC ACID	5.50096047532043	0.0411420563479094	6.17857619770966	265.435020548225	308.623604165499	325.835260533764	6.26262686815034	up
pos_8725	CDP-DG(18:0/18:0)	30.1572942565302	1.47689398684955e-09	19.8949112205971	1433.36180341227	1093.29653768889	1168.73371846797	6.20614998305683	up
pos_10123	Adrenic acid	3.53232700703399	1.47689398684955e-09	1.47689398684955e-09	72.8755179754453	80.0426422585645	77.3788531391748	6.02673298268199	up
neg_5999	5'-Phosphoribosyl-N-formylglycineamide	1.47689398684955e-09	1.47689398684955e-09	4.7617820037434	87.7475782306306	101.314907964947	82.4315232221675	5.83327497886633	up
neg_6284	1-(sn-glycero-3-phospho)-1D-myo-inositol	0.72916240926014	1.47689398684955e-09	1.47689398684955e-09	11.9524323354145	15.1049389869401	14.5037495477641	5.83285055944492	up
neg_8398	Isomaltose	0.430851506853174	1.47689398684955e-09	2.22373774864479	38.979790367844	40.685913809085	67.8502378339718	5.7962384134187	up
pos_9466	6-Carboxy-5,6,7,8-tetrahydropterin	6.00367177695206	1.47689398684955e-09	1.47689398684955e-09	87.2275613824527	91.0114781303642	105.756114488292	5.56387739491529	up
neg_6208	Primary fluorescent chlorophyll catabolite	18.432283031154	1.47689398684955e-09	22.0958626413539	526.019545887839	586.273071021911	701.747424362877	5.48413832279202	up
neg_6924	S(8)-succinyldihydrolipoamide	1.53285438021421	1.47689398684955e-09	1.47689398684955e-09	27.2467965688933	19.4769433659769	20.1994201219684	5.44821301319433	up
pos_7291	(+)-Prosopinine	29.294415327885	33.6057729835556	29.8331819922471	1322.03017756271	1363.44509804026	1348.50636904988	5.44297212000577	up
pos_10875	Dyphylline	2.86248940619581	4.52525833830293	8.37318133203696	178.119146666455	263.138423046513	213.713346757572	5.37700635968044	up
pos_10074	Pro Pro Leu Ala	13.0126257791665	14.3254582839946	12.0214798871521	510.47324629942	501.558604933377	547.406183206607	5.30816817925028	up
pos_8082	Castavinol C2	17.5393341013044	15.3347282949663	28.1867021712986	739.995365671156	672.781968734364	710.178103743173	5.11968462422557	up
pos_10876	104086-76-2	12.091700762626	3.20619567166278	12.4271865193444	286.630762585375	365.24534046261	298.070538756063	5.09858279794578	up
neg_5838	Pantothenol	42.3831514429096	1.47689398684955e-09	1.47689398684955e-09	341.719355381767	458.731463198528	372.036150905252	4.78993721423829	up
neg_7332	Zingerone	7.01088901621819	1.47689398684955e-09	5.95946379120303	121.063758080851	103.063427767356	114.955291209793	4.70834660314257	up
pos_10677	2-thio-PAF	19.9763647421777	22.2030002005931	19.2005719865531	463.431171208641	594.662442833658	546.509968648657	4.70830594996675	up
neg_5937	(卤)-Mevalonic acid 5-phosphate	1.47689398684955e-09	6.49672611492439	4.7385005365837	97.8484131739393	74.6827629751725	116.934565877997	4.68729148282077	up
neg_7380	(-)-threo-Iso(homo)3-citrate	15.0528014739716	1.47689398684955e-09	75.9750856742565	720.76347335166	834.606505782791	752.065148313881	4.66383768281927	up
pos_9987	Geranylgeranyl-PP	11.3410907604913	20.1217911272174	19.5784442007951	399.640384480595	489.760615879197	392.551770593498	4.65053348988747	up
neg_6957	10,11-Epoxy-3-geranylgeranylindole	13.9622175606894	0.647294248340754	38.4217703523031	313.536764568436	435.808768162526	533.712020240606	4.59659844575025	up
pos_6508	Balsoxine	36.6281706422994	27.6460636200204	25.2763628778711	687.466573008901	712.629142254571	675.672126031434	4.53479823571821	up
neg_9015	Nodularin	696.227794144768	930.008366773585	956.038894146982	19507.3354668707	16460.7089998173	21351.3062088933	4.47230768171025	up
pos_1365	8-O-Methyltetrangulol	7.69676967196786	16.2067365809812	48.8079743871662	407.836371860271	606.856091865436	588.041295421753	4.46220780571929	up
pos_9834	Rumenic acid	23.3884590824218	27.9094759716243	27.4685316355156	557.832591960646	575.013591537548	560.358657451802	4.42603114760008	up
neg_6855	(3Z)-Phytochromobilin	17.279252947423	2.86226957484009	25.3059464183623	277.778738434633	291.376601797692	364.822274149623	4.36111611653792	up
pos_9719	Homotrypanothione disulfide	29.9154833685819	3.80713274818584	10.4592918016553	252.467346197443	333.573617306962	289.90585112603	4.30931565012292	up
pos_9730	Hydrogenobyrinate	33.2061572167175	2.33055047245066	6.29028045612286	241.77442350466	287.412745906369	283.186709514504	4.27963782990973	up
pos_1369	Fulvinervin C	23.4739302664324	34.0106023660228	50.1578442447993	403.334175960182	872.989745743499	758.477169909927	4.24056971522667	up
neg_9006	Queuine	6.21114531415438	14.0296041979729	15.2470362338941	219.838188003998	191.465893009079	234.271011905388	4.18519045311603	up
pos_11511	Pluviatolide	38.7929326132821	52.8936200190398	73.9278788843762	607.53239641668	1352.20191241828	978.583726241579	4.14909025871357	up
neg_11560	Magnoflorine	50.131551777041	1.47689398684955e-09	1.47689398684955e-09	254.978238200534	363.990285891778	198.041533315302	4.02656304074571	up
pos_7090	S-adenosyl-1,8-diamino-3-thiooctane	1.47689398684955e-09	1.47689398684955e-09	1.47689398684955e-09	1028.02067032469	1017.66645888343	1043.98267910295	39.3430610325853	up
pos_10311	IDP	1.47689398684955e-09	1.47689398684955e-09	1.47689398684955e-09	655.778680131497	818.734663672701	779.733793587469	38.8882540559946	up
pos_4297	Coproporphyrin III	1.47689398684955e-09	1.47689398684955e-09	1.47689398684955e-09	500.959803877612	277.830370989031	486.98954344222	38.0556347230373	up
pos_9955	(13S,14R)-1,13-Dihydroxy-N-methylcanadine	1.47689398684955e-09	1.47689398684955e-09	1.47689398684955e-09	434.246855707906	368.778533091576	410.117875223303	37.9943582994744	up
pos_5493	2-(4-Hydroxyphenyl)-5,6,7,8-tetrahydroxy-4H-1-benzopyran-4-one	1.47689398684955e-09	1.47689398684955e-09	1.47689398684955e-09	348.778192574561	490.56244478318	338.252626668587	37.9514496905624	up
neg_7045	(+)-Sophorol	1.47689398684955e-09	1.47689398684955e-09	1.47689398684955e-09	263.81702667215	442.467866401999	381.104509253116	37.8364770392623	up
neg_10620	12-Methyltetradecanoic acid	1.47689398684955e-09	1.47689398684955e-09	1.47689398684955e-09	153.209990875624	215.601556949181	250.539047551061	37.0244365776163	up
neg_9816	Rifamycin	1.47689398684955e-09	1.47689398684955e-09	1.47689398684955e-09	158.595719996752	134.296444557952	260.756842313882	36.8626519219428	up
neg_4321	DL-Benzylsuccinic acid	1.47689398684955e-09	1.47689398684955e-09	1.47689398684955e-09	169.730194862547	135.644875040277	157.304234328859	36.6036928397449	up
neg_11390	Desacetylvindoline	1.47689398684955e-09	1.47689398684955e-09	1.47689398684955e-09	108.867948382111	155.458489681674	150.241411526733	36.4452885089752	up
pos_9079	(S)-Cheilanthifoline	1.47689398684955e-09	1.47689398684955e-09	1.47689398684955e-09	106.701375718501	103.063829079555	82.8240207861253	35.9425569156404	up
neg_5938	尾-L-Fucose 1-phosphate	1.47689398684955e-09	1.47689398684955e-09	1.47689398684955e-09	69.3376345891908	105.696273376236	90.7205397248155	35.8037741085631	up
pos_9464	10beta,14beta-Dihydroxytaxa-4(20),11-dien-5alpha-yl acetate	1.47689398684955e-09	1.47689398684955e-09	1.47689398684955e-09	62.0658163987713	58.7225555161514	63.7617152344376	35.2776926903932	up
pos_10397	PG(16:0/16:1(9Z))	1.47689398684955e-09	1.47689398684955e-09	1.47689398684955e-09	52.3900578326696	51.0230077105041	38.0452492610981	34.8940572511946	up
pos_10334	Lysyl-Lysine	1.47689398684955e-09	1.47689398684955e-09	1.47689398684955e-09	41.3571182383692	49.827483541015	50.1551419240693	34.892847469557	up
pos_8466	Loganate	1.47689398684955e-09	1.47689398684955e-09	1.47689398684955e-09	56.0501314554994	41.0138759386925	41.8502124950439	34.8678745592138	up
pos_8845	2,3-Dihydrothienamycin	1.47689398684955e-09	1.47689398684955e-09	1.47689398684955e-09	53.7881638802096	41.9171244189127	32.5743793088879	34.7529727921876	up
pos_10335	3-[4-(2-methylbutan-2-yl)phenoxy]benzoic acid	1.47689398684955e-09	1.47689398684955e-09	1.47689398684955e-09	31.7275014857058	42.7653084919041	39.9008962031076	34.587687950294	up
pos_10333	Mintsulfide	1.47689398684955e-09	1.47689398684955e-09	1.47689398684955e-09	29.4610808843767	35.3740159720897	37.9304278214144	34.4330366282989	up
pos_9492	palmitoleic acid	1.47689398684955e-09	1.47689398684955e-09	1.47689398684955e-09	26.6839454663958	28.5198912898563	27.3081493417071	34.1163558842211	up
neg_4364	Malvidin 3-O-glucoside	1.47689398684955e-09	1.47689398684955e-09	1.47689398684955e-09	29.0254092136864	24.7526121429043	27.0214415010166	34.0860978788383	up
pos_9979	Senegalensin	1.47689398684955e-09	1.47689398684955e-09	1.47689398684955e-09	20.0726404905666	20.1166876644286	29.8454379076267	33.8798234469138	up
pos_9654	Ethyldihydrocinnamate	1.47689398684955e-09	1.47689398684955e-09	1.47689398684955e-09	24.4215438948025	19.4485860712122	23.9333138319582	33.8331107276469	up
pos_4317	15-Deoxy-Delta12,14-PGJ2	1.47689398684955e-09	1.47689398684955e-09	1.47689398684955e-09	17.0238666400416	20.9503720614919	22.8860976190749	33.6772544830027	up
pos_10117	N5-Pan	1.47689398684955e-09	1.47689398684955e-09	1.47689398684955e-09	15.7841381345887	18.7609488103736	14.5166325381508	33.3663499740594	up
pos_9967	7-Hydroxy-6-methyl-8-ribityllumazine	1.47689398684955e-09	1.47689398684955e-09	1.47689398684955e-09	9.54075976309665	19.5708189500486	15.6586073905995	33.2342904919904	up
pos_828	(2S)-2-{[1-(R)-Carboxyethyl]amino}pentanoate	1.47689398684955e-09	1.47689398684955e-09	1.47689398684955e-09	7.15050917806277	6.25516012011381	3.8129302631872	31.8557199855787	up
pos_5008	Avermectin A2a aglycone	1.47689398684955e-09	1.47689398684955e-09	1.47689398684955e-09	5.89358887879573	5.43198316244087	4.22755221934763	31.7089565899586	up
pos_2627	1-(4-hydroxyphenyl)ethanol	1.47689398684955e-09	1.47689398684955e-09	1.47689398684955e-09	2.80979931229368	3.5557029834366	5.83737198069372	31.3589731781981	up
neg_4232	(4-tert-Butyl-phenoxy)-acetic acid	1.47689398684955e-09	1.47689398684955e-09	1.47689398684955e-09	2.10631679903752	3.1044147883217	2.00277510762067	30.6005248476821	up
neg_6893	4-oxo-N-acetylneuraminate	136.173579192107	124.534617940537	157.237171923217	2137.17947627234	1937.80588172476	2400.32544876025	3.95356316143547	up
neg_4480	Erythronolide B	1.47689398684955e-09	1.47689398684955e-09	5.76475226584607	30.1404151028121	23.7537695150148	34.8691005956651	3.94463254727487	up
neg_8679	N-Acetylglucosaminylasparagine	76.2403349492393	36.2032120917446	22.4884599635519	509.650733302732	750.222853680628	815.070445447021	3.94276790973253	up
pos_10609	CDP-DG(16:0/20:4(5Z,8Z,11Z,14Z))	47.7452924698199	43.2476120817409	50.0448011379046	638.242263131279	784.072168539543	741.58425337836	3.93948013671377	up
pos_10671	L-Arogenate	11.8389566536545	12.8955256946788	10.2780604306588	187.109480562696	171.515868013037	165.50903795428	3.90399301587226	up
neg_5939	1-epi-Valienol 1-phosphate	1666.33306092522	1519.62256012998	1814.35022070851	23478.1278929764	22506.039019392	27089.2488495674	3.86925840203503	up
pos_7729	20-Hydroxyleukotriene E4	53.7063916507164	71.6609833653372	56.4349925152776	925.697577595177	787.943368785961	908.837603308517	3.85048808012336	up
neg_6873	Validone 7-phosphate	32.1854612499122	45.8528249864112	135.33104697678	960.629067956903	1047.91004819539	1028.7788583363	3.83137320810866	up
pos_10161	Avermectin B2b	108.077289077062	37.5803601055029	80.659440605311	864.911597899393	1190.4211411031	1121.2166255342	3.81104300377071	up
neg_5383	Caftaric acid	1092.72967855078	1043.11777750712	1296.76297394204	14965.2560832615	15737.879872329	16544.2731298449	3.78285717921926	up
pos_9549	glutamyl-Asparagine	5.69871551195234	1.47689398684955e-09	1.47689398684955e-09	28.2338956696032	23.8367768149026	25.1983836136264	3.7611820954813	up
pos_7469	nicotinic acid D-ribonucleotide	36.0408927997927	36.9777680321692	45.4781378697262	552.347528958488	520.460949858851	510.141917504275	3.73969605852759	up
neg_7955	8-Ethyl-12-methyl-3-vinylbacteriochlorophyllide d	172.497749650377	1.47689398684955e-09	1.47689398684955e-09	694.433640181963	821.919718099615	692.131421181894	3.67840744336066	up
neg_5827	beta-D-Gentiobiosyl crocetin	38.5752575763702	57.0529040176684	51.632089579151	342.320114695523	672.274308017397	739.107437973355	3.57396352978888	up
neg_4916	thiamine(1+) diphosphate(1-)	6.32630902136782	5.81002250899979	19.1465027843338	108.420596905905	109.83826545285	145.402051326131	3.53915073710681	up
pos_10475	5-(3'-Carboxy-3'-oxopropenyl)-4,6-dihydroxypicolinate	8.29939676477144	8.23045806185667	7.19119773534529	82.1742408579708	94.046988131684	86.5416037595115	3.46952129153135	up
neg_7904	Asperuloside	15.7251342503889	18.7561313556115	12.4942471088032	125.721745310943	207.87706212073	177.896663890701	3.44474065354012	up
neg_9792	Proansamitocin	2787.97198557462	2553.66203132885	2994.58439969567	29258.6177306525	26433.9301287678	34722.9081545081	3.43910443116621	up
pos_9896	Urdamycin A	3.8411984167259	2.56744165882116	2.24281786412668	28.4220840129046	31.247512337023	32.8296613653295	3.41842660773977	up
neg_5947	EMODIC ACID	578.352739236821	577.277629279396	645.560498712124	6186.96741394819	5627.53324307494	7127.88592787886	3.39459513709452	up
pos_9965	Glandicoline A	16.0835300117083	7.29513328282041	6.61247074505949	111.939110285872	98.9721160416504	98.3478815863704	3.36620810403513	up
neg_10117	CDP-DG(18:0/22:6(4Z,7Z,10Z,13Z,16Z,19Z))	317.575208072319	283.69324617945	393.719106361603	3010.80713297699	3398.70473966265	3842.48199300531	3.36508222115002	up
neg_5946	6-Deoxy-5-ketofructose 1-phosphate	2.45223663774673	3.75750635233051	2.71943374098831	25.3474708911642	28.0635395789164	35.7330259215386	3.31953921655068	up
pos_10159	Pristinamycin IA	190.696801285062	120.768135831647	125.908518909129	1378.96955773441	1451.08667426206	1394.0058562665	3.27169346888603	up
pos_6970	8-Amino-7-oxononanoate	13.5596730062054	26.7575817397056	26.036637154195	192.228090170804	240.373002752745	187.924287305151	3.22523722694491	up
pos_10626	Cytarabine	12.201316863941	23.7393058135154	14.8168734608164	95.8474265845345	193.29807113296	152.221355487786	3.12028547875882	up
neg_6404	IMP	12.4054611363152	22.4961833033606	12.3709323971609	119.389897638194	139.996066720126	149.81918701566	3.11374889337474	up
pos_5871	N4-Acetylcytidine	120.440010839566	138.624838124197	131.036876251852	1111.03479704572	1150.05893052873	1094.53086334293	3.10465904013377	up
neg_11219	CAY10499	372.963583875547	329.781717979422	149.710162614174	2574.66639433665	2503.59572567951	2174.87094861041	3.08890794804349	up
pos_9545	Paratocarpin G	167.248823924315	177.582989274653	164.998617817317	1485.09748296482	1361.42676727408	1417.76797193035	3.06421691271509	up
pos_11027	4alpha-Carboxy-5alpha-cholesta-8,24-dien-3beta-ol	177.390349093975	214.822135593855	212.356373084483	1446.69337829049	1653.75464909788	1759.93942884684	3.00709275529528	up
neg_7063	N-Octanoyl-L-homoserine lactone	1.47689398684955e-09	1.47689398684955e-09	1.47689398684955e-09	0.658441585309037	0.617258125411371	1.15577618939497	29.0316563739475	up
neg_6807	5'-methylthiotubercidin	1.47689398684955e-09	1.47689398684955e-09	1.47689398684955e-09	0.410947599432739	0.51768446461467	0.85127983184873	28.5816299125552	up
neg_8581	15-Demethylaclacinomycin T	369.481338595277	495.770944033924	561.527364904227	3674.8669964055	3394.55216309803	4309.2170573136	2.99549320752206	up
pos_10346	Narbomycin	79.6302767635338	72.3500058118048	66.0435325259623	494.306445823643	587.252605951108	621.937346158537	2.96594126015525	up
pos_10285	Precorrin 8X	597.86137754243	356.310192085449	417.190092229422	3313.69255807519	3672.25107285467	3454.3887258596	2.92848663865336	up
pos_10283	CAY10455	246.180033810595	135.921459228683	197.134098725344	1316.95804839505	1620.10232654481	1443.38160909952	2.9188542860258	up
pos_10131	3-伪-HYDROXYDEOXYGEDININ	64.5691199290602	128.284243056262	125.869447938454	598.49305710434	861.763316934125	916.702470461148	2.89874274286722	up
pos_10232	Firocoxib	273.832763093537	419.992433548631	429.523218013497	2678.11748325988	2784.47976606618	2758.2188352016	2.87147615860297	up
pos_9257	O-Demethyl-N-demethyl-staurosporine	16.0481956784369	13.5851039659798	11.2375427311295	100.453709165588	96.2612620560243	96.8690309668433	2.84462947211726	up
pos_9559	Isochorismate	2.96008717332597	1.47689398684955e-09	3.82483217786895	12.8737105283258	15.1490622176718	19.5978801727198	2.81118382868391	up
pos_9546	N-Acetyl-D-glucosamine	54.6001111690806	44.3179658519337	30.7279676404272	325.604877519333	264.465419569923	291.334134219798	2.76522595781934	up
neg_3616	NMNH	90.6291260138164	52.7570469297677	77.9103839064689	334.34602588758	546.521900801936	557.877376278004	2.70075830888333	up
pos_10984	alpha-Amyrin	6858.08599113908	314.969090921942	192.579292516262	8556.72340723493	17512.8809110208	20808.7909020218	2.67004149342398	up
pos_7063	Geranyl phenylacetate	85.3329931649358	144.889364157997	118.902505659004	650.018035047279	815.04644525748	745.370546434771	2.66251532109552	up
neg_5834	Prolyl-Histidine	87.7005687025932	90.2613896866047	128.118600292894	568.402646006622	644.800736172053	719.357392283145	2.65853046697643	up
pos_2960	trans-octadec-2-enoyl-CoA	13.3603103452235	25.2415430761821	12.3830349703932	113.041225507163	117.027457785088	90.4240753777687	2.65215015084282	up
pos_10485	4-Methylene-L-glutamine	26.499398352342	17.4786918496703	30.7363810622968	156.707529218127	160.101096114785	150.351713313009	2.6444581890461	up
pos_7562	5-Thymidylic acid	4.14428365881768	14.856751578387	5.27552821190144	51.3039846465516	48.9964536235012	51.3770532074507	2.64337089390034	up
pos_10188	Corylin	91.3216845576136	100.438394223903	100.848303002703	609.876344534651	613.886140788263	550.021673948781	2.5997874664952	up
pos_10230	D-Pantothenoyl-L-cysteine	6.94690918578672	14.3321164455806	2.31369232005726	36.5925449838683	53.3191350028246	50.4488305502699	2.57272356438189	up
neg_6146	Nicotinamide ribotide	977.921457044075	1025.99953804417	1244.09580772123	5117.44910843897	7549.39077664681	6559.85274726493	2.56547961114116	up
neg_10504	Glutathionylspermine	83.467130807112	83.2418933658618	84.2651560469379	467.009341708306	467.127592427776	541.817545228444	2.55603737221274	up
neg_10757	Glycyrrhyzin	540.058397488976	670.356391151395	642.859059125415	3033.37696699464	3717.38610980475	4087.23639346783	2.54795050062792	up
pos_4405	Tryptophyl-Arginine	47.1973242026574	48.497484016215	56.5830945627992	307.274407874764	300.716088997474	280.420584417017	2.54452078204844	up
pos_219	4-Hydroxyisoleucine	9.34182051177224	11.3158407489934	5.66085371721196	42.7613100263624	67.1052837167783	43.6393546596506	2.54414456913115	up
neg_7846	AICAR	821.52818025466	909.582958664851	941.954764200266	4767.92674681991	5054.89186094683	5765.35150397506	2.54388426858933	up
pos_5921	Delphinidin	80.9975709453669	95.4837762870103	92.3415060168242	542.911785531121	525.190397451081	494.749403997945	2.53945308697692	up
neg_9074	4-Hydroxy-2-quinolinecarboxylic acid	41.6294967987812	59.1058446874295	36.0079439775747	240.73023492819	258.700092649899	290.614576044271	2.53046466000739	up
pos_8426	N-(4-Coumaroyl)-L-homoserine lactone	6.4982530864623	8.76680030700607	9.34768595497556	60.3945729546977	36.7632077937001	44.8382869012482	2.5283738362837	up
neg_11947	Demethylmacrocin	5115.1310896339	8259.19529359639	12926.1807918632	41944.0042849355	57854.5777171623	51194.8839240942	2.52132359426611	up
neg_1889	Piperidione	88.2256193154474	1.47689398684955e-09	1.47689398684955e-09	205.052591298272	142.839114862971	155.982606150454	2.51379435162941	up
pos_10614	3-Dimethylallyl-4-hydroxymandelic acid	10.3369732592259	12.4388466379116	14.7268301846331	57.4897138781236	75.6476513976063	79.443944747227	2.50295031114776	up
neg_4489	Dihydrobiopterin	6.46455283549989	1.47689398684955e-09	4.0230850837986	18.7800601743456	21.3724143509793	19.0387800142539	2.49669425118703	up
pos_10879	2,3-Dihydro-2,3-dihydroxy-4-(4-methoxyphenyl)-1H-phenalen-1-one	1127.10429217491	1275.64188535891	1355.41153617605	7067.3763521461	7443.93741488539	6667.73329591486	2.49454016084765	up
pos_1392	L-Ala-D-Glu-meso-A2pm	290.584725914078	534.557278679136	534.49161888156	1974.89623308629	2774.68841344233	2795.7369570796	2.47236444893105	up
pos_9843	Biotin sulfone	13.3255282701642	4.98037209138418	9.96926669290957	48.6712350603363	55.9724290686478	50.7321562401983	2.45815455554838	up
pos_6944	Trp-Asp-OH	39.5158726116073	40.3864928256306	21.6292909375764	178.654675025456	206.768176239094	165.43517675778	2.43975092977062	up
neg_7707	Dihydrostreptomycin 6-phosphate	192.758702629804	112.392134871705	131.440141901039	817.197241055732	661.497413702455	886.969104808197	2.43789080513647	up
pos_7217	Montanoyl-CoA	3706.8443559486	3291.08441619554	3387.42579342485	19542.8731300313	19275.8612842873	16962.3897958457	2.42522653870681	up
pos_10882	6-(1,1-Dimethylallyl)genistein	118.677607851071	162.391598482571	167.39681853038	749.029298540434	779.153940588953	878.038131601542	2.42369877767115	up
neg_9819	Landomycin E	98.4841977661567	52.1540643683314	81.0512847757796	431.649535016617	339.140086186368	464.32458949516	2.41437959261564	up
neg_10963	cis-2,3-Dihydro-2,3-dihydroxybiphenyl	243.943666011512	315.433335297793	329.311223856736	1487.63957404013	1562.1860050838	1678.97971922327	2.41172646399339	up
neg_8028	Premithramycin A3	2627.7199519283	2413.92517202235	3211.08142559044	14864.7205826951	12108.8273347004	16939.4878536558	2.41170653027113	up
neg_8180	Thiamine monophosphate	307.297451817946	384.718435681164	444.15230836297	1873.82586789143	2035.8504950582	2106.04377376274	2.4045610274483	up
pos_9289	4-Keto-anhydrotetracycline	17.6113373878363	9.62512708609707	12.9781666730571	78.4700092492275	65.4601225969092	66.5267432795904	2.38773224720788	up
pos_1405	N-Formimino-L-aspartate	559.314626608882	923.319871472165	928.117111097533	3222.30265268495	4804.0792519901	4578.57485541682	2.38643625299159	up
pos_9683	4-Imidazolone-5-acetate	12.711965366194	14.0122214993033	15.328426125294	68.5396274150603	77.9336393036337	71.9227706975731	2.37667932818889	up
neg_8549	16-Methoxy-2,3-dihydro-3-hydroxytabersonine	45.4076616150892	42.5463471028759	47.7645592017313	203.250125476337	228.95088289552	271.019854531015	2.37335976031436	up
pos_10623	Versicolorin B	45.0143639964083	53.9184639043113	49.6417699950101	237.541244737101	271.054685051401	259.613598200019	2.3703123810872	up
pos_3069	13-Deoxydaunorubicin	11.6070936206053	16.1710195233587	2.9156741748676	54.4230438254394	53.8671414651361	49.6953054953177	2.36377349233153	up
pos_10190	6-Hydroxyprotopine	130.834876256117	128.414401288195	145.364643982029	683.848089226574	725.488901813117	656.338548416712	2.3519957998926	up
pos_10192	Kanzonol E	488.862577063636	617.749452364094	573.172201868052	2820.54384397445	2864	2870.99391210508	2.34858202184881	up
pos_8568	Quinone	66.4304417252849	68.8688407718185	62.9646948198805	370.287852728623	313.149768913228	323.520808773909	2.34450964427733	up
neg_4645	3-Hydroxy-5,9,17-trioxo-4,5:9,10-disecoandrosta-1(10),2-dien-4-oate	64.0344978297407	35.7231777479234	89.9145944439292	282.225768159021	332.21280685753	342.868934431849	2.33547365340879	up
pos_7409	Desulfoglucotropeolin	116.20788800896	172.272982867444	135.713188930418	691.566270699902	710.645751161231	737.953431799645	2.3349260106148	up
neg_8254	Fumitremorgin A	251.880925672929	239.893325796504	244.384784671287	1137.36835721293	1184.20760306062	1335.09202714166	2.3124402632583	up
neg_6360	(R)-(Homo)3-citrate	56.6698467246398	67.2570891127808	57.9409688656582	300.737520419936	298.52446214482	302.633435789194	2.31006918710815	up
neg_8027	Premithramycin A3'	609.855828851579	519.109508330166	697.951916132385	3070.71800741982	2566.53028722948	3341.54303383632	2.29710995964464	up
neg_6602	Coumestrol	342.507488023154	391.792256306778	431.628471883544	1591.58494902302	2048.41504524452	2020.8493424066	2.27953955936194	up
pos_7003	11-Deoxycortisol	21.6798411254864	24.2156560595499	20.0239371165508	97.2644574670391	116.061110246882	103.441695068376	2.26464747671779	up
pos_7370	Manumycin A	429.366684639605	591.042952541297	555.691630128347	2542.4565470706	2392.45696541893	2612.30063155724	2.25958397620735	up
pos_8147	Asp His Arg Asp	22.8047637309628	22.2372	16.3995630167101	104.988408751346	89.2609329482548	96.6405863133326	2.24318810032544	up
pos_10142	hydroxyl diethyl succinate	17.6918863431547	23.7894484741221	14.7234947671328	82.5918225626953	92.9475679969312	90.4058739613005	2.24236333905489	up
neg_4047	Engeletin	48.7940592722419	68.6333952075129	53.0678931217281	270.863626133333	266.159885983969	267.634233457276	2.23864290326507	up
pos_9970	Maximaisoflavone B	10.1961148955131	7.26434787249696	8.00122676225967	43.7061203272157	43.8744443253328	32.287923042262	2.2350523788702	up
pos_10400	PS(19:0/16:0)	1.36750015398737	1.47689398684955e-09	3.93760479019368	8.49801643768726	8.82099290769916	7.59231390302083	2.23134846124761	up
pos_10306	(+)-Catechin	81.8791884426469	103.396737875432	104.769825683619	450.877229827304	466.804806682477	443.691839281915	2.23071093544322	up
neg_6962	Terpendole G	369.717923680341	322.854707218501	840.393679413492	2825.58841638877	2510.11904602763	1826.90153784263	2.22415919737365	up
neg_10296	CDP-DG(18:0/22:3(10Z,13Z,16Z))	143.637096537635	110.786293754054	51.5670858967845	544.086487338474	412.484068974039	469.504045168385	2.22049079917708	up
pos_6971	His Tyr Ile His	143.618402028207	354.764079936789	251.643008045382	947.032056658579	1521.47851219675	1012.67837526009	2.21456858722812	up
neg_11193	Kanamycin B	37.5751553556187	120.193245160679	82.5738226871286	324.004838546489	386.725045990931	399.123927928718	2.20720763263117	up
pos_9258	L-aspartol adenylate	7.69824174144061	2.16318412691216	3.1340936813529	19.4939886081308	22.0113234458259	18.3521995725306	2.20351799224652	up
pos_10617	L-xylono-1,4-lactone	23.862881818757	19.8234625305162	22.1613145461877	98.910566012555	115.347171598654	87.6924957216902	2.19710673395593	up
pos_10613	7-cyano-7-carbaguanine	44.6489155917427	56.1543454299403	48.8525605848191	223.641083721893	231.02443964019	230.864968026093	2.19557243566865	up
pos_9155	Asn-Abu-OH	55.4100697467658	50.2050260137579	43.1417664154415	255.285385167268	204.177321643472	221.694658020181	2.19503191462968	up
neg_11108	CDP-DG(18:1(11Z)/22:6(4Z,7Z,10Z,13Z,16Z,19Z))	359.772012351115	452.798109198272	225.208061046684	1431.20649475186	1654.44769385337	1628.18134196991	2.18340331144115	up
neg_1835	(R) 2,3-Dihydroxy-3-methylvalerate	28.1825090522055	5.41562821096684	31.1402550955717	102.687538277403	74.587167875155	116.186549918675	2.18047660071801	up
neg_5389	Nocardicin E	17.5436601845475	1.47689398684955e-09	5.22062338391679	32.5920660843229	23.8089579265564	46.1592402373655	2.17162792304258	up
pos_10885	5,7-Dihydroxy-8-(3-methylbut-2-enyl)-6-(2-methylbutyryl)-4-phenylcoumarin	8648.10491457312	11738.2093600417	11498.7038712877	45666.0035123499	47753.5510802418	50103.7295186335	2.17033420025595	up
pos_9972	6-Hydroxytryprostatin B	15.3485110393306	7.92772402201802	10.6247291131372	50.3587936737586	47.8389089351975	53.6152287438677	2.16289647343374	up
pos_3530	Riboflavin	4.59750262906655	9.62887464061538	4.31980396062651	23.1338470041616	31.8889304114426	28.0197857871122	2.16272881691524	up
neg_2239	3-Oxododecanoyl-CoA	342.240713569874	219.529077096497	457.244483366821	1483.01003182898	1255.71855340417	1822.60326861211	2.16228087497413	up
pos_7432	8-Demethylnovobiocic acid	134.914234359713	180.407024492555	142.484149384697	539.926629759505	831.897491996224	667.187063283419	2.15506327807454	up
neg_7903	precorrin-1	10496.2870934848	9403.66773650428	13042.5949008422	47868.6360831572	42096.9334075354	54191.3081607755	2.1296155406145	up
pos_8451	3,3-dimethyl-2-oxobutyric acid 5-(6-aminopurin-9-yl)-3,4-dihydroxytetrahydrofuran-2-ylmethyl ester	43.7206649630443	24.4250187514968	29.5940332523456	172.217058806377	126.967267697763	127.704799088351	2.12684458043143	up
pos_10376	Hydrocortisone succinate	58.4541292929385	30.8363204231398	41.2768732630838	215.91984363079	170.974992302164	181.551710531974	2.12223081305256	up
pos_9221	1D-1-Guanidino-1-deoxy-3-dehydro-scyllo-inositol	30.7322353367524	15.0867022338007	18.0382735128694	98.1682487364957	89.6525827310153	89.6307811630122	2.11931473762698	up
pos_9696	Psychosine	17.1100211008942	11.4464687537481	21.427117736873	60.1648122156688	79.5364825208158	77.4204770871731	2.11897746151904	up
neg_7643	Leukotriene E4	629.373103501071	666.326493579741	712.914222585566	2375.68365492182	2879.2260185669	3433.90699563773	2.1129594944878	up
neg_4734	13(S)-HOT	83.9903034599137	115.834855828454	202.216584184057	361.799681413087	670.930521766587	698.16648089894	2.10610240644498	up
neg_6244	Rhein	168.903778817402	193.275165131209	234.514423875776	871.859035135239	797.820166801857	892.371798954773	2.10223754793841	up
neg_4042	(E)-4-Hydroxyphenylacetaldehyde oxime	2.53772549013327	1.47689398684955e-09	2.70950864719659	6.88901485259836	7.58697836943165	7.82530661305103	2.08749872875647	up
neg_8772	13-Dihydrodaunorubicin	481.230818268777	356.594407154359	413.283058156852	1790.04750632352	1488.37824257332	2032.71611314921	2.08581540437732	up
pos_6148	Secologanin	316.467467999092	289.187852382806	320.113912095634	1376.95526270463	1356.13765156406	1193.92228767238	2.08470866163768	up
neg_9134	3'-N-Debenzoyl-2'-deoxytaxol	575.036791598673	553.642269666512	583.371870279408	2197.97672305192	2228.36851383931	2780.47071122356	2.07363638053143	up
neg_10320	Tyr Glu Val Lys	923.750181771132	881.491917708027	1063.58714906413	3898.88534420435	3605.2205346243	4557.81014113351	2.07192508850778	up
pos_9307	Afzelechin	178.182226728926	158.058432858684	149.759168248731	744.843603649437	624.450546545048	666.09934119732	2.0662800218516	up
neg_9310	Ascorbic acid	11.2935595511799	19.4949498454443	20.7928984296926	74.5729463021609	70.8588523187064	70.106966372902	2.06302430900417	up
pos_8812	Acetylenic acids; 17-Octadecen-9-ynoic acid	1.47689398684955e-09	8.11845708557794	3.79715553111472	18.6944753736755	14.2611994993028	16.7208981408655	2.05971252447722	up
pos_1368	Fulvinervin B	1172.52052448732	1825.43392173339	1796.87671161586	5371.76262498713	7453.97515854283	7129.81681648481	2.05723845534662	up
neg_9003	L-Arabinono-1,4-lactone	88.2347384563377	119.928471450126	117.02183942487	433.566318995358	413.325896951967	487.763334873906	2.03713462296012	up
pos_11370	Asn Asn Ala Ser	295.558942915951	563.571412063834	511.600722486385	1375.50004225082	2163.49420786212	2045.26329583464	2.02641992237726	up
neg_8522	THF-L-glutamate	1.92727459576925	3.72107378614255	3.93115944759481	13.4137407340247	11.508539647425	13.8952839901175	2.01868615721992	up
neg_10359	Taurochenodeoxycholate	218.901135566154	205.283047404688	210.12479927765	734.459800784236	890.103024608722	928.421026949645	2.00892673573287	up
neg_8353	Meleagrin	493.638894711388	461.156243030526	498.837848636461	1882.31684017625	1878.27403848289	2085.96303242045	2.00792345543351	up
neg_7677	5-Aminoimidazole ribonucleotide	1.47689398684955e-09	3.67979948404445	3.03359443950862	5250.84743973445	5947.58194533127	6526.34045830175	11.3664369750953	up
neg_8242	2-Methyl-3-n-amyl-pyrrole	1.47689398684955e-09	0.386376932080199	1.47689398684955e-09	146.187556298944	114.152965977194	150.159874461291	10.0531589266552	up
pos_7397	2'-Deoxyinosine	230.787125455345	234.020545583327	244.905033428465	1037.07109121954	857.621522240549	936.959012107943	1.99633674627096	up
pos_8441	N-Glycoloyl-neuraminate	26.3169962759813	31.9229234233932	42.3788301709839	140.625490904346	144.282073781292	115.284735986178	1.99179424120017	up
pos_10625	5-(2'-Formylethyl)-4,6-dihydroxypicolinate	36.7575541460811	32.5610891303011	34.1378155162023	136.50490070459	147.579214592392	125.819929618313	1.98626251095223	up
pos_8442	Chlorogenate	29.0953769855467	22.2405964097794	30.0199977181003	112.911106690417	100.825470767655	107.615595651517	1.98183508712218	up
pos_9288	3-Deoxy-D-manno-octulosonate 8-phosphate	77.0396245945079	64.6362785930541	64.8436766743576	310.659938107706	251.225349132593	252.930396117888	1.98019518095264	up
pos_9037	Leu-Trp-OH	53.5595114700044	38.5695698856812	42.4869008026358	207.155375812584	149.589134142981	167.221247337578	1.96062282771477	up
neg_7031	Protionamide	52.9499296356508	82.7779497390747	79.0371148709055	224.816175133586	330.836232558093	278.116203153636	1.95688820005861	up
neg_7315	5,6,7,8-tetrahydrofolyl-L-glutamic acid	3268.8443914114	5405.7126571632	5635.82890588872	14107.0118670882	18974.6225281159	22425.643675023	1.95561436648096	up
neg_9737	Gibberellin A5	68.3383289567808	93.9383659877732	138.951045597574	411.493728527842	345.239597375812	407.114832260532	1.94997630751318	up
neg_2246	2-amino-6-(hydroxymethyl)-7,8-dihydropteridin-4-ol	186.049890643148	135.421567917409	142.656704973279	497.379214853317	520.766948321253	770.571572248127	1.94633059535779	up
pos_8357	S-Methyl-L-methionine	47.9268760980813	36.9289539839756	48.0626771722645	186.979637072835	169.852193684953	150.063787531936	1.93114669702846	up
neg_7444	3-Hydroxy-7,8-dimethoxy-6-isopropoxy-2-naphthoate	326.390871031178	802.537378074163	720.57414052298	2063.34212987319	2382.35295568201	2509.75688194174	1.91100710011873	up
pos_8430	6,7-Dimethyl-8-(1-D-ribityl)lumazine	24.9147997199019	25.0831604085074	31.2588845102769	123.206959483141	79.3149103325041	102.67695177182	1.9091881436341	up
neg_10051	(4aR,10bS)-Normaritidine	82.6152755376216	74.8217010331512	91.9412165014255	293.965250586775	279.79424592259	355.709471003641	1.89807138429748	up
pos_8160	Catechin	27.0207980354346	15.7694551947172	27.9870828410902	96.3419404530583	83.7716647325016	82.5785797202965	1.89201391341382	up
pos_7104	Validoxylamine A	2592.03557029132	2776.0848881969	2480.11045093611	9439.31640906253	9592.09417985613	9331.32308038949	1.85355719569609	up
pos_7319	(+)-Gallocatechin	62.4227497460631	95.6849025911871	87.3001076107235	265.507446425507	355.068274983935	265.716460244343	1.85260151809277	up
pos_9269	Gly His Trp Ala	1344.3083465318	1150.00838380364	1128.09778330823	4427.94148521549	4231.14261738652	4364.11199559041	1.84606000338617	up
neg_11300	Ascorbyl stearate	475.65487515471	663.684360753901	642.700443569932	1975.61417406997	2265.1778303394	2102.02954832387	1.83159529360311	up
pos_8903	N-Methylpelletierine	3.19070226971705	11.600077820446	11.5716	32.5725143680479	29.4587967769947	31.6417236873241	1.82915501114319	up
neg_8175	(1'S)-Averantin	52.2313208868013	52.3440390629331	46.1198825063557	151.227715984251	172.918593050703	206.344678261422	1.81569437001764	up
neg_8273	Viomycin	240.616329032117	289.471130307926	289.913532901667	882.419384454055	893.83596249594	1104.2931005298	1.81264596189974	up
neg_1891	2-(3-Carboxy-3-aminopropyl)-L-histidine	741.765345896572	906.402656418172	904.668019277759	2718.93156257957	2921.76400871561	3282.2444142061	1.80541826565702	up
pos_6358	Gln-KPA	2548.07822322823	2701.97927443326	2435.54722976946	9064.30012106457	9169.50042575967	8560.07302705935	1.80167248054079	up
neg_9601	Epothilone A	141.07164029724	244.927993113308	230.47841652014	569.270895184179	697.630502393942	866.524598245492	1.79105063463581	up
neg_6689	Luteolin	122.779467023569	134.308287394931	175.277384542199	456.837040094092	460.063099598973	574.693622176828	1.78653255836246	up
pos_8360	Urate-3-ribonucleoside	534.225358446134	490.629810132021	543.351109820203	2034.19429231907	1722.28951751875	1649.99569011341	1.78557412911736	up
neg_3303	Ser Asp Thr Glu	961.188738691126	477.697352942844	735.795460889646	2145.13707607155	2460.17930251639	2855.2993050569	1.77849053637573	up
neg_8274	Rhizocticin A	54.4640707902026	49.7986401232581	51.3212279106982	144.56568301998	197.301327342686	191.467399067996	1.77734727385428	up
neg_11086	Dihydroechinofuran	327.650328353559	496.123484993875	573.058787004179	1316.9867051817	1369.50597766084	2091.68625116026	1.77430174588127	up
pos_7993	Ala-Trp-OH	180.634593759631	172.180650843841	162.129600971789	636.886341414788	562.156939686023	558.626973215689	1.77117461843212	up
neg_8562	Leukotriene C4	132.662154941042	147.361290461398	176.499150891464	482.191879963332	485.261899173641	587.257871872844	1.76788885613505	up
pos_8561	(3S)-3-Hydroxy-N6,N6,N6-trimethyl-L-lysine	51.4194297547306	39.8644609632211	61.556606329288	207.21556539325	157.954915486345	155.014447033212	1.76699774399571	up
pos_7407	N-Formylmethionine	152.237502421002	111.326871715233	140.504	537.725078304207	404.809530754625	429.865244461727	1.76403030653911	up
pos_10635	Urdamycin B	255.94011048871	352.59453058645	313.142241031493	958.61476966166	1048.9968157574	1119.9523032594	1.76270638552285	up
neg_8650	1-(3,4-Dihydroxyphenyl)-1-decene-3,5-dione	53.8319704082353	58.9281084838129	70.6916554839631	216.679221398682	200.106833689796	205.554033421456	1.76230263744324	up
neg_10399	Dihydrocoumarin	112.373009181289	73.3351528763656	91.6532053246527	319.307583518693	293.202392460777	326.096574367476	1.75875367457133	up
neg_9075	Indoleacetaldehyde	28.0284277823376	18.1708670768369	34.9859990018516	92.0910034261028	86.6211416189103	95.3496536507053	1.75521092357339	up
pos_8158	Tylosin	98.4856433534321	137.211039216387	111.799563584888	403.037527847572	389.216979719708	378.886130723772	1.75284503632806	up
neg_9681	Undecylprodigiosin	1606.92648649441	2353.4705258511	2554.89210489969	7831.2066862676	7066.43971145378	7005.83697301232	1.74925921859689	up
neg_8270	Geldanamycin	3280.26863962542	3429.87168465161	3680.9252088487	10805.5726348194	11269.1233411176	12812.3591421351	1.74734822167463	up
neg_6102	Demethyllactenocin	212.438315697991	269.642372085046	268.69696654202	775.428986099232	785.089340084096	948.076977575661	1.74042213195604	up
neg_6802	5,10-Methenyltetrahydromethanopterin	169.492671866314	119.91417760666	214.586976131035	484.675436751936	567.252985131183	627.152446253094	1.73619375065416	up
pos_9027	Ribostamycin	30.5795549425091	14.9755073985491	16.691509682832	76.1936240768153	59.9308717398381	70.8673375827032	1.73350755520669	up
neg_5574	Dihydrogranaticin	1562.10952521947	1058.39333724521	1323.27331415249	4251.91204749094	4289.53012671346	4570.00041010914	1.73317684552131	up
pos_9917	Vinblastine	2615.47049808322	2146.71082908112	2128.48992630538	7695.64995218305	7520.06605288178	7554.5272773441	1.72443327087631	up
neg_7358	S-tubercidinylhomocysteine	109.430266273828	122.641290234992	129.454330780694	336.534991662691	406.434765075333	451.355858572605	1.72402535873377	up
pos_9303	Reduced riboflavin	16.5171471107584	16.6041868449881	15.0143262759274	60.0273935378843	48.9934852748769	49.6252110259077	1.72063397980457	up
pos_8358	Serratin	194.646016258382	175.799743457391	196.786320510395	728.322251123693	581.592	558.691916526695	1.71995139503397	up
neg_7965	Kaempferol	350.033201291528	342.546938080336	363.14232006299	1068.83249676996	1147.01268137792	1260.67420873037	1.71941302263384	up
pos_6151	N5-Formyl-H4F	4921.93931882937	5153.98323185566	4836.54914502387	16582.1263705133	16818.7046971595	15625.8	1.71704651807426	up
neg_6262	Purpurin	5169.0935405532	5268.23605795545	6103.37418313084	17268.5574385575	17304.0116249297	19791.5704357049	1.71663469247507	up
neg_10671	9,10-DHOME	459.690401161474	454.568012520237	595.132281244259	1643.86308689036	1421.94029216462	1890.88012755174	1.7154088575686	up
pos_9293	1-Nitro-7-glutathionyl-8-hydroxy-7,8-dihydronaphthalene	1227.94819199516	1048.55798773191	1063.49516693194	3799.81452822932	3542.44383093996	3621.73085000971	1.71485222387433	up
pos_3887	all-trans-4-Oxoretinoic acid	2.50636266828848	3.0575592717729	1.64179209828231	5.7250408381301	9.92188713501741	7.99676697833078	1.71424220823728	up
neg_10377	di-trans,poly-cis-heptaprenyl diphosphate	623.230483421245	623.375024132053	550.831119063174	2145.33844364552	2012.96054788026	1733.92450487543	1.7128712483722	up
neg_9220	5-Hydroxyindoleacetylglycine	223.132794907296	243.100356482707	275.573627028601	758.560161696533	786.519321296464	882.768778508246	1.71056290122074	up
neg_9033	FMLP	2627.07193674284	3329.03134589168	3154.26923805269	9558.53292397998	9445.35808076159	10635.5738424402	1.70193744766311	up
pos_8989	LysoPE(15:0/0:0)	84.9311442052751	123.52717248873	122.480921630843	331.232515935453	369.097653201369	370.554455598479	1.69416479269909	up
neg_1126	1-Nitro-7-hydroxy-8-glutathionyl-7,8-dihydronaphthalene	259.024810739492	209.363287388207	215.882141104656	758.124199853943	682.158940222662	770.405250365973	1.69185757598624	up
pos_7029	Glycosyl-4,4'-diaponeurosporenoate	461.834693399665	565.087105845393	480.907690690914	1536.77090912411	1708.00839641627	1621.79448917025	1.69043313828429	up
pos_7364	N5-Formyl-THF	192.092702051604	242.05069021583	216.414767359181	649.381071825108	796.138723240277	653.662419129051	1.69007745740104	up
neg_9738	Paxilline	157.640625217033	207.95817644277	212.039936484696	570.659277169651	578.55	699.879532039398	1.6785748077954	up
neg_6604	2-nonanone	474.335977631087	424.865162751027	518.090112821058	1393.62342059265	1422.68640282957	1698.03040864769	1.67137889175563	up
pos_10309	Nordurlettone	144.549611338415	180.010010305607	183.795613811053	516.466049966365	535.269196532698	555.873280213081	1.66100723376764	up
pos_10611	3-Formylsalicylic acid	72.8982613132422	87.7306274725585	81.9040772059171	243.522748133882	269.192671792713	253.703059849158	1.65995149039864	up
pos_9496	Rotenone	40.3207510138708	45.1484941963329	43.9420735312586	148.011556902116	123.855661632147	135.265346907624	1.6535348176767	up
pos_7400	His Gln Glu	316.386135909095	366.002342610184	351.117	1116.4483539394	1054.32090506644	1055.39723744782	1.6422747462203	up
pos_5730	PA(20:4(5Z,8Z,11Z,14Z)e/2:0)	2161.34285861665	2237.8647657226	2079.47927446965	6825.88973016601	6899.57674492071	6466.17615783895	1.63998493953024	up
pos_9404	Nalidixic acid	11.7151752855121	6.08564273329254	8.38046740335758	27.3302274895753	30.0111609080471	24.1687103894901	1.63844288377518	up
pos_9969	(-)-Glyceollin I	429.322549744519	402.244222055756	442.764603834947	1400.69307196997	1329.44167101954	1228.37818173654	1.63521807875298	up
pos_7476	PI(16:1(9Z)/0:0)	485.428496582323	581.576342004029	553.057790413309	1638.77102731088	1671.55778831473	1677.97738065408	1.62250043812569	up
pos_7512	Tetracenomycin B2	65.5764434697495	100.363425496417	88.8744636579908	221.866898629916	264.503833903186	297.190009858546	1.62059869054633	up
neg_787	Isovaleric acid	4.72905898611267	12.4151775614294	17.4621015738058	39.2695028599607	31.8747967268675	35.1110260423879	1.61842695692068	up
neg_11379	Antibiotic G-418	886.935021928922	1199.32007474711	1343.34189931348	3036.94997989033	3313.8151441347	4140.03593045545	1.61301387942649	up
pos_8145	4-(3-Methylbut-2-enyl)-L-tryptophan	24.7924318072209	30.5993677987516	23.4423364617113	76.7488741063716	83.5211322700501	80.642352964506	1.61161603567977	up
pos_7531	Isoimperatorin	206.417419156772	255.849745270097	278.913910326133	860.876427630252	596.716527605926	782.125580158456	1.5954194914081	up
pos_8671	Delphinidin 3-O-glucoside	40.2543951277379	17.6730904588991	31.8973611094602	110.254604042484	81.0487468555541	77.6788565938853	1.58232427213036	up
pos_7552	Eriodictyol	43.1256135695172	46.1492150669526	37.015934500128	103.622318227817	143.847699044998	128.452066396393	1.57368454471555	up
neg_6393	fumagillin	1004.18330149674	1060.54129882795	1169.74362695053	3006.22164273917	2986.95508716749	3520.27135220817	1.55643978951815	up
pos_9717	His Lys His Ser	75.8202598097229	81.8671437611248	68.3742718375295	224.365511989011	214.384208392701	221.204062296994	1.54564856395974	up
pos_7197	LIPC 18:0;3	397.172741362192	391.667277279504	384.631668500733	1168.54349090425	1149.42397536565	1101.06334190422	1.54280438889881	up
neg_9703	Lolitrem B	188.348471391424	158.643213310021	212.804027236138	464.903200636237	522.318983319919	640.986384686924	1.5403131754057	up
neg_7103	9,10,18-Trihydroxystearate	184.446902205614	218.424970907749	228.695489875946	577.115164178528	607.131687295569	650.501281459927	1.53857350389561	up
pos_6641	Ser Glu Gln Met	1063.79618799883	1150.08891598737	1025.08656853199	3251.63355404858	3191.10394061234	2943.54298010561	1.53501772006218	up
pos_7255	(1'S,5'S)-Averufin	141.832860808015	163.509122317087	140.104850227473	414.959630816911	461.624454178914	410.613547529148	1.53090842453783	up
pos_11004	PE(14:1(9Z)/16:0)	16.7342664736426	14.7068852488789	13.9946799407304	41.5283080965376	45.6400002452771	43.4328825897254	1.52326566116891	up
neg_10631	Scopolamine	1253.02048967188	1244.53692123926	1722.84168939702	3905.33957092384	3609.71269910906	4600.82218344735	1.52144719553927	up
neg_10054	Taurocholate	12313.6336295719	11182.7628777309	12894.1399300715	32312.9629884529	31380.3747969073	40449.8216039993	1.51693285612701	up
pos_8107	Ser Gly Glu His	39.185847628716	24.3073015540475	33.7769867706872	103.35403782759	90.4070371430304	83.3974526841671	1.51064255800638	up
neg_3464	Beta-1,4-D-Mannosylchitobiosyldiphosphodolichol	1018.86453866679	837.076179004869	1854.19177245737	3176.21235417476	3376.35719670947	3962.02354777022	1.50285040866829	up
pos_7243	S-adenosyl-L-ethionine	257.082419600214	249.465759468589	218.696377577465	672.336907218751	720.911348755562	654.416719594291	1.49744022373973	up
neg_9339	5-Phenyl-1,3-oxazinane-2,4-dione	29.8703771384034	46.4291230726671	40.7217643341709	107.500900326074	100.64649285899	121.518612167944	1.49423441292133	up
neg_8555	Aclacinomycin T	1128.41310578843	1288.49621739049	1375.26660031613	3319.83005416925	3343.78432505354	3990.43508612207	1.49030408505111	up
pos_7414	N-Benzoylaspartic acid	41.2029851768947	78.6038545948522	72.3854241007877	171.182418699905	155.759654329629	210.229410547331	1.48283245363312	up
pos_9479	Prolyl-Glutamate	17.6142169907476	15.0244582922137	21.4685471967132	55.5338849468403	51.6866472570342	43.423796636212	1.47725327266815	up
pos_10313	PG(18:2(9Z,12Z)/0:0)	1227.94622087915	1572.88263143489	1408.0023212476	3742.13850413172	3857.62659758676	4107.89101094528	1.47596072945218	up
pos_10612	D-cycloserine	414.849847343696	599.379623960014	504.019294345831	1352.26025911703	1408.57102519427	1458.63437309682	1.47465211493933	up
pos_7495	4-Methylthiobutyl-desulfoglucosinolate	92.939474770663	62.120160227624	85.2015116605264	267.05146812206	195.921585313039	200.648969495464	1.46575839945647	up
pos_9961	Alstonine	30.2532625979599	34.2570735847139	33.3785312479749	93.3036671884637	88.2316200482965	88.8056804724752	1.46556345427173	up
pos_9259	Phe4Cl-Trp-OH	41.0105573442698	20.6060111196326	23.8862322955868	94.472957528103	72.9164315616032	67.4980916570897	1.45792623798024	up
pos_7812	Gly Tyr Glu Phe	362.451460565903	335.091664330751	330.764202739692	978.832249160801	888.609846748711	932.069234211608	1.44490351527524	up
neg_10142	13(S)-HpODE	855.228212367374	733.275279385854	876.938580344323	2172.64169265658	1892.97833891339	2634.29745022969	1.44229697126605	up
neg_10524	delta-(L-2-Aminoadipyl)-L-cysteinyl-D-valine	190.80486808966	233.884137318246	238.221229316927	516.006549042538	578.667897417193	677.029508523818	1.41825212312362	up
pos_8674	Cyanidin 3-O-(acetylglucoside)	76.321622715436	44.4444823930406	60.5682962405899	183.099470753862	150.900469897198	147.939654300904	1.41019968625998	up
neg_11609	APGPR Enterostatin	1012.19180375741	1036.71749664655	1159.17068649624	2565.92699904089	2721.70068420585	3220.45	1.40712275228413	up
pos_6796	2-Hydroxy-5-methyl-1-naphthoate	266.662814720042	198.395979481844	172.300982232228	593.195908179386	556.904174129033	538.924025928611	1.40601004146073	up
pos_10715	6-Keto-PGF1a	126.108802501675	203.291093189732	166.594621217728	385.456772704819	446.284592920911	478.667513206085	1.40162096008409	up
neg_5945	Pyridoxamine phosphate	152.744380114701	139.560557214702	163.388744309422	401.564146254422	342.36276973253	443.063667167265	1.38117221726618	up
pos_9477	3-Cyano-L-alanine	10.2247115931596	8.64057438043562	9.42923	23.3227101307773	26.2007	23.7054276090391	1.37189053535175	up
neg_8863	10-Deacetylbaccatin III	283.757943126506	105.404683030877	204.219462490904	482.424	559.119315620061	460.440128513695	1.33983608163708	up
pos_9229	Adonixanthin	11.1600679693914	9.32314677373026	6.24282173742606	26.3988560433954	24.4647693421117	16.7654015280914	1.33939669639582	up
neg_7197	(1R)-Glutathionyl-(2R)-hydroxy-1,2-dihydronaphthalene	31525.209168654	31987.9244626314	36032.0783566055	77946.9676181216	81413.4722928706	92206.702808011	1.33751967284158	up
pos_9393	Biotin sulfoxide	65.5791355760897	47.8783175867511	40.7165606235551	145.747447305227	126.741068498366	116.304441413928	1.33444246773231	up
pos_7221	(S)-Autumnaline	271.141137547806	288.163973003995	236.013175572042	678.717290988194	659.750852510975	666.977964258693	1.33431895004398	up
pos_10032	Vincristine	5021.01279230903	4099.13950955891	4036.99053676613	11102.0525653933	10997.7519493739	11063.2748776822	1.3337317437823	up
pos_7175	OA-6129 B1	195.807635763174	191.667984955469	179.627243105295	464.505253728858	491.22412915157	464.82488845422	1.32477160286098	up
neg_9078	Arginyl-Tryptophan	1385.34495406423	1199.67901989606	1286.88189671045	3075.10167347443	2939.79320680157	3597.79484917621	1.31189628850337	up
neg_7342	Kanamycin X	635.713722023321	840.254997093503	956.608075452596	1567.94491745921	2482.76139713575	1984.15386275531	1.31083499484042	up
neg_6386	Demethyl-desacetyl-rifamycin S	279.056340696549	354.872569864754	367.029590142572	705.408158254927	847.344018460949	929.401762053985	1.31021042970543	up
pos_7078	LIMONIN	4465.33869487981	4758.8	4290.07364281771	11229.4026886323	11241.5253233167	10747.8522972388	1.29752163623205	up
neg_10120	Paspalicine	82.3499387660616	74.6177074132155	78.5610137884644	186.774186754551	175.500457206693	211.706771818009	1.28510140365283	up
neg_4309	L-leucyl-L-proline	36.9327017366563	14.5807383148273	48.2212577492036	76.9483494114252	76.6410679078102	89.0012897556865	1.28235687407478	up
pos_7504	Jadomycin B	191.070419675776	194.885897068239	201.629577115713	492.380872820329	476.005	460.400530653313	1.2819189589291	up
neg_4639	D-erythro-1-(Imidazol-4-yl)glycerol 3-phosphate	252.792621523579	122.794400317254	219.072433688788	438.626165931873	501.682965771613	503.859539321299	1.28010363117478	up
neg_5957	Rhizocticin B	553.800423263288	554.432221667688	638.33487037725	1359.06251293031	1393.78418101764	1484.18093085486	1.2785301222684	up
neg_7883	(S)-Coclaurine	211.755728426481	247.172549826925	297.919222213811	617.958797998312	529.171255335795	675.972788478189	1.26832140501858	up
neg_7607	Narcotine hemiacetal	4918.36862723879	4400.25939277493	4978.85276686628	10783.5997030553	10726.8791752858	12852.524092374	1.26509515176438	up
neg_7598	D-Urobilinogen	577.836526772889	587.536070453349	628.329559208239	1282.15512553667	1393.44185032205	1634.4326903977	1.26475744834864	up
neg_7193	Acronycine	2552.86432675282	3137.32796412548	3450.52513433722	7053.70439762832	6876.92210448775	8023.06020179875	1.26408392599713	up
neg_11278	Chanoclavine-I aldehyde	175954.509411241	187847.300933474	202214.014960172	455637.564876941	400345.718879027	499640.343278392	1.26004239152861	up
pos_7580	Phosphoribosyl formamidocarboxamide	425.480249520487	402.129272213672	405.894911422418	1076.20459102685	944.655143497924	918.200217079819	1.25259188708159	up
neg_7734	Trehalose 6-phosphate	156.585431538157	153.43441290312	168.274264907477	339.183109162136	385.132201337473	415.219169854278	1.25247465036334	up
neg_7196	3''-Oxogentamicin A2	1543.81945048846	1724.81944935663	2014.75410634138	4112.34951814863	3821.75851144437	4588.12747028147	1.24495550454561	up
pos_10391	Inophyllolide chromanol	366.441958408959	479.474020924696	439.026007431777	999.640121883789	1031.77324143926	1008.87088611771	1.24250298849194	up
pos_6912	N10-Formyl-THF	419.301226366484	475.716954906483	426.720694409688	1039.5210720324	1053.37472222309	1027.7448784908	1.23940506276497	up
pos_5510	decan-1-ol	11.2641706859304	24.1741108133899	28.4478259144296	48.9558398694938	52.3353914830033	49.2344704868163	1.23643570024498	up
pos_10242	Glyinflanin D	1290.74318682101	1486.70016035341	1418.86047128561	3197.93836991561	3234.15983532022	3365.33145064326	1.2232841746217	up
neg_9756	5-Oxoavermectin ''2a'' aglycone	278.462237418226	285.939574790194	206.572272642888	580.460480491018	638.200898240948	578.874382566358	1.22126620080858	up
neg_9600	3-alpha,12-alpha-dihydroxy-7-oxo-5-beta-cholanate	360.543973080072	496.587702974006	557.142231948688	1106.6457201353	1019.09041333549	1165.58052755821	1.21860327669949	up
neg_10279	Gentamicin C2	629.17415210035	838.418139916422	663.324069191177	1883.71216378371	1702.19428422061	1360.24913950521	1.21483365398677	up
neg_10247	Terpendole K	1013.01144999378	1158.94918018249	1346.56436089813	2594.58469373925	2515.67487293736	3040.72646457176	1.21200383376325	up
neg_7020	Estrone 3-glucuronide	18420.6004244028	19245.5469760108	22430.6247815384	43563.0092613713	44156.8690713714	51331.6045143239	1.2102597191986	up
neg_8480	ONO-8711	20734.0065993415	20554.4664391912	23477.6855808023	46523.0860704178	47539.0579672133	55752.138789898	1.20986308914348	up
neg_7768	Brevianamide F	40761.8857528688	43954.2767009773	48825.204549789	98051.9140027924	98080.3548581183	112647.098403439	1.20928964083739	up
neg_10309	CDP-DG(18:1(9Z)/22:3(10Z,13Z,16Z))	382.907365995314	321.414190267793	319.328841035836	799.501772996371	848.202127765489	719.192237537696	1.20927331827323	up
neg_10974	17-Octadecynoic Acid	1080.77449335178	1200.89173124826	1371.81648175583	2992.64884192368	2390.91156034117	3036.94743196923	1.20463486531562	up
neg_7606	6-O-Methyl-N-deacetylisoipecoside aglycon	1051.57282948933	989.377755020043	1191.57166316835	2435.15075233243	2291.19551687756	2661.99288527735	1.19258979399773	up
pos_7164	amodiaquine	498.44714092712	486.941911605634	479.428621722669	1237.01658913997	1076.74983203826	1028.65780464764	1.19017375050101	up
pos_7377	Estriol 16.alpha.-(.beta.-D-glucuronide)	98.003792794033	112.129020727909	117.345083110217	259.348217725923	221.828667120147	266.002207036937	1.19005655090931	up
neg_7594	Moxifloxacin	665.81646690962	755.635924371681	789.206849819758	1495.8379128795	1673.88251983114	1872.04097600961	1.18945118701978	up
pos_7498	2H-1-Benzopyran-2-one, 4,8-dihydroxy-3-[(1S)-1-(4-nitrophenyl)-3-oxobutyl]- (Acenocoumarol metaboli	1641.87978703454	1634.50863764572	1647.4409568722	4095.35468252541	3474.79719215685	3631.62129784315	1.18587444406067	up
neg_6804	Pelargonidin	98.0313435681506	118.350872229507	136.393119429855	238.852427315729	268.706214204979	294.970894916711	1.18580479399815	up
neg_9766	Fumitremorgin C	130.573177664449	85.9335404516883	102.102	213.668053008337	225.672044214893	284.866879327158	1.18461418016793	up
pos_8438	S-Ribosyl-L-homocysteine	1219.04431236256	1249.59057960478	1186.74217943236	3038.67554023954	2548.26722074587	2711.07469119097	1.18274645600477	up
pos_7165	Plantaricin BN	34901.796578487	36225.8024542439	33217.3485935097	79886.3857592991	78253.8010456805	75057.7075281745	1.16019401472842	up
neg_6543	Pelargonidin 3-O-glucoside	460.139982077489	423.037726671808	461.296903383604	811.508935571289	1151.07688355797	1039.6264935188	1.15898349323698	up
neg_9373	Rifamycin W	1856.50409302612	2299.56848730011	2229.09	4292.96993674263	4830.13226472467	5124.30133528141	1.15790299240616	up
neg_7128	Demecolcine	927.297755818703	1139.89798819239	1390.90094544028	2397.35004217874	2552.4061880539	2750.72020087989	1.1549695008619	up
pos_8299	Gibberellin A24	88.0469168182854	55.9796736461305	37.509924219685	146.101478165839	145.714691076799	111.258854582801	1.15078862617858	up
neg_6800	N-Demethyl-desepoxymaytansinol	1196.4639998469	1308.35345676691	1456.56215472391	2756.62332525514	2758.00742273132	3271.05221740837	1.14915148164875	up
pos_7569	Naringenin	143.929441241122	112.749572171325	129.711632358108	317.531074769093	262.700396424686	266.948015363322	1.13260748858478	up
neg_7912	Neopterin	70.0865520545208	66.9539350581671	98.8096933268477	193.176033957511	140.129358958888	182.513008268858	1.12899253579515	up
neg_7592	Alfuzosin	788.168667437229	734.278379863993	817.419469768964	1538.22195618692	1673.05426940895	1887.65693451731	1.12376919599092	up
pos_7584	Medermycin	2018.33725760224	2173.50777230491	1970.81575424428	4541.96722353978	4407.54036905448	4412.97459426242	1.11656273764605	up
neg_8237	4-Methyl-2,4-bis-(p-hydroxyphenyl)pent-1-ene	592.712328597306	554.515451414071	592.467766652763	1395.93786260595	1133.36896087882	1223.35144949481	1.10907806952181	up
neg_5113	5-Phosphooxy-L-lysine	85.9064110840822	81.9497353731576	128.326652578893	179.538034742356	262.117595718246	192.53376962383	1.09842590644505	up
neg_8095	Alanyl-Aspartate	100.398186388032	103.33683782016	186.748814379711	285.740315605822	261.582322517918	287.940075940895	1.09696719881249	up
neg_8693	Valienone	46.8570548298234	50.9791436615327	48.3247113935879	97.3123813333403	97.6982261221327	116.52082211104	1.09182019999607	up
neg_6806	5'-Phosphoribosyl-N-formylglycinamide	1430.20952583522	1581.66046607884	1784.20447102401	3099.59153616734	3298.48459287972	3803.83686423734	1.08891373887073	up
neg_7886	Threoninyl-Tryptophan	121.351131283363	66.033406015848	83.5150856973441	213.036205908532	169.099995653324	193.768241364564	1.08807106624451	up
pos_7270	N-acetylmuramate(beta-methyl)-L-alanyl-D-glutamate	83.045	137.541607912074	90.7390451694492	181.661066144462	251.234803411162	226.873637818616	1.08353767824803	up
neg_9384	Streptomycin	365.280962611086	533.367657980682	557.982889664822	893.730645202331	967.285021654734	1217.70909196991	1.07969693534383	up
pos_9405	Histidinyl-Aspartate	24.3539096915697	19.6549218366038	24.4413982425732	50.8666735308128	46.3178265508728	47.3694836476253	1.07848107887711	up
neg_8765	Ferulic acid	44.3416439856645	50.5451417225643	56.977213676801	102.729578246815	105.681875963045	110.111659854224	1.06861815981373	up
neg_7705	Biliverdin-IX-delta	857.92814429661	1071.67244173836	1076.99918847342	1918.65135225925	2014.7565591074	2337.05075245036	1.06043813997304	up
neg_4989	Picrocrocin	484.358907919801	443.180515333877	591.083271914146	946.604463034444	1059.53419539558	1151.2888703091	1.05598614684468	up
pos_213	2-deoxy-D-glucose 6-phosphate	25.4843703465971	16.8825105696467	19.8775516370286	41.5349587252444	44.5463052255669	42.6017824456916	1.04780528899718	up
neg_9120	phenylhydantoin	165.636688688112	212.093105730709	244.974479184766	434.724765087711	389.598499418344	462.677941728872	1.04739432017622	up
neg_7885	Asn-Gly-OH	107.328320864059	140.34721214259	142.561658524944	254.687705869658	257.478980174961	293.820178140074	1.04640504572324	up
neg_10710	Cobinamide	127.517941049544	205.363518487849	223.994673043872	337.158805027717	368.204234910405	441.490475545311	1.04225276564124	up
neg_8818	Oxytocin	1907.10577429802	1658.99716509011	2246.95673127163	3990.95312263301	3407.16892069517	4511.10292556773	1.03470990531442	up
pos_7545	2,3-dihydrodipicolinate	958.767939309398	969.721171877797	892.08502120338	2141.71886907871	1764.28354459495	1867.71380235479	1.03351134399464	up
pos_9974	Paclitaxel	21.2316445529037	22.6366983445396	28.4634716480153	48.8768834690282	46.3507733213862	52.4414615339253	1.02966590115252	up
pos_8020	Dihydrofolate	1290.53074155632	1446.31471078686	1347.64889063027	2736.16112677304	2787.75854472299	2811.10893219985	1.02902966521127	up
pos_8765	3,8-Dihydroxy-1-methylanthraquinone-2-carboxylic acid	106.40173804064	129.484047330503	139.791528648323	294.232106724548	226.728365698088	243.724751123188	1.02537199756215	up
neg_7889	Salutaridine	903.657771992412	1067.90740394992	1277.60392040453	2254.23876780544	2026.92988110644	2331.17191395842	1.02509020357361	up
neg_7115	Biliverdin-IX-beta	2107.40440816438	2255.31903248264	2504.0352715244	4163.73326211944	4701.91028087834	5059.66042126326	1.02000764390827	up
pos_8192	Methyl 5-hydroxyoxindole-3-acetate	2925.75693133077	2996.9297691826	2923.7303924325	6559.09285303422	5435.12691579294	5899.27738864836	1.01627021001372	up
pos_8246	5'-Methylthioadenosine	21.2625550727686	27.4401352872896	25.2754503270341	56.4133987124688	49.1972168653438	43.4144472449558	1.0103840351092	up
neg_6864	Deacetylisoipecoside	138.550433850516	146.798417292395	190.172235894056	264.843429751032	317.005024741024	374.246830018617	1.00764508546028	up
pos_7516	2-(Formamido)-N1-(5-phospho-D-ribosyl)acetamidine	111.689701527981	99.6487299362313	103.996838402617	242.802820249585	186.838222930723	198.141633923839	0.993378677328859	up
pos_9417	Asn Gly Gly Tyr	108.365707203346	107.726204052495	105.029882948947	230.559706817843	198.149161909412	204.409362626829	0.979354357581487	up
neg_1365	Dehydroascorbic acid	49.7435129148453	51.3776113678432	71.9649230047166	128.339422212188	107.473141115642	104.711509228423	0.976267358117019	up
neg_8767	Linatine	57.4046345486895	64.3549743716945	83.2648981051736	130.725388429006	127.407991107822	144.881519566635	0.975036806379199	up
pos_7825	Deoxyloganin	132.30867795005	139.285860518906	125.892990936585	244.000743089447	316.191429052829	220.852971507329	0.974496338503751	up
neg_7461	Sulfamethazine	273.016774161256	254.849210448843	311.810260546833	495.471318582448	531.224225750051	604.38017706845	0.957918680792898	up
pos_7561	Pseudobaptigenin	319.509892577455	270.049448120121	295.345970785254	635.721810512296	568.808189564685	510.891116503368	0.954967791025982	up
neg_8211	Nomilin	1134.28353703496	1193.78016393358	1153.08004622635	2124.95974039994	2115.23681951277	2503.40627187428	0.953958181827749	up
neg_8515	Ser Tyr Lys Asp	13260.7395436432	14130.8630082046	15347.6515565351	24287.3452233093	27558.1790319543	30921.6381321726	0.953496766403749	up
pos_7501	Ile-Trp-OH	5992.42286208259	6558.87880035548	6048.09280030086	12117.7488349833	11863.2870886035	11984.5044245456	0.951359626866759	up
neg_8472	Proansamycin X	197.624377018218	198.014193657833	206.939419802036	366.676224341509	349.027480435264	441.687775338017	0.941657045467557	up
neg_7369	6'-Oxokanamycin X	13715.3668044887	16228.7150429919	18104.6745685881	28792.2731537304	30492.6486247408	32687.2820682915	0.936698818757089	up
pos_8168	Cetoniacytone A	337.377453754664	284.360267175467	309.761604680469	678.738800107808	577.458439572256	522.370631377738	0.933089399635723	up
neg_11331	cis-9,10-Epoxystearic acid	8937.15238849564	7875.39566888148	8532.76261123912	14694.4179003397	16063.465817243	17429.2928238138	0.926930423121232	up
neg_1388	2-Aminomuconate	126.303028146143	143.145354071071	154.110783939265	235.265823562823	279.543666634623	290.09988399907	0.926262846541905	up
neg_2072	1-Methoxypyrene	1856.72106149294	1840.16810232952	2503.2868766127	3718.7506282274	3759.83023880195	4272.56273547254	0.922420081033274	up
pos_1869	Peonidin	97.0764619353558	125.500822962695	145.00643226939	181.631892045352	271.312374140307	242.505923584199	0.919874327246537	up
neg_7809	PA(14:0/0:0)	535.791320912116	606.310008201845	608.733979894559	1058.6410218435	1035.14537018841	1216.47630168323	0.918902325906155	up
neg_8768	Cyclo(L-Trp-L-Phe)	169.608100849737	224.720605138689	219.704803588918	385.623086666365	347.349565468589	427.353194044834	0.918140709312389	up
pos_8211	2-Benzylmalic acid	43.8636975190099	21.625532978632	25.9787562682625	62.9388655462113	58.689145273094	50.5691348442646	0.912722426409778	up
neg_7448	(4-{4-[2-(gamma-L-Glutamylamino)ethyl]phenoxymethyl}furan-2-yl)methanamine	5144.24478181317	5509.33147598613	5799.07945471617	9635.24763993929	9994.81065084517	10986.1818129877	0.895976644307244	up
pos_8040	Melibiose	179.33881960049	164.118888394464	182.975783307819	352.130538711201	287.685623946952	339.607362349382	0.895681573733272	up
neg_9315	4-Hydroxy-2,2'-bipyrrole-5-carbaldehyde	1000.76993630403	1321.51863909867	1517.30451002227	2504.17911134796	2125.79791586945	2505.63656658817	0.894084068571699	up
pos_9249	pteroyl-alpha-glutamylglutamate	501.046864241817	420.965964891792	413.72237957631	884.497600105189	805.222882411258	791.921606502626	0.893661018479432	up
neg_9863	1-Palmitoyl Lysophosphatidic Acid	580.653288305954	674.653460148639	727.508357188595	1081.69263055188	1173.53244470701	1426.11692272231	0.892681628011094	up
neg_6748	NPC	1657.7250677237	1818.81291824607	2023.63003100626	3142.96659946493	3285.28950303667	3718.93971140071	0.883533497195978	up
neg_2071	Pyroglutamic acid	276.507164113206	260.012733372119	327.275153635481	509.720692386951	520.966760516633	558.563404581877	0.879585910690486	up
neg_9320	Roquefortine D	1760.25261113108	1933.87404022799	2101.17355678456	3378.94167271088	3226.27158634506	3879.18835252511	0.855289220406833	up
neg_4414	N-(6-Aminohexanoyl)-6-aminohexanoate	35.2555453311718	36.5223669791791	44.4065961996729	60.6624200999395	67.6961001453157	79.9843910430118	0.842542294787729	up
neg_9143	13-Deoxycarminomycin	2069.01992603473	2178.21725476494	2346.94869895344	3737.17232380276	3683.52546949269	4402.00488848832	0.842293414758724	up
neg_3283	Protorifamycin I	197.911809482921	185.457597992101	274.784183087448	371.988264998876	371.505184467373	426.867525135266	0.830457364983216	up
pos_9920	CDP-DG(18:0/16:0)	82.9240979033764	83.3269809292615	88.1464456921225	135.576477112846	149.31279662008	166.936595478918	0.828682242144815	up
neg_7892	2-[(L-Alanin-3-ylcarbamoyl)methyl]-3-(2-aminoethylcarbamoyl)-2-hydroxypropanoate	4858.38196168315	5624.55635577271	6327.8611068481	9819.73438323282	9261.09191941324	10724.2759112485	0.826170988479142	up
neg_8715	Triparanol	52333.9032324051	46233.0694927936	60128.8961643246	96647.7707038074	80677.8333263045	103604.313146813	0.823945697145838	up
neg_9270	Phytosphingosine 1-phosphate	772.583233278834	1011.63045134882	1063.22280001925	1899.77088413642	1818.6413445774	1280.24868799308	0.81187800405728	up
neg_1980	N-lactoyl-phenylalanine	1130.94459671903	1119.31001141878	987.937526869808	1747.55369292846	1744.01547286891	2141.12410885634	0.798636323418501	up
neg_7782	L-Serine-phosphoethanolamine	396.240825083084	388.202003771245	428.617643458159	654.897447280028	672.447172556432	773.06070638433	0.792016287095326	up
neg_7076	6'''-Deamino-6'''-hydroxyneomycin C	1075.67484359173	1271.81613353308	1412.10481256429	2002.15637044267	2141.72091963565	2362.73621179196	0.79132929912595	up
pos_9538	I-Urobilinogen	44.0535438468142	44.5368003629853	36.7141070917453	82.5437138890173	62.1114518185332	71.7706718268832	0.788435076789576	up
neg_7145	5-L-Glutamyl-taurine	106.537632309118	75.0337651903259	78.802122426935	142.72265534832	149.587529152503	155.062303490977	0.780893804495917	up
pos_7700	dGMP	566.477234447416	601.033803771609	580.208061190458	1082.51087712105	942.140766087486	975.503269259636	0.779563668348408	up
pos_7505	Glutathione	65.6044446771387	97.0368677360681	82.8049487382399	156.461712047263	123.62757548207	140.993738992162	0.778697532438388	up
pos_5513	alpha-hydroxy myristic acid	1314.96343808004	2290.77775273557	2046.07093615882	3030.63972257628	3435.97914735371	3135.29092779769	0.764607873540319	up
pos_7546	12alpha,13alpha-Dihydroxyfumitremorgin C	3889.13876020557	4353.36841176718	3806.56863240354	6860.9401497992	6745.46310248011	6801.33192698812	0.760193590842976	up
neg_7684	2-Hydroxy-4-(2-oxo-1,3-dihydro-2H-inden-1-ylidene)but-2-enoic acid	418.726686608525	402.693119640107	461.293154474887	638.897405877461	778.026766948923	745.644568385318	0.753547624930216	up
pos_2972	Palmityl-CoA	1376.34517111859	2328.2367081761	1562.08323017606	3087.26220836242	3091.51382817952	2660.39207882252	0.747020872986468	up
pos_7571	Neoraufurane	634.07025944268	583.239175282624	609.163691296103	1163.56885623775	951.733045055659	939.251427848902	0.74190090187576	up
neg_6460	L-Fucose 1-phosphate	169.953368652991	216.452261517699	252.748653113654	395.081884636907	305.027479971841	368.23107547107	0.741135327574298	up
neg_8149	Tyrosyl-Threonine	25931.9799690425	27455.8269370531	31373.3353933984	44189.2979501944	44324.0910831802	52192.5088911108	0.73120786712714	up
neg_7075	APC	7402.42933949408	8497.53131233783	9192.13391427007	12932.410635359	13503.2974824538	15119.5529406971	0.727798234447105	up
neg_8791	trans-Zeatin	128.47337097859	126.846127641767	169.118343017909	238.220054886318	205.727801739137	257.661371753945	0.725114435445092	up
neg_10398	Crepenynate	809.479742106559	792.507209126802	890.887942431406	1326.2912092294	1176.9289449298	1583.12360674993	0.713000092742052	up
neg_7893	sinefungin	13454.8881721632	14514.4121128731	15706.966190179	22748.7611280351	22697.1687829829	25735.8724610989	0.704658925943794	up
neg_8790	2-Aminophenoxazin-3-one	38.8161727126484	38.9842127768112	32.7848265794371	57.1893569890972	56.0012255795314	66.8193721989553	0.702918216463807	up
pos_6105	QUINALIZARIN	175.091258093714	156.842311769185	162.796940304142	305.102649209466	269.294210255973	230.230291750644	0.70167754722547	up
pos_8172	Colchicine	66594.8409342901	70821.6320408097	65638.5064135827	114407.313604403	106363.935957795	109459.611110847	0.701604543027239	up
pos_7975	Kaempferol 3-O-glucuronide	86.769173979285	95.372461123407	90.0955530517659	141.613818327111	165.006049202888	134.709881910713	0.69699284532568	up
neg_10159	Neomethymycin	322.375948289932	362.278869025039	383.328465901863	649.639690218327	570.682625114401	504.77170961327	0.691785931854703	up
pos_9391	(2S,4S)-4-Hydroxy-2,3,4,5-tetrahydrodipicolinate	98.0999289111121	95.7689489714758	87.3448753201768	157.041018717872	149.196191990745	147.689596490541	0.69079253748483	up
pos_8225	2-Formaminobenzoylacetate	89.4738071885175	74.4583338462939	74.0633878452039	143.790366145837	125.280297258738	114.79539675841	0.689668538246986	up
pos_8257	5'-methylthioformycin	618.020643395885	536.847172077812	579.83495602169	1078.93433395025	842.998470708774	854.741358652288	0.678669401114945	up
pos_7141	5-Amino-4-imidazole carboxylate	175.131417741835	188.147374359967	189.856619946014	314.491184285098	299.721233261232	270.828499665306	0.678111448236186	up
neg_7401	Rifamycin S	1455.35325641239	1580.45323103911	1813.4194348439	2372.99865695557	2584.74886244138	2797.23933494896	0.677369866190654	up
pos_7163	1,4,5,8-TETRAHYDROXY-2,6-DIMETHYLANTHROQUINONE	285.073604345059	269.530969526649	284.752602672666	504.102858684405	465.557347609544	371.237010014278	0.675841889833792	up
pos_2582	D-erythro-Sphingosine-1-phosphate	2901.13329078056	3306.34312181053	2820.15453368733	4964.95660505863	4903.79143821237	4550.47268062419	0.675573850492123	up
neg_10255	Cytosine	211.644428308311	207.745103797062	246.109430838032	343.600934165071	328.074255880015	385.09529022825	0.667153749074244	up
neg_7195	Narcotoline hemiacetal	537.18732299535	574.025278208586	605.625521735645	791.822289887307	935.099857638894	986.522482050191	0.660371452345937	up
neg_7887	4-Dimethylallyl-L-abrine	240.46011792235	270.62674448816	334.026231904411	444.754394581813	414.522817393931	469.629854682029	0.653023894297376	up
neg_6461	2-(2-Thienyl)furan	2228.81711056926	2634.2702968061	3066	4314.54799988585	3664.59237170202	4488.54858201812	0.652967908586757	up
pos_8669	Chitobiose	101.133762851005	93.6772525553909	103.008739441476	179.128233582689	138.832792999337	148.452445803492	0.647170008185157	up
neg_7485	6'''-Deamino-6'''-oxoparomomycin II	738.717658121746	710.273475119609	900.648695674259	1228.58595453303	1103.10210033187	1323.24389492551	0.637404919059818	up
pos_8224	Nicotinurate	301.551826128447	263.910742606996	285.242971128238	487.674973832675	436.969240191568	396.917511646277	0.635512055760955	up
neg_1053	Kinamycin D	27798.5285979013	25838.6452529519	24592.2382928458	42790.9967464981	35501.0891360731	42960.0741832744	0.632227419685099	up
neg_6850	Ala Tyr Glu Asp	72889.9622619813	77339.8241267844	86871.7074078257	114459.835970052	113906.014152826	135500.760500564	0.617904919509846	up
pos_8212	N3-(4-methoxyfumaroyl)-L-2,3-diaminopropanoate	1086.42071583232	912.425714326777	1007.52735259487	1755.13761082504	1476.80461099196	1364.96405110704	0.61263886028386	up
neg_8354	taurocholic acid	382.207912160696	432.984347300558	329.867776766936	535.18654308505	645.776173704124	567.358839266516	0.610547311912097	up
pos_8049	Gibberellin A44 diacid	380.867485248951	432.594361116264	384.52830416981	646.820615009345	563.797782530495	615.105	0.607851822836282	up
neg_8762	Kynurenic acid	644.492809386255	785.08140644062	804.77063332478	1062.10310210197	1052.33401059237	1289.25313088847	0.607247880219255	up
neg_6476	2-Dehydro-3-deoxy-D-arabino-heptonate 7-phosphate	819.288586725106	1001.38415122498	1130.05040423909	1534.1648099381	1305.61183232399	1632.57203977296	0.599964107570805	up
neg_10253	ESCULETIN	44.7390566900487	51.2235186651861	44.4739563031079	72.6804435704658	61.9772514953678	75.4405693634717	0.581145972576336	up
neg_7327	Rifamycin Z	479.72204006373	538.876332863859	548.917925863671	716.459830094755	760.460036424492	864.637294509402	0.57898781285767	up
neg_10244	2-aminogalactopyranose	1129.86395528387	1267.89433726477	1218.95906586741	1795.72311406546	1622.56057232078	1981.61070968508	0.578250335520499	up
neg_8692	4,8-Dihydroxyquinoline	366.18601907145	439.056063768426	484.332397733866	608.447595927674	569.526218926306	722.325119905114	0.55933128607662	up
pos_6111	IRIGENOL	3951.01107677327	4320.8488843589	3929.53675877843	6262.27897771939	6122.75953095401	5565.83138850246	0.557007452964748	up
neg_8763	Desmethyldeschlorobenzoyl Indomethacin	2122.59309713988	2507.05512849317	2608.88718639589	3368.90788134376	3281.89326500471	3972.2381771584	0.55342686157374	up
neg_9486	Sphingosine 1-phosphate	977.949634032895	1005.35121027047	1072.4991107705	1501.8211145499	1358.41211961359	1615.42708115595	0.550550443838727	up
pos_7522	Peonidin 3-O-glucoside	3983.16717569822	4289.71310352046	3991.88	6063.20053679484	5979.24374423031	5874.15675746127	0.546777671386511	up
neg_8696	3-(3-Indolyl)-2-oxopropanoic acid	319.00659646099	405.170745703397	386.229887612203	496.906114547978	494.693068091037	621.697991057684	0.538923344958885	up
neg_7393	gamma-L-Glutamyl-butirosin B	2147.2395066381	2535.28663179886	2536.04	3059.98171657369	3559.00391263327	3811.92740369825	0.531081480974859	up
neg_8738	3-dehydroquinate	678.773772345548	781.778253103789	835.171478731879	1044.68654439776	1020.6311563121	1249.06325172908	0.529790539376718	up
neg_9336	Ergotamine	1006.69535951876	1086.55656427727	1129.21354992419	1421.9940424252	1582.68732387189	1611.43457535537	0.518514558909864	up
neg_8737	L-Xylo-hexulonolactone	1887.91502088524	2178.09564242728	2391.62318384437	3003.11610080769	2811.41192911707	3435.00215888065	0.518374447366521	up
neg_10884	Ricinoleic acid	12797.801503324	12765.9082440958	15331.2997922025	18421.2794174015	17844.111039237	22233.0754287264	0.516473990365121	up
pos_8685	Evoxine	25.2562794575215	21.786086533921	23.8071866821961	35.8446967690588	30.6197100054443	34.779522148074	0.515004750124471	up
neg_10400	(卤)12(13)-EpOME	15493.5167387827	14091.2622456067	17800.2167769678	21856.7435757273	19990.3387193763	25810.7972339808	0.513827653466662	up
pos_9397	Glycyrdione B	3582.21378605436	3959.91727237343	3736.50058977406	5444.45181421979	5114.45133421469	5532.73333574737	0.512719005464718	up
pos_6845	Tyrosyl-Phenylalanine	1379.18733710571	1360.53099275866	1272.49507973305	1708.02858862593	2038.00167294149	1925.02168975323	0.499218027662238	up
neg_9123	13-Dihydrocarminomycin	7236.43388002005	7435.51703558865	7848.89201949104	9841.6641875851	9955.45559344072	11797.7493807984	0.488429464227036	up
neg_8736	D-Xylonolactone	472.206042445749	557.782777689029	604.819480221457	730.041574556617	726.605629959311	828.138891001776	0.482937631286732	up
neg_7081	5'-[(3-aminopropyl)-amino]-5'-deoxyadenosine	1488.65205149799	1648.79407312497	1829.1799518153	2099.76662523646	2246.70708979198	2555.84298437008	0.474814536214454	up
neg_1370	Fumaric acid	1977.00522875181	2253.91081189721	2523.25505032606	3121.44489152643	3022.98778376763	3134.57246244953	0.458191408018046	up
neg_8644	Validamycin A	20298.0204904995	21387.5485561223	23967.0015894507	28345.4212652257	27884.8444402695	33470.450203108	0.450267998294326	up
neg_1371	L-Malic acid	4156.66642923111	5019.87148959169	5349.91520021084	6599.17805114149	6555.14047464998	6569.27435540336	0.441239891888732	up
pos_8223	Cyclohexylsulfamate	491.421987471296	435.923347387286	465.34626353576	698.846943962651	588.414865378988	572.16410286892	0.416981446919176	up
neg_8795	2'-Deamino-2'-hydroxy-6'-dehydroparomamine	22356.148432391	25690.5201973974	26058.9353120971	30734.4056681204	30632.4628722473	36818.6444462184	0.405927529657886	up
neg_8721	4-Methoxy-2,2'-bipyrrole-5-carbaldehyde	1667.53425151514	1787.63722499328	1879.07552992827	2201.98948761523	2207.48242308804	2609.88577378339	0.396054389325154	up
neg_788	L-Histidine	1917.2992343583	1910.5865730198	2248.65869699914	2655.72717949877	2392.58994504307	2887.84519057604	0.385190380857727	up
neg_6464	Myricetin	106136.033619279	110873.402791974	127758.218246104	145375.023195783	140432.571338141	164435.850209556	0.385080841265698	up
neg_1111	N-Acetylneuraminic acid	2980.84788557205	2476.4429261651	2702.67976725245	3839.1213052462	3116.32129864419	3699.9510458919	0.384948036973633	up
pos_8214	Curcumin	330.655167751201	331.116577294597	346.888683565896	465.458783922362	393.339637825111	438.169641315554	0.362702390143103	up
neg_8292	L-alpha-Glutamyl-L-tyrosine	17.0477505023539	18.2818134987355	16.8561672907989	21.1290402478332	24.2440159191933	21.270579855053	0.3528117184359	up
pos_8141	Norsolorinic acid	747.524051753843	809.131058052406	789.721558990859	1043.58858590911	964.888126194385	954.210343102563	0.336471613502899	up
neg_1035	Angelicin	10522.0148186794	10224.0166807631	9825.91944066818	12945.3650268828	11781.574229687	13707.5026930794	0.330191101025229	up
pos_8387	3-alpha(S)-Strictosidine	155.884947776631	168.557171840125	184.257743526751	194.128206161405	231.410273186471	212.302039434307	0.326381041550935	up
pos_105	4-Pyrimidine Methanamine (hydrochloride)	304.608307954765	354.277580182771	353.393326889951	442.841467476373	424.370139559802	396.427770214693	0.319977519122238	up
neg_9305	Candicidin D	11359.6551877867	10154.4871816264	11520.6652079438	13579.4860581925	12993.289370067	14562.9909400691	0.316406380218633	up
pos_8230	Pantetheine 4'-phosphate	962.461342299099	935.702138958394	901.601020149696	1248.76025580257	1083.25124997833	1115.74673071355	0.300353131560419	up
pos_4069	Isradipine Metabolite (3,5-Pyridinedicarboxylic acid, 4-(2,1,3-benzoxadiazol-4-yl)-2,6-dimethyl-, mo	509.369159338753	511.689442180755	496.433597600599	569.115864627041	635.207084900812	609.384101058473	0.257252350891835	up
pos_8202	Fumiquinazoline A	3241.00505711582	3433.98636195302	3229.93	4070.75207121237	3832.61297484943	3934.19571629483	0.257153906699184	up
pos_8123	5a,11a-Dehydrotetracycline	143.210316797708	155.841551593795	150.038793176247	170.808451568422	183.656016250972	181.284776597251	0.25455118732994	up
pos_5841	Demethylwedelolactone	68.7172934691456	49.2538914777754	47.7152947835678	312.424883237016	307.504066109631	259.463078308052	2.40805	up
neg_8159	Cyanidin	168.530266452163	196.878590972058	262.632276764819	931.825893642481	897.429549885028	863.204753366837	2.09999	up
pos_8419	Benzylbutylphthalate	3.63553334262452	3.5467748380547	1.8656422057275	11.1107027108254	12.4428057865747	7.10719589902727	1.76073	up
pos_7579	S-(Hydroxymethyl)glutathione	82.9740763201353	83.550907780742	86.068097058149	274.960141310317	278.708759148083	246.31572203837	1.66316	up
neg_8068	N-Cyclopropylammeline	39.8569996561339	84.2208759687717	74.6140554489625	125.310549338757	171.122826666409	172.200459316571	1.23793	up
pos_8259	5-Methyltetrahydrofolic acid	23782.3166155627	25136.964147652	23512.3168721271	22694.630105544	21480.4945251766	21930.8540890134	-0.131838	down
pos_2779	Indoleacrylic acid	14893.2474548561	16375.1553398837	14959.4658991596	12506.085900699	14121.4104516137	13292.6015995337	-0.211648	down
pos_9795	2(R)-HOT	219.588253255933	243.479992149097	245.475965686037	208.898844930213	187.550215116023	206.268601450784	-0.233376	down
pos_6878	Glu Glu His	289.484450170653	312.925449707204	295.458165846254	250.448592445071	249.587940562008	240.108565917876	-0.278695	down
pos_518	Acetylcarnitine	7226.26663965245	7620.00133934474	7417.93977992877	5654.53803224158	6348.01831110856	5876.66000561584	-0.316443	down
neg_5219	PA(12:0/16:0)	20.2605724393124	21.5570190093735	21.9883162314538	15.9959931366504	16.942122010585	18.257687014473	-0.317664	down
pos_478	N-Acetyl-L-alanine	764.271296698294	766.092270976324	683.304384777633	531.778479525458	669.70846764575	564.384611212534	-0.326058	down
neg_1319	formycin B	3379.27899969992	3406.08579261352	3815.63062173008	3050.08654745007	2501.50774642503	2819.33592372841	-0.34074	down
pos_914	N-Formiminoglycine	11879.1802125102	13942.1801207156	12435.3252888993	9747.88060783355	10168.0580940101	10101.3897698803	-0.349916	down
pos_7790	Asp Pro Ser	5313.50544987677	5939.0101706877	5418.68068861357	4238.84868625453	4433.40977457889	4326.23303388214	-0.359013	down
pos_7938	Paromamine	1716.13134687826	1643.02093530181	1525.21597444602	1215.91617796189	1301.34066862032	1223.76683051288	-0.384739	down
pos_7279	Thr Ala Ala Tyr	507.412799047387	535.158699274029	495.937751187446	423.548595313556	401.756542865373	348.487278399536	-0.390356	down
pos_7607	Rhodomycin D	566.568648701093	601.143689127888	535.421376432404	449.998060190896	418.561337854887	424.788116155514	-0.397082	down
pos_240	L-Threonine	199.104815131306	207.771649076386	189.905422242751	170.483810328799	142.422427502511	136.181009544038	-0.410208	down
neg_11629	Oleamide	3404.70824591007	3167.47128882358	3136.21369751589	2740.39415725658	2428.11791867945	2136.2837036923	-0.410389	down
neg_6234	Uric acid	2272.80745040136	2159.51473002521	2657.82859226051	1674.88975171353	1701.92444988576	1942.08869531407	-0.414688	down
pos_3133	Asparaginyl-Tyrosine	332.657785361638	369.225349148114	320.490703389478	227.093945912692	280.615314398295	258.912722574853	-0.415336	down
neg_3591	O-Succinyl-L-homoserine	863.880640798421	807.568972273004	995.667938353861	639.652821784149	632.307249129607	714.30223464493	-0.425225	down
neg_987	L-Aspartic acid	3742.89577794032	3609.37146431852	3403.09384519819	2604.3597016327	2462.0965291268	2894.59359340481	-0.434025	down
neg_3982	Asp-Phe methyl ester	1611.21303332014	1787.80200707716	1985.2807074496	1194.61613395407	1256.75968146198	1472.56580942441	-0.456454	down
pos_7425	Leukotriene F4	2171.69085881297	2424.96179530658	2191.52224103336	1695.8212516263	1560.09520932525	1655.58500678647	-0.46686	down
pos_9083	His Lys Met	5553.81567302822	5170.77765020431	4474.99139994239	3674.59903133617	3608.7498225054	3639.6696851111	-0.47666	down
neg_6315	2-pentylfuran	955.70032055359	922.460234521377	1108.72950540145	667.398826414553	679.578977012552	792.371662443668	-0.481472	down
pos_9663	Phosphocholine	226.588263276273	218.331001769457	207.789586903508	173.65290122688	147.597650497442	145.741393889562	-0.483042	down
pos_5889	Atracurium (Quaternary acid)	59.6482365380262	55.2515153481417	66.627847661293	43.0151748538889	42.3115483672546	44.3185301481506	-0.48562	down
neg_1676	3-hydroxy-3-methyl-Glutaric acid	232.964862912856	198.172932127458	235.37060551574	165.166601008828	129.130351431363	177.746523302848	-0.497703	down
pos_3038	Atropine	209.804319436107	271.775964570073	257.554996016963	169.450425136103	187.093708874801	165.104810313357	-0.502759	down
neg_919	D-Serine	251.498164834211	229.880881228407	240.213361116217	204.283142970517	153.57557568875	150.635950132737	-0.504952	down
pos_621	3-Amino-3-(4-hydroxyphenyl)propanoate	316.780340228441	312.944585557792	301.949894860016	210.879437174339	216.235775373957	229.28899788616	-0.505242	down
neg_6762	20-O-Methyl-19-chloroproansamitocin	8239.15793646652	9475.87160500898	10033.0525967829	5573.93067478848	6741.88335273884	7226.57800889555	-0.505781	down
neg_8789	3-mercaptohexyl acetate	79091.8525550994	83789.635275086	88136.9529045968	55604.4643433765	53880.9282583306	66209.8136438119	-0.514719	down
pos_2885	2-Methylphenol	897.845651657467	975.024302273661	824.670869178509	641.616722875412	654.903027573203	590.689096316884	-0.515391	down
pos_8869	6-Ketoprostaglandin E1	82.4644697524674	91.6320530153105	80.2437354082383	61.5979363197886	58.3097823396786	57.4700647956652	-0.519935	down
pos_2869	2-Hydroxyvalerate	23151.1594113934	25504.1862257714	22374.6421772773	16416.3670921891	17135.5840824982	15881.4130928419	-0.522943	down
neg_1099	thiolactomycin	14678.5207887743	13831.1053578938	15887.7371152233	10533.0835497284	9052.6123454413	11244.8304602961	-0.526114	down
pos_247	L-Carnitine	6306.19065604332	6564.3591230457	5579.36312415937	3940.89763585117	4604.25726690217	4184.61621317927	-0.535408	down
neg_6111	Azacitidine	242.944112285973	267.143389730339	298.852274033213	154.319866485543	192.721198019952	210.970929732884	-0.535736	down
pos_917	trans-Cinnamic acid	2030.00663327983	2403.33577471294	2311.43553829659	1450.29517039573	1574.63926307361	1625.68505903458	-0.536348	down
neg_3980	5-Amino-6-ribitylamino uracil	168.889641995452	172.985575556996	207.857044584941	127.987918747117	110.036150677372	140.861268545151	-0.536968	down
neg_4141	2'-N-Acetylparomamine	276.366584096367	297.881388566838	332.924775541391	189.770457136113	198.741324173762	236.062833778538	-0.538503	down
neg_6723	N-Acetyl-O-demethylpuromycin	12519.7572884872	15428.4063117209	16248.7830352252	8546.98840963674	10372.3520453586	11441.8701777142	-0.541717	down
pos_635	3-methylthiopropanol	329.597817943854	299.913123493008	253.977668739941	210.732914967477	215.454247594796	180.300705366907	-0.542733	down
neg_4568	9alpha-Hydroxyandrosta-1,4-diene-3,17-dione	1590.53940206007	1560.8966797062	1842.85344830722	1064.11292819582	1086.91844154518	1269.71587176468	-0.545968	down
pos_9440	PE(17:1(9Z)/0:0)	162.951454345505	162.843427413728	144.95427516876	94.7185189974516	120.258568805332	107.315420180694	-0.546588	down
pos_7949	Folic acid	295.956186817181	294.910384627473	235.620674585752	177.122481545418	202.845203177514	185.524948763718	-0.547484	down
neg_6320	Sebacic acid	23986.4192466903	24861.5829826713	29150.3829090868	16430.912701026	16770.9935732689	19922.3487893099	-0.554074	down
pos_586	Niacin (Nicotinic acid)	1259.99244354151	1307.00872111809	1398.86438279703	848.267140020908	949.343515495832	897.937722297556	-0.557057	down
neg_8458	N1,N5,N10-Tricoumaroyl spermidine	147.960189655869	125.620613007233	146.902592719022	100.783125181015	77.6277574095704	107.210673036795	-0.557944	down
pos_2887	4-Hydroxyisophthalate	16642.7742287332	19074.539021768	17925.9570726162	11757.5364635632	12395.2533374739	12252.0569508288	-0.559267	down
pos_2888	(2S)-2-Hydroxy-3-oxobutyl phosphate	5838.23229333045	6620.15931442742	6189.18360856315	4100.28901797421	4289.61423093654	4257.56569599739	-0.560139	down
pos_6545	1-OH-Nogalamycinone	617.476600776523	602.608674770632	592.862055759271	432.138567281872	393.05314772326	402.380754183631	-0.562529	down
pos_653	Lysyl-Histidine	295.233963449576	276.470226185234	276.650825728054	186.221771960797	201.414889189763	184.738101299936	-0.567708	down
pos_540	Hypoxanthine	3186.11361868416	3376.69264277141	3293.84977547367	2171.2855830636	2278.34854638633	2198.90349413483	-0.568061	down
pos_747	3',4'-(Methylenedioxy)acetophenone	841.800759698727	943.835670512008	882.144111388233	525.101728271902	661.565867580305	607.476861519391	-0.572344	down
neg_8179	27-O-Demethylrifamycin SV	982.722589902724	890.797565401555	1030.00393166666	653.232721585637	576.229118536134	717.943567575292	-0.576252	down
neg_1019	5''-Phosphoribosylparomamine	5452.61746725926	4402.49624859728	4948.63922558601	3533.02290729987	2840.38822219928	3544.58493191742	-0.577842	down
pos_9516	1-Palmitoylglycerol	157.397943166674	176.089744670238	169.856882485677	113.493818303017	101.494962534501	121.787103662026	-0.579758	down
neg_3216	3-Butyn-1-al	2019.44388562881	2459.68779680334	2716.94086149806	1485.01057428819	1452.74098792674	1872.52559572318	-0.58109	down
neg_925	gamma-amino-gamma-cyanobutanoic acid	2030.59632876292	2182.01674619251	2154.85896246905	1567.88519820522	1331.05322474753	1324.75164183733	-0.592217	down
neg_3881	(7Z,10Z,13Z,16Z,19Z)-Docosapentaenoyl-CoA	1882.1	2409.80053759612	2459.03060734764	1331.47118703983	1444.26021074552	1698.00496799083	-0.593605	down
pos_10147	Primaquine	59.6870829229384	58.0531737823494	60.2668617093612	42.7339435004243	39.0344801382737	35.9412045145599	-0.596703	down
pos_10473	dehydro-D-arabinono-1,4-lactone	47.6381990333838	57.5852412459449	54.8200669958264	31.8903132197069	36.870702839504	36.9967281494654	-0.597701	down
neg_3338	5-methoxytryptophan	193.799334893122	186.818504685842	247.980792218234	132.696911882915	118.634864049812	163.720353314529	-0.598847	down
pos_9629	Lupinine	205.981491584052	271.33284650504	250.899003172437	163.608235641451	153.921027496523	162.669164483082	-0.60073	down
neg_1871	2,3-pentane-dione	1067.01827466334	1133.3583946348	1094.86004403582	702.680372405761	671.079504746346	797.370325373925	-0.601936	down
neg_2303	N-Hydroxy-L-isoleucine	14052.1723605664	13772.2853126233	16232.7897711779	9089.95227369258	10099.8593699072	9799.1064013598	-0.603878	down
neg_4503	Tetrahydrodipicolinate	45.6776248038988	34.1481890547079	44.1887522009333	22.6949610636825	29.7719985919296	28.5970823898181	-0.613376	down
pos_6640	O-hexanoyl-adenosine monophosphate	608.751644664628	739.237622892368	587.912257472308	384.466105115322	475.957066119969	401.181735783622	-0.617745	down
neg_5972	Petunidin	3777.46051303497	4279.62211125356	4660.0692545935	2644.4162277597	2888.73121381062	2742.97497332164	-0.619749	down
neg_6515	D-allulose-6-phosphate	1165.87663138182	1271.63362181479	1358.64057013223	763.520862153134	835.305581272839	867.867577080641	-0.621959	down
pos_5380	Deoxyuridine	238.41784755964	230.119246492618	235.49844541604	163.709819973261	148.634066951718	144.87427411095	-0.622766	down
neg_6810	Portulacaxanthin II	4326.45385927016	4544.34459158581	5018.27143237634	2738.29516342069	2922.92313789257	3336.01014562108	-0.626397	down
neg_1415	L-Valine	493.323861136569	467.489000893945	579.126675916974	347.965770833325	310.343528035847	327.546172457308	-0.643426	down
pos_517	1,2-Dihydroxy-6-methylcyclohexa-3,5-dienecarboxylate	209.036084061216	191.952922144664	169.190488384835	126.287023863087	126.209208605533	110.062314512866	-0.653202	down
pos_8311	(9Z,12Z,15Z)-Octadecatrienoic acid	248.399902834674	263.236595469354	249.102769778007	162.846528696389	161.225704832143	159.426555426169	-0.65389	down
pos_5375	p-CHLOROPHENYLALANINE	66.3223232787421	69.9193434750166	65.8337752712388	35.9565325643591	49.3153087564266	42.3456883647685	-0.663067	down
pos_8412	PI(12:0/0:0)	95.2585688258619	77.947715814379	87.9759877241134	56.4236719595814	52.9672000809843	54.8314946395416	-0.669406	down
neg_6322	L-gamma-Glutamyl-L-alanine	5545.59611917229	5784.41836564527	6782.69465391788	3386.65203313478	3462.10964761488	4506.1654509648	-0.673684	down
neg_8878	7-Mercaptoheptanoylthreonine	214.393991508029	221.022464971296	240.467401573878	140.645387396081	111.580480120649	171.163291154074	-0.674791	down
neg_1416	N-Tigloylglycine	533.477464415103	487.278902355585	600.999769224708	344.337096415834	302.471664489069	366.080304746617	-0.679081	down
pos_5037	5,7,3'-Trihydroxy-6,4',5'-trimethoxyflavanone	1695.7034117495	1869.56734436794	1641.6342758411	1058.49923940372	1129.20144502601	1063.61640280407	-0.679402	down
neg_4495	Puromycin	12509.0840507651	12612.5435420594	14868.1673450549	7817.65147061427	8079.43610197373	9027.06554918484	-0.682087	down
neg_5925	D,L- gamma-hydroxyphosphinothricin	3155.52190459736	3146.95583420157	3788.10310473215	1917.19201420826	2060.7694139378	2258.09459130033	-0.694303	down
neg_5772	Pentanoic acid	395.693583291922	390.015630056658	441.452929725222	250.250757560782	231.534814335276	276.299474243627	-0.694894	down
neg_8172	Aclacinomycin S	469.348690685436	625.456905618203	568.700578697186	319.902856107175	312.520384263259	390.420487858526	-0.701641	down
pos_8659	6,7-Benzocoumarin	52.2686195197895	65.370664710973	69.2699257454235	33.1196584303667	44.4122785040985	37.342277185413	-0.702283	down
pos_7922	(7S,8S)-DiHODE	867.452633980637	872.680557688281	799.691594107991	511.054995023586	510.242664646876	538.106264740084	-0.703734	down
pos_8634	Apigenin	815.755493609794	789.462650844857	917.797698707834	525.577076648434	528.104923476808	486.221819116058	-0.712309	down
neg_7057	Allocryptopine	417.038503585953	417.517363685224	442.590290763149	242.693774623989	285.603149435186	250.572801251308	-0.71347	down
neg_11756	Dehydroergosterol	322.409721389993	348.695981154455	366.590556412042	189.199524677082	198.224582082042	242.982783860235	-0.719029	down
pos_689	3-Acetyl-2,5-dimethylfuran	21.2028861276525	24.0731941928606	18.6779107980144	13.0012339869074	15.0156074328538	10.7024935356831	-0.72398	down
neg_6690	O-1918	97.4277746042573	129.348184263362	129.987574353362	58.932442207694	69.562617295859	86.747558210527	-0.729004	down
neg_9752	12-Demethyl-11,12-dehydropaspaline	2925.51687581841	2754.50388950236	2916.49107539457	1861.66659665726	1646.12914203046	1656.75475536252	-0.735109	down
neg_10588	Pinolenic Acid	943.386949074977	1078.94931982984	1091.07113969158	643.084981003374	528.774107714164	690.74867237044	-0.74117	down
pos_8639	Coumestrol dimethyl ether	339.588673222785	301.270095639459	323.72268452482	222.502591668198	177.358693345315	172.564399765036	-0.752815	down
pos_346	C20818	927.522228846996	915.919074454239	961.739056060014	571.828962424016	543.389455472637	548.671576735456	-0.753533	down
pos_8631	2-Hydroxy-2H-benzo[h]chromene-2-carboxylate	7576.70523495245	7238.36405981371	8194.51929269474	4794.89290902479	4556.24653611823	4281.13914725051	-0.755208	down
neg_1404	N2-Citryl-N6-acetyl-N6-hydroxy-L-lysine	2374.00928234882	2047.17747643691	2569.05360900699	1256.30494361477	1021.66945849188	1863.2978407624	-0.755268	down
neg_11132	N-Oleoylglycine	799.452390672839	828.103484347961	841.520490310872	468.259243451765	474.028896625122	519.677381461224	-0.756062	down
neg_9652	[6]-Shogaol	9080.36882109608	8699.88419272087	9752.1472880959	5312.87909548004	4617.35419750379	6359.33035760721	-0.757182	down
neg_1238	Pseudouridine 5'-phosphate	1376.98339884275	1359.62712172628	1373.74597247671	991.61320769411	754.656220848252	684.56572465722	-0.757811	down
neg_8435	Doxycycline	10564.0065840376	9331.40556775505	10705.2712696051	6428.26502115254	4986.53367473136	6593.04139856462	-0.764939	down
pos_8661	6-Demethylsterigmatocystin	6802.64265511415	6173.77871670434	6663.17784597165	4305.68237581687	3721.81179718748	3520.60467459449	-0.76611	down
neg_6091	2,3-dinor Thromboxane B1	1397.17	1339.46707044023	1650.24245051959	838.986664371791	779.126393210785	960.556698569563	-0.766569	down
pos_8784	alpha-Methylstyrene	3216.14138741731	3823.42816348929	3025.8525318428	1989.69508678092	1973.74153714859	1941.57188333284	-0.769397	down
pos_8643	Sterigmatocystin	96709.9810837054	104599.97812384	98349.9459577831	61104.778050052	56440.1721777573	58002.5906149989	-0.771464	down
neg_11534	2-hydroxyhexadecanoic acid	17518.5576404991	18636.2471597665	18299.5570428416	11403.1340202394	9514.96169073201	10969.6882378085	-0.772044	down
neg_1237	9,10-Dihydroxybenzo[a]pyrene	1978.94120317665	2060.31609066403	2251.88227840459	1220.88228061747	1160.23847751485	1299.56250056639	-0.773348	down
pos_3272	isopropyl beta-D-galactopyranoside	43.2839560678166	61.9166751324836	54.1453074411839	31.5031797172057	26.3434496395534	35.3280820857509	-0.774152	down
pos_327	Ornithine	2908.24112559415	2895.74033768824	2632.42807554312	1561.39133992552	1722.47774302916	1647.71201736706	-0.774579	down
neg_11048	16alpha-Hydroxyestrone	9633.66762264339	11121.9184516501	11850.5645433635	6297.88245181973	6235.2204517646	6522.16434610773	-0.774954	down
pos_7631	2(R)-HPOT	775.085554543849	889.429860200496	767.841325057979	454.207105710749	480.051057943995	485.301117616371	-0.776912	down
pos_587	Niacinamide	865.729	946.166443809489	934.443296833209	488.535946099991	586.039786303824	522.571979191753	-0.782012	down
neg_2798	leukotriene A4	34399.4587345004	33948.8697604685	46734.4574834949	20800.4650792396	20238.297101982	25715.3899901286	-0.785743	down
neg_7252	5'-amino-5'-deoxyadenosine	1749.1513427909	1961.17606886259	2052.41157038443	1041.30279654726	1080.54145677103	1215.80540198296	-0.787922	down
neg_9825	Emetine	351.700033682874	394.876337388462	406.594619126967	242.128176153827	215.95327515918	209.206073514166	-0.789226	down
neg_3161	methylphosphonate	33.593933662568	22.6903886741056	28.2720566961057	15.050507612653	14.3887699992798	19.4597665684722	-0.790107	down
neg_11729	ethylglyoxalbis(guanylhydrazone)	604.500242837196	813.662104309763	615.061126484586	438.877781941781	353.629271961536	382.227948612273	-0.791433	down
neg_8557	6-O-Methyldeacetylisoipecoside	3147.12713219655	3352.6527954914	3572.29778664106	1753.13049786245	1841.0508355758	2216.37268712671	-0.793614	down
neg_11599	Phytosphingosine	2341.71502559925	2288.54547270633	2199.23002508561	1384.63124680543	1362.37225238743	1189.50585470504	-0.794861	down
neg_8203	Tetradecanedioic acid	176.594931879958	213.940845029403	217.290299574281	115.177676171127	112.934457873657	121.170340050456	-0.799264	down
neg_1419	D-Lysopine	1400.33594156994	1341.79221377407	1592.77958877338	866.925703260704	763.078881755822	855.721801194479	-0.802334	down
pos_2594	Valyl-Proline	7011.8741272867	7640.06437493368	6732.28825729167	3725.64641003082	4512.33090776699	3995.60183404637	-0.8057	down
neg_4191	4-Amino-4-deoxychorismate	843.310609534581	649.578139766902	833.84581066955	392.129764672906	429.190501479736	506.36700085051	-0.809391	down
neg_8098	9-OxoOTrE	697.214169783175	819.929190467713	858.228303323055	398.823605883899	454.298535147687	502.00630939465	-0.809724	down
pos_8797	N-Acetylpuromycin	130.072383341269	148.255701829262	131.14415252757	83.7059801174918	75.4242845515889	74.3264735907749	-0.81061	down
neg_1423	Abscisic alcohol	774.412847682003	748.621917607515	994.464384211301	523.478384969567	427.61139919933	482.888413479233	-0.811968	down
pos_9564	PC(16:0/0:0)[U] / PC(16:0/0:0)[rac]	19250.4718324047	19495.7624998036	18470.2994061885	11167.3488336303	10758.3381926364	10621.9790449134	-0.813878	down
pos_11695	15(S)-HETE	14.8538426142716	14.338189657467	19.1219508104145	11.2721971849392	8.50821621106682	7.68170508753214	-0.814998	down
pos_2950	alpha-methylmethionine	92.5322728857151	103.548246175175	86.535507425841	49.2498562483794	58.6556754015604	52.6623818317211	-0.81566	down
neg_5721	4,5-Dihydroorotic acid	13982.7137277718	14623.1450875715	16683.6862215708	8095.34821893406	8176.4122776668	9433.99637351547	-0.817087	down
neg_3658	Loganin	344.772437507261	297.492316410435	414.719615416866	194.995511312784	191.898421845344	210.927673591143	-0.822167	down
pos_10456	D-Glucuronic acid sodium salt monohydrate	202.366027136372	251.993434513753	233.38704497749	120.850310865599	121.310004427164	146.088496541345	-0.824895	down
pos_833	Rimiterol	13897.6047033146	14335.3618276335	12734.6198552076	7049.63402670451	8142.66675162349	7712.50723906627	-0.838832	down
pos_8429	Boeravinone A	1535.1728294477	1578.33797558078	1517.75778846788	905.899355709499	847.467835503119	833.140414014184	-0.840402	down
pos_10740	5'-Phosphoribosylglycinamide	175.773220995363	195.685957389803	189.374753807504	101.395676876585	104.143371599268	107.38266359892	-0.841772	down
neg_6155	epsilon-Caprolactone	384.095254063163	352.810204825823	430.176849156614	191.84296978796	248.156309106638	211.086371139975	-0.841987	down
pos_3693	(R)-S-Lactoylglutathione	256.403270188612	317.518142314627	227.888194595376	114.464680975797	204.192339383197	127.803338898888	-0.844728	down
neg_8566	8'-Hydroxyabscisate	1310.95121075565	1341.10456139442	1413.09992326509	698.783645559594	704.384748866397	854.610679041338	-0.848406	down
neg_6656	propylphosphonate	2450.01465424241	2583.08962284159	2887.85195219224	1314.0418307251	1428.28608420839	1651.83410403679	-0.850087	down
neg_11317	18-Oxooleate	725.070105179146	662.621268623065	805.010458540931	387.998693625308	405.900238639554	421.967973424623	-0.850724	down
neg_3633	Lividamine	114.714240522569	99.4468753933481	140.06687012681	67.0983955982622	58.9808998878955	70.1643930806613	-0.852032	down
neg_8100	13S-HpOTrE(gamma)	11510.8868481295	11761.8839157395	13562.6696348138	6386.13979791213	6390.00937663327	7582.68554659908	-0.85544	down
neg_10217	Allopregnanolone	10178.6994476801	8287.18401298602	11676.2316594732	5675.33276833797	4270.81180189018	6698.45721996369	-0.856726	down
pos_25	2-Hydroxy-cis-hex-2,4-dienoate	22.9761601819011	24.388603773985	19.1285172727211	10.2822660499955	17.3937588359018	8.97741428289677	-0.85926	down
pos_8660	Lipoamide	49.3772375188143	49.9182817589307	52.4607584251147	30.8861796763261	24.5673413435221	28.0768345575615	-0.861384	down
pos_7168	11-Keto-.beta.-boswellic acid	18941.2872647242	26788.8751088286	23106.056474723	12169.0732800122	12506.4192433585	12829.4254182349	-0.876088	down
pos_10455	Serinyl-Proline	181.398674644627	239.23771305554	199.797917861151	111.128321974696	99.1761236687268	127.682684902626	-0.87631	down
neg_6017	Fumiquinazoline F-indoline-2',3'-diol	1546.62192033719	1547.85327688712	1675.38385591621	827.194707093663	790.436232906393	975.886585452233	-0.879037	down
pos_10459	p-Coumaroylputrescine	583.375743425196	822.954963613673	702.624517733609	360.503321074256	346.981155747697	438.670711944364	-0.879726	down
neg_7009	gamma-Decalactone	56.1932302320716	43.2374868095788	56.3799297255352	25.6999892910513	32.1071701935372	26.7813257809392	-0.881261	down
neg_1531	Xanthine	3221.7384357717	3277.01640422056	4047.5716026755	1720.67390846755	1687.66713358657	2300.15655197737	-0.885558	down
neg_7175	4-Coumaroylshikimate	3642.22710235336	3505.38356182875	3676.6093280007	1884.34708800207	1860.71372504277	2108.0928010947	-0.886977	down
neg_1530	Itaconate	930.217385663634	913.054143871805	1079.38010638103	483.826092835428	468.395235575791	627.90674121948	-0.887236	down
pos_5726	benzyl alcohol	120.666786701053	149.190757166519	123.910190086219	61.4249345839834	78.4278932078596	72.8020716231139	-0.888831	down
neg_4385	5-Methylthio-D-ribose	186.32347437306	264.528902774072	250.052038896061	89.9040805399162	167.823049908956	119.883472093515	-0.892318	down
pos_5709	Benzyl ethyl ether	707.496009279844	933.737997233909	811.491091764258	378.466156988207	482.106428482558	460.466379244046	-0.892713	down
pos_503	9-[6(RS)-C-carboxamido-5,6,7-trideoxy-beta-D-ribo-octofuranosyl]-9H-purin-6-amine	51228.2469614345	51689.300984279	48319.6918509965	25996.8029717855	28537.3015158072	26662.2229271868	-0.897327	down
neg_4922	4-Coumaryl alcohol	929.390780817798	926.556994073245	1095.48859716557	472.437462753102	496.227885912746	610.248827868177	-0.902484	down
neg_10791	Galactosylsphingosine	22017.7330647261	23010.0807271581	24639.1	14302.6177158679	12195.7940006306	10734.9019664123	-0.903879	down
pos_10458	p-Coumaroylagmatine	347.478274392666	441.431097505373	398.983721080013	202.579098240585	193.54823849308	237.128030293339	-0.907546	down
neg_6287	p-Coumaroyl quinic acid	1953.95588595614	1980.15461187038	2257.47096041498	1078.51348134224	1028.92983438542	1187.94597875346	-0.909859	down
neg_4756	Heptenal	129.391489842073	134.347	163.970779281585	69.4725816218662	77.1400275482599	80.260846582971	-0.914744	down
pos_8787	4-Methylacetophenone	89.5482084986839	108.564873618042	98.5291777962185	52.8759722481445	48.6001053300424	55.5998128079002	-0.917262	down
neg_6243	2,6,7-Trihydroxy-9-methylxanthen-3-one	506.719473211471	684.906096927384	735.392561922422	337.06702048461	305.673239072642	376.370124790295	-0.91906	down
pos_951	Succinoadenosine	901.070130785083	866.584099304898	770.253885855284	431.287182549444	476.578769530604	433.629241673094	-0.919798	down
pos_10466	Acetyl tributyl citrate	6263.82310121769	8020.50551653816	7258.22624346689	3759.35953414606	3627.89827324173	3990.70444564534	-0.920947	down
neg_8266	(6R)-5,10-Methenyltetrahydrofolic acid	804656.277929537	863557.794814543	939210.417230407	432599.70414821	430212.180475724	504474.594378721	-0.93131	down
neg_3959	N-((R)-Pantothenoyl)-L-cysteine	130.093671385615	134.036867488688	151.217	67.387921188087	70.9034472057073	79.4712059766866	-0.931561	down
neg_8559	cerulenin	2120.03244026606	2119.07022347469	2372.85804061727	1061.71514815317	1088.2215515473	1302.09805110091	-0.937631	down
neg_1407	Oxidized glutathione	3234.02343885514	2771.56637015275	3425.60852524755	1854.58650060512	1379.27464615719	1679.52361905671	-0.940724	down
neg_6008	Bis(4-hydroxyphenyl)methanol	1065.27723311355	1020.52611696316	1229.36557849118	559.635117704863	540.914741656284	625.02496196851	-0.942005	down
neg_733	alpha,alpha'-Trehalose 6-phosphate	612.16359410778	640.949350121726	759.495330447049	337.666	335.966635803473	372.972846566863	-0.943349	down
pos_9570	PS(12:0/16:0)	37.9045002553652	30.8995030180716	39.3830306269404	20.2435890177584	16.1437981667158	19.8345383765405	-0.944323	down
pos_2768	8-Hydroxy-2'-deoxyguanosine	127.949817731932	135.076248536002	124.828453961548	65.4871204766392	70.7589105328301	65.2494034693874	-0.944768	down
neg_10024	9(S)-HOTrE	1039.33586888539	867.74623612842	1139.3463030271	512.238477275557	371.405198587243	698.341477570321	-0.945383	down
pos_9074	Diisopropyl sulfide	859.044554704957	815.523776432354	666.171358826069	406.590488829963	412.543900151005	396.043786447587	-0.945797	down
pos_8805	Toluene-cis-dihydrodiol	50.9135120792595	50.7817433289854	44.4014810020791	30.5401391734733	23.3914635098756	21.8391792543686	-0.94721	down
pos_10465	5,6-DHET	551.870590507888	801.185977513038	701.952315618581	320.373552852167	330.293277225319	411.489819397281	-0.952148	down
neg_2317	Epiandrosterone	48245.4804699345	59145.8017947298	72439.376849179	20219.5827306205	32736.3746641874	39883.9870324542	-0.953821	down
pos_754	Adenine	2218.46429538265	2253.79300870581	2045.42799487168	1056.21220644311	1232.67593608546	1071.77763304821	-0.955613	down
pos_10463	2,4-Diamino-6-hydroxylaminotoluene	2020.15290916042	2943.41713616575	2545.40374713075	1174.09153453713	1163.36449305994	1534.00635221843	-0.955737	down
pos_7148	Colnelenic acid	63.417201924303	62.4159779878031	51.9413559775437	27.1682845345155	28.2633265406552	36.0076374822028	-0.959163	down
pos_2592	Cyclopropanecarboxylate	272.945738704119	269.953550989642	222.341917273679	134.800043814454	152.867109017377	103.482639107409	-0.968193	down
pos_498	4-Hydroxyphenylacetylglutamic acid	3040.48009719056	2818.21746399242	2434.99808445793	1462.03796528916	1465.36758327769	1305.22056569696	-0.970462	down
pos_5710	4-(1-Methylethenyl)benzaldehyde	119.216436338019	128.892646326481	125.291445388522	68.5726476298969	64.1019824881359	56.8562844460228	-0.978291	down
pos_2814	N-Acetyl-D-muramoate	69.2551887711968	80.4847326495065	62.6437059149303	34.2859744042543	37.4592878383635	35.588957296667	-0.984562	down
pos_7820	5,10-Methylene-THF	103.887972779365	100.391351656115	119.281369508928	55.3735311346406	50.7854689088031	56.7307887226274	-0.99014	down
pos_7914	Deoxyguanidinoproclavaminic acid	5.10523165947438	6.29487788572691	4.33685229851787	3.67070288723165	1.79788244656461	2.43632141170583	-0.993337	down
neg_1106	decoyinine	1153.91849949201	1218.36448177336	1253.77845801718	615.460446852081	535.256974203303	667.381894437554	-0.995972	down
pos_268	D-Fructose	34.2937766059214	37.4782896868382	25.3248919812977	15.1860735530903	17.8400806576644	15.4473310553001	-1.00223	down
neg_10792	LysoPC(18:1(11Z))	118860.147935103	113241.150973258	132243.80980009	70033.9333952325	58950.7188557518	52742.2125795039	-1.00353	down
neg_7576	Neocarzinostatin chromophore	5551.29201459046	7060.35904323393	6633.27764385188	2912.51167269431	3139.01806693677	3507.67627224388	-1.00952	down
neg_6909	9(S)-HpOTrE	617.667284765816	401.832173252825	498.071332337142	222.940130069036	254.168025507048	273.424103672788	-1.01578	down
pos_880	3-Hydroxyisovalerate	736.520653719032	816.346465452134	735.753043823923	434.237600810061	343.877435232865	352.655536096328	-1.01717	down
neg_4187	6-Hydroxyhexan-6-olide	1000.88621041615	951.250829941438	1151.35814043624	468.766437850641	472.720777444996	586.643565015858	-1.02213	down
pos_9542	Timolol	95.8369261831703	96.4985	97.6375354853052	49.6531647250339	41.7448540809867	50.0899563866754	-1.03524	down
neg_1435	Glutathione disulfide	37035.9621172541	31230.7856593115	37184.5366512462	18160.4136815986	15021.8970335044	18215.5261114691	-1.0368	down
pos_9631	4beta-methylzymosterol-4alpha-carboxylic acid	35.1018940207279	49.6657737737839	49.3195978281179	23.1629934968444	20.0684049066174	21.7221607124385	-1.04569	down
pos_9520	PE(16:0/0:0)	2011.94122810176	2252.07443114871	2095.05285344888	1012.68004662929	973.572002293157	1082.03388912215	-1.05138	down
pos_2772	2-keto-3-methyl-valerate	171.478451900427	197.33509783825	156.255606992237	81.9820719956324	92.6835944085065	78.6158855595062	-1.05177	down
neg_1581	3-Vinylcatechol	4429.63135226584	4387.95821286105	5370.72789720277	2124.16374502138	1801.22115325866	2906.06811688643	-1.05444	down
neg_8972	gamma-Glutamyltyramine	1180.66925523323	1178.11	1281.06051397955	558.426031759189	519.065913204556	671.845151606531	-1.05707	down
neg_1116	Isopenicillin N	31363.4	30503.725430877	33902.3937955823	16335.045174011	14048.5187075238	15594.3900651992	-1.05862	down
neg_7254	9,10,13-TriHOME	3381.68883535165	3253.04436949576	3871.07590807282	1609.68313690124	1563.16322587217	1839.12589163853	-1.06774	down
neg_6629	Arginyl-Lysine	655.602617192606	653.654162799456	733.375152180289	310.890241719683	287.585758424778	374.857599707542	-1.06942	down
neg_4816	Vanillyl alcohol	134.231445129417	95.2211713564443	148.805087788196	55.0076867337426	55.095751397803	70.0811209932902	-1.06989	down
neg_8427	1'-Hydroxyversicolorone	42493.3485016217	44736.002080425	46698.1563949979	20091.6635884733	21680.0589264977	21933.0896411486	-1.07198	down
neg_5585	2-Oxoindole-3-acetate	1468.21320209341	1522.54137289562	1785.13136846138	712.828255887692	723.333045081294	828.329952692463	-1.07658	down
neg_10004	5-Oxoavermectin ''1a'' aglycone	681.029675376113	797.092150496786	883.059994467546	377.145044773499	331.701617789082	410.367588882488	-1.07702	down
neg_5499	(4S)-4,6-Dihydroxy-2,5-dioxohexanoate	278.388212111371	214.75229425867	314.217319865388	114.848319130336	126.38348925132	140.895384881818	-1.07916	down
neg_11209	PC(20:1(11Z)/18:4(6Z,9Z,12Z,15Z))	6353.50609651725	8441.03343320747	6211.94466929925	3421.43175559446	2489.03868427977	4029.18774183841	-1.07957	down
neg_6780	Fridamycin E	406.21243547996	479.405211119192	501.452546234166	194.491069589554	211.072178433565	245.220426112955	-1.09179	down
pos_1074	Pantothenate	138.624446158996	185.328253541219	161.318246640898	70.9283154062514	84.5492781553114	71.7443812262562	-1.09469	down
neg_4057	3-Methyl-2-oxobutanoic acid	77.4647094152056	71.1881532723417	94.6651560303259	33.8409690178688	34.3779302991809	45.418584273174	-1.0984	down
neg_5864	beta-N-acetylneuraminate	341.285198640385	421.861745246067	468.687681224659	166.778727227157	185.730907286929	220.766174574398	-1.10351	down
pos_8308	5-Methylcytidine	253.410551315231	244.389031849742	232.166875102453	126.076310430543	108.420117381899	105.02924766095	-1.10431	down
neg_1408	Bacteriochlorophyllide a	873.286549808968	754.565893926499	1005.92479985392	419.911207784158	349.043752507024	455.432543194022	-1.10507	down
neg_3883	Indole-3-carboxylic acid	839.323758139633	834.740240320658	1128.62163120916	394.981420393357	436.881256291826	469.414313913777	-1.10688	down
pos_7120	Gnaphaliin 7-epoxymethylbutyl ether	186.862028689992	195.690387540745	202.467390956909	90.9320573491556	88.6261063661602	91.4204958441883	-1.11031	down
neg_6381	3-Oxo-7,8-dihydro-alpha-ionol	5171.96479106753	5233.41149761002	6263.36738974869	2340.70749349393	2397.91094754275	2898.38938252309	-1.12607	down
neg_1354	Adifoline	400.881492378177	275.05101788976	314.346417604807	174.140467003216	136.753963458215	142.364195414443	-1.1275	down
pos_492	p-Hydroxyphenobarbital	177.562556885228	138.328688422228	127.370794461381	82.6026036840931	63.148878027766	56.358371224764	-1.13302	down
neg_3908	Xanthurenic acid	1251.77426843601	1251.33256449045	1417.45127149995	508.259567422339	596.137123456328	681.226323278945	-1.13463	down
pos_10478	Taurolithocholic acid	579.159950183258	769.71610705008	675.732633151705	276.874839612776	293.852007894136	348.093413035097	-1.13979	down
neg_4701	5-Amino-6-(1-D-ribitylamino)uracil	308.497096422117	263.450282133419	335.291199218501	128.405095781351	122.774921059809	160.34051497582	-1.14052	down
neg_4410	Benzylazanium	3085.38590903359	3091.90151845682	3662.94584590319	1357.67365151503	1388.99557188451	1716.16047683298	-1.14073	down
pos_7799	ergosteryl oleate	27.8227859565779	28.4274122284132	32.0266958640968	12.9955301113908	11.7163513093784	15.2829642664725	-1.14222	down
neg_7590	Oxyphencyclimine	904.431377006195	968.968788380093	1062.91463242895	428.600372506906	421.744379790958	475.117640736413	-1.14751	down
pos_8792	Met His Lys	32778.8461535785	37595.2246380343	32398.4639055921	15581.1716195158	15342.5	15424.9067884789	-1.14886	down
neg_4967	CAY10574	76.197450036924	51.3675974777394	65.7953313564612	31.4514992734537	20.9567	34.7872710790251	-1.14897	down
pos_1182	Pantothenic Acid	445.39043040217	495.823604126974	428.549939914805	178.720993860664	234.882344814611	203.770544355185	-1.14971	down
neg_1262	UDP-3-O-(3-hydroxytetradecanoyl)-D-glucosamine	194.350660131389	193.35728253687	223.713129133603	119.126608593055	84.6447242344218	71.7751076007363	-1.14987	down
pos_542	7-Methylguanine	121.927451460088	131.265281114537	136.983457270498	63.1352302617811	60.0703621380574	52.2076732699428	-1.15337	down
neg_1157	Kedarcidin chromophore	479.685906682848	515.335820231315	588.644448205557	271.686791863695	176.649127831616	259.616273665548	-1.16154	down
neg_1362	UDP-D-galactose	1449.84084083343	1564.79974703945	1620.37586862835	744.694537889697	570.62224995681	753.710724623829	-1.16362	down
pos_9140	Dodecanoic acid	352.487438498211	295.090465277093	261.205737649052	150.138662501502	121.099132955311	134.236728559459	-1.16433	down
neg_10177	3-O-alpha-Mycarosylerythronolide B	1778.06673437296	1682.31638500352	1892.86679289474	792.551991296453	684.703878216786	907.934	-1.16631	down
neg_4740	Protoanemonin	1298.24155431909	1139.36611495692	1529.79874766833	621.084943396736	537.85902476081	608.293749254652	-1.1667	down
neg_5527	8-hydroxyquinoline	6.07498786305808	6.19201101113293	8.12898235658935	2.72685489589837	3.08115318673449	3.26460760946233	-1.16869	down
pos_9053	LysoPE(16:1(9Z)/0:0)	221.733678249271	214.594600562701	193.102389273979	87.4459715473424	96.6075738079242	95.5576800550941	-1.17063	down
neg_3899	Astringin	100.354502796748	109.061661800714	124.257451265527	49.8836249518457	48.6531127384289	49.6749587707173	-1.17078	down
neg_1542	Nivalenol	155.541075547493	198.463460423938	169.371118854593	91.3706392671527	77.0490312335186	63.8431668664944	-1.17209	down
neg_1617	5'-deoxyuridine	122.815365936467	110.75784354499	115.751400577123	66.2028275274283	25.2248906413022	63.2728216293167	-1.17509	down
neg_8320	Cannabidiol	1396.97714953933	1647.92722876089	1662.72328273231	700.25496274877	591.259826090529	784.091421882491	-1.18147	down
neg_1696	5'-Deoxy-5-fluorocytidine	860.692584600335	897.847820932441	806.381350844401	406.299	363.894832170467	352.577810760723	-1.19185	down
pos_9442	Neopikromycin	737.198325965388	663.153285896726	678.18841487575	307.326516945834	312.700669440027	287.930497724114	-1.19487	down
pos_8240	Urdamycinone B	114.030363402961	95.5006783673147	105.003027689248	53.2578555712319	42.4183013936096	41.3237304974695	-1.19904	down
neg_5407	Traumatic Acid	16989.3072366404	17243.5146715906	20688.7722490926	7508.28301269862	7476.08387285676	8934.85299986995	-1.1992	down
pos_8522	Ala Cys Thr Ile	423.213327124185	400.411970888908	424.313680630969	196.555489147184	164.305047444671	179.681377052771	-1.20707	down
neg_9963	Terpendole C	689.042780976725	931.988206490537	646.782855805522	291.209051748195	453.772207195917	236.854073592094	-1.20775	down
neg_11572	Neoabietal	2053.13624986563	2588.18121790465	2497.25598694279	1064.06664021922	1096.17	929.00696064101	-1.20838	down
pos_368	N-3-Hydroxyoctanoyl-L-homoserine lactone	275.502448572998	310.719500042395	308.747875302498	114.041068306494	141.844528771071	131.079340740445	-1.20964	down
neg_4170	amiclenomycin	1741.19490734366	1869.50387320073	2152.17200415593	712.564663957863	867.877361746963	902.622976060985	-1.21467	down
neg_1670	Jadomycin A	453.062974671983	486.003141086839	481.275117453986	224.344349616411	150.532005729183	234.277506913384	-1.22136	down
pos_9788	Dodecenoylcarnitine	364.883083921747	364.215124943506	358.620752412524	154.31411459804	151.996827799091	159.888495690886	-1.22229	down
neg_8321	17-phenyl trinor Prostaglandin A2	19043.1623819666	21868.1846388793	22634.1857844653	8807.13951889433	8042.20213931791	10198.6870045962	-1.23227	down
neg_4370	Anisomycin	148.815686571962	179.312667396753	176.198322704514	63.399065202541	69.8545850971237	80.7641863258813	-1.23663	down
pos_9173	Pregnenolone	190.157391496595	176.302824853393	167.688163047794	77.4995633079721	73.6073152625067	75.2668642201521	-1.23853	down
neg_6380	vitispirane	180.975317504669	247.606549334272	260.850542259889	54.4661131108464	102.15366115991	135.254501784101	-1.24006	down
neg_8316	Sarpagine	5268.60967293726	5969.38105671716	6186.96417795164	2403.96802419815	2224.92707244972	2747.02502081343	-1.24026	down
neg_1738	2-Methylbenzoic acid	5402.5610693373	5138.10523233763	6717.29455224338	2345.63651943868	2289.36884186297	2668.29778126946	-1.24064	down
pos_1070	Ser Gly Thr	200.871906191961	160.046782065248	158.285734104703	80.5423379885429	78.3208122831409	60.6246828669766	-1.24216	down
pos_7859	SUXIBUZONE	13561.9755733896	12999.990219338	12743.9526407611	6053.12632620393	5251.1280510009	5283.43942426096	-1.24463	down
neg_8329	LOBARIC ACID	335969.960159765	358239.184640018	382566.528262203	144609.275017551	138807.768249434	169520.41943965	-1.24933	down
neg_11103	Mitomycin	13915.9944236117	15068.005328901	12069.4876237199	6228.51962819373	6913.69215688474	4112.90145601779	-1.25048	down
neg_8312	Estradiol-17beta	1366.10847909927	1590.57304053897	1696.38054379746	654.321445830158	565.080095343328	733.081541258759	-1.25287	down
pos_7264	7-Methoxy-5,6:3',4'-bis(methylenedioxy)flavone	231.207577993131	328.279091370065	263.763754072751	100.068041246438	131.507480654237	112.717369941375	-1.25769	down
neg_1687	UDP-glucose	481.460563839355	516.907652238627	519.796261129704	232.449868251889	190.923727727363	211.367624072674	-1.25809	down
neg_4742	Digoxin	703.177895207609	645.816963227555	852.32892858482	268.776632308046	326.688620835203	324.511922372741	-1.2587	down
neg_8315	Retinal	1648.07951584724	2006.56507634935	2129.06626017015	789.700705942402	696.598773746041	927.991343042964	-1.2604	down
pos_7674	7,8-Didemethyl-8-hydroxy-5-deazariboflavin	191.350237006145	188.307051251346	155.921474432159	89.1245177947534	68.5986262063484	65.4204250008992	-1.26313	down
neg_6388	4-Guanidinobutanal	719.978373518803	754.864448347344	917.127407391597	281.233306552387	330.849002307243	379.645762054322	-1.27018	down
pos_647	Vanillylmandelic acid	498.363301605862	542.246013132524	459.623972229909	202.094561311809	219.496168397739	199.323487187308	-1.27272	down
neg_7199	Trypanothione	3794.88551761562	4122.67999448623	4249.42632039164	1529.83713463354	1616.40454802699	1872.82942218672	-1.27748	down
neg_8324	Bisindolylmaleimide I	34049.9272111581	37990.2830981193	38902.4837641898	14800.1885778579	13893.5275859432	16966.4896108445	-1.28081	down
neg_2021	1-methylguanosine	1470.35239069827	1610.69981437021	1825.16696652585	627.173274134052	659.520621504337	731.744222236493	-1.28137	down
pos_2541	Megastigmatrienone	43.3862361235681	40.4083729501176	31.4369672046025	16.1706015174867	16.0836339598071	15.0901269084685	-1.28327	down
neg_9161	Shikimate 3-phosphate	3127.20356625368	2696.71667022811	2923.17119499676	1162.82661810644	1143.10493584187	1281.42251315466	-1.28588	down
neg_2083	2-keto valeric acid	82.1175844875627	86.0683336358805	104.323494576624	34.7648022104576	36.4319454398081	40.5509723415081	-1.28606	down
pos_638	4-Hydroxybenzoic acid	166.41370708035	145.44648793892	113.360191673238	54.217546605211	64.4624014350104	55.0570371028143	-1.29131	down
neg_10748	PE(18:1(9Z)/0:0)	35324.0842054173	37673.4442351719	37772.0098025785	18328.1368165742	15615.4163940816	11147.9666605816	-1.29663	down
pos_758	Vidarabine	2194.0957609837	2316.17690600846	2088.74638476923	788.205316960821	1019.56889019488	871.471903681663	-1.30042	down
pos_658	Spectinomycin	53.6616661539422	35.9360889129864	37.3621193669709	16.3751366708449	16.9915845690824	18.1417292891926	-1.30149	down
neg_7033	N-[(2S)-2-Amino-2-carboxyethyl]-L-glutamate	2056.01266604894	2394.13991382692	2461.78881631739	849.475086830584	895.550446635484	1052.83884076392	-1.30476	down
pos_751	N-benzyl-1-methyl-1H-pyrazolo[3,4-d]pyrimidin-4-amine	5371.68647746338	5541.26827035819	4927.77623174296	1961.87752358147	2335.56837356146	2108.96072356751	-1.30605	down
neg_750	UDP-N-acetyl-alpha-D-glucosamine	1611.42919606095	1701.93612127765	2220.16207100495	664.597100994299	684.04756463938	887.157982676814	-1.30741	down
neg_9849	Gibberellin A1	624.977805959589	616.180973733807	731.424587781385	264.774934311768	210.445199867323	319.844222524142	-1.31094	down
neg_7161	5-epi-Valiolol 7-phosphate	18391.8610006905	19921.4952726356	21096.7465104606	7357.73859461677	7814.28865294689	8665.01481369119	-1.3175	down
pos_8594	Cholesterol	23.1539287726576	24.3857038586289	23.5466471998507	14.7762894582257	4.61317558679031	9.02478943665691	-1.32296	down
pos_10430	Tetradecenoylcarnitine	339.659680531284	494.372500727573	412.246702947764	146.688970570661	171.145669550338	179.356909469625	-1.32575	down
pos_9607	2-Hexaprenyl-3-methyl-5-hydroxy-6-methoxy-1,4-benzoquinol	1651.67767610058	1222.15941654185	1427.80989717593	659.994539132402	555.206942039881	500.54536396804	-1.32605	down
neg_1241	N-Acetyl-glucosamine 1-phosphate	2732.54141852418	2844.12768347125	2761.94189331922	1459.62539533153	1062.4668789216	789.897285955663	-1.33211	down
pos_7854	5'-ethylthioadenosine	125.113677734846	119.600457482038	116.995350999871	55.9981580346352	40.4836984834763	47.0563127168306	-1.3334	down
neg_3873	15,17(3)-Seco-F430-17(3)-acid	40.2819941403515	39.6182993620518	40.5761077116592	18.1858589134128	15.7645996455907	13.8543230845654	-1.33352	down
pos_7855	Ser Pro Pro Gly	4955.67	4581.70054239177	4699.76148137628	2105.98672298034	1704.62716175895	1798.4817425114	-1.34382	down
neg_10694	L-Hydroxylysine	38.3026068769855	47.2343354484683	44.0156968807338	25.068850570468	10.3160561161074	15.4272419694634	-1.35029	down
neg_4053	S-Adenosylmethioninamine	76.9599475908781	78.6668667574282	90.3955366112278	43.8957811728311	17.4834117163381	34.7027160620731	-1.35645	down
neg_8318	Tehydroabietic acid	82.2951401275185	95.049070543146	88.0042757823707	42.4673060538441	26.7797665540388	34.124321264142	-1.36005	down
neg_10782	Gentamicin C1	4533.72597585759	6137.01429826341	6106.61922635788	2965.52731661947	2348.24541026135	1213.90147391822	-1.36187	down
neg_8310	Psilocin	152.83714135962	165.939545388898	174.64648732374	65.7204056876921	54.2940657374962	71.6521925483816	-1.36423	down
neg_9790	L-Ala-gamma-D-Glu-DAP-D-Ala	1702.10035913449	1363.58862580158	1641.42600670322	568.825843585301	559.351	691.494613299981	-1.37117	down
pos_9602	PC(16:1(9Z)/0:0)	603.197618809886	473.297268926408	504.714918934212	237.905544250405	194.373279748734	178.806844953324	-1.37158	down
neg_6013	Streptidine 6-phosphate	91.9165895006681	93.8426578181252	117.224241132108	39.9430005237531	34.621387204446	42.4533431849712	-1.37251	down
pos_7897	3-Dimethylallyl-4-hydroxybenzoate	410.113250158086	377.547542376791	392.965447154084	171.327023783486	140.15957453672	144.01915786151	-1.37401	down
pos_7857	3-hydroxy-2-isopropyl-4-methoxy-4-oxobutanoate	400.783338761281	352.845139981376	369.399740344258	164.565862948439	132.777843458235	134.861424912526	-1.37761	down
pos_8838	Deoxyguanosine	126.086668822579	103.672728934237	122.699633012249	43.2568132036863	46.2113003123178	46.0129782849958	-1.37936	down
pos_7861	Pro His Thr Cys	298456.752626078	314690.78086695	289465.218559949	116640.688833688	113397.928482113	116908.705154556	-1.37939	down
pos_486	L-Citrulline	28.7844274128607	26.7048917006383	19.2487815379325	8.70618199816532	16.2125534063361	3.79636066978124	-1.38003	down
pos_8786	L-Asparagine	91.7941176537175	85.2267729252104	94.8722046992197	36.3533743277578	32.2507141986829	35.5530648210765	-1.38428	down
neg_8409	2-(5'-Methylthio)pentylmalic acid	1008.35751117115	1109.5384563445	1175.66895477508	392.095576032788	386.40751045637	481.071139704456	-1.38671	down
pos_9354	PS(16:0/0:0)	60.9335418394079	41.5492331789389	38.8737851099289	22.4908377917405	13.0567669320028	18.4062880805418	-1.38954	down
neg_7251	4-Hexenyl acetate	3433.14128348277	3386.02266424394	3975.25921087933	1317.12577483456	1270.45392911024	1525.90974717449	-1.39185	down
pos_7893	Gly Ala Glu Thr	670.166131806531	615.063553034398	600.913660286089	262.682493748861	239.830230536637	216.184668097779	-1.39198	down
pos_7894	1,2,10-Trihydroxydihydro-trans-linalyl oxide 7-O-beta-D-glucopyranoside	2976.72814831083	2654.16515819835	2759.04062132653	1197.99616191382	982.397743511915	1001.80598111661	-1.39863	down
pos_7741	Dihydrosafrole	183.083140663766	145.195874049111	164.991625407572	68.512788662528	62.4406095783187	55.5844402858964	-1.40291	down
neg_1272	2-trans-Dodecenoyl-CoA	184.799100367305	183.982686091635	217.599631887303	81.8141905655073	28.6314	111.146063088045	-1.40394	down
neg_8347	Bilirubin diglucuronide	167067.558213794	125460.157286137	157908.66081735	61781.6859347675	46345.5215672482	61975.7457967092	-1.40492	down
neg_3879	Docosa-4,7,10,13,16-pentaenoyl CoA	1388.6697728165	2091.59664770273	1772.77418796668	609.531158551337	632.749318717137	737.93692223615	-1.40749	down
pos_7846	Homocarnosine	379.696547157185	358.015293095789	384.315835234987	152.451468036019	135.153625330556	133.559819001722	-1.41365	down
pos_1118	N-Isopropylammelide	176.239458597083	234.384319189616	175.900293122432	58.6237424511519	90.7059259390794	70.8082160267981	-1.41378	down
pos_7865	2-Phenylethanethiol	74.3519894317931	80.4886735557569	76.2512250232804	28.0395749082816	30.3809277265247	27.8542337651247	-1.42146	down
pos_865	Methyl beta-D-galactoside	29.0814687615636	23.2901713654269	19.112576628999	8.06406450387154	10.685594936892	7.85727092792177	-1.42582	down
pos_2704	Isoleucyl-Proline	33.2808478187658	30.5379707134545	32.8123214877029	7.89572013051152	15.5308983944899	12.3729550730227	-1.43255	down
neg_8928	Prostaglandin A2	183.082761902341	149.789840122262	195.60841865433	63.6256458959962	54.1082168207317	77.9196834019636	-1.43355	down
neg_6649	DIACETYLDIDEISOVALERYL-RHODOMYRTOXIN	920.852489190155	1022.35560451636	1046.05131619766	345.173565922335	337.823026190387	423.179907817679	-1.43421	down
neg_11642	(2S,3S,4R)-2-aminoicosane-1,3,4-triol	184.829163157515	123.388530698795	121.686670012772	77.5404732249521	54.1362970553898	27.2177984217261	-1.43595	down
neg_5873	S-carbamylcysteine	1398.21420845226	1384.8528725918	1494.76498081933	476.258007777323	522.042880235679	577.143407036245	-1.44112	down
neg_4718	2-Hydroxy-5-carboxymethylmuconate semialdehyde	1978.23181119677	2043.05004778749	2509.58643299854	745.412128403506	749.564242154979	894.904863929094	-1.45034	down
neg_1499	gamma-butyrolactone	356.438247274969	332.469	418.060329698583	125.154987362476	111.697795569849	166.160682988811	-1.45771	down
pos_9573	ent-3beta-Hydroxycassa-12,15-dien-2-one	61.9741966954316	55.5866802512037	53.2808000698702	24.574695653527	18.0644444769704	19.5353901281599	-1.45826	down
neg_5542	sn-Glycero-3-phosphocholine	1652.71820546495	1870.94211488641	2073.09992034484	602.843049091962	661.51596266628	772.262489416334	-1.45841	down
neg_1762	Phosphatidylserine	227.299259712418	135.913684679395	238.24480136278	103.132374933417	46.5043874731191	68.729696621203	-1.46171	down
pos_10531	(25S)-3-oxo-cholest-1,4-dien-26-oic acid	740.619818091354	1113.0719837999	1016.43118641674	302.120180528179	365.631623094174	371.811342858635	-1.46514	down
neg_8286	Columbamine	723.696919735984	715.159447981445	856.643	268.368372191123	247.048183248225	315.820724024218	-1.46548	down
neg_6450	Copal-8-ol diphosphate	5040.51039049542	5086.11503734561	5920.3430659502	1821.39560340433	1833.57776949174	2150.14911365566	-1.4669	down
pos_9860	1,3,5-Bisabolatrien-10-one	66.3995270729376	60.8578569153577	60.2696753649519	22.670613626472	19.7076384876684	25.3026711085443	-1.47028	down
pos_7838	(Z)-1-(Methylthio)-5-phenyl-1-penten-3-yne	1185.36883417836	1048.7747250674	1205.0977674051	441.090723957815	406.678087759952	392.965508492667	-1.4709	down
pos_5857	3,4-Dihydroxyfluorene	616.549398046297	597.91719758491	547.046119143944	205.160469973319	217.896274593918	210.706171162308	-1.4748	down
neg_8110	Avermectin B2a monosaccharide	865.02349507446	775.111713596378	935.172690405707	308.454107404011	264.727715133331	350.876619007932	-1.47869	down
pos_8403	Apramycin	78.7721162387488	80.3777507475476	89.0622249467111	34.9943552970674	25.2070665700904	28.2220759565607	-1.48907	down
pos_9086	Antibiotic JI-20B	80.2805601663644	76.9132464578057	81.1961799264469	26.8029683119677	30.0902391889183	27.9620060242859	-1.49025	down
neg_8371	9-Hydroxy-12-oxo-10(E),15(Z)-octadecadienoic acid	6084.75444575914	6514.22348537077	6810.45660831617	2147.27569811692	2147.30638847263	2591.56025584831	-1.49499	down
neg_4160	L-ribose	298.267039250531	230.863605362862	287.049273582651	94.8072895971444	101.842767344144	91.8617270068648	-1.50026	down
neg_10883	2-amino-2-deoxyglucitol-6-phosphate	108.144978065866	125.502	143.579056455791	54.9488332077628	44.7063067483674	33.37	-1.50373	down
neg_8311	Feruloylputrescine	96.719657350894	106.65019532064	113.323982114207	41.3506624370012	28.4418742180857	41.8644106613273	-1.50402	down
pos_3162	Tyrosyl-Proline	12.0774624175011	15.1987064582519	13.2111102069283	2.72281312816005	4.94704497936236	6.53935249698196	-1.51064	down
neg_10210	PA(16:0/18:2(9Z,12Z))	5932.07881224228	5985.97997520187	5301.90931447601	1907.49610959947	1648.41101436899	2486.47426607877	-1.51089	down
neg_9761	D-arabinono-1,4-lactone	492.092	353.869706053567	475.47223656878	254.579266681398	42.1097108999465	166.501807437327	-1.51243	down
pos_7877	4-Hydroxymethyl-3-methoxyphenoxyacetic acid	206.822258993925	196.002301567312	233.121275368249	75.8892936655525	74.6589531422605	71.894791163254	-1.51547	down
neg_6061	Hexa-2,4-dienol	11892.6056138965	11971.2505777349	14378.2941990185	4154.49708052807	4100.98633936013	5038.44827677804	-1.5244	down
neg_8973	Neamine	255.500920836276	308.801088951953	285.105032182083	99.9790424694756	83.2738629518407	110.269588499509	-1.53299	down
pos_7837	Carlina oxide	1038.99411580569	883.636303822758	998.922182758023	371.535034442407	328.019820762031	307.542429249802	-1.53653	down
pos_8937	10-Deoxymethymycin	156.883971935482	135.487610834261	129.327024544848	55.6624332041922	50.6204768747364	38.5250003992588	-1.54207	down
neg_5054	cyclogutamate	13.3992826178419	11.9996720154485	15.0791939866753	4.2435164476652	3.94607757812263	5.64214994016886	-1.54916	down
neg_7597	N1-Acetyl-tabtoxinine-beta-lactam	2500.7240097159	2510.87623238188	2783.40940309589	877.561	854.820243052348	930.804161244243	-1.5494	down
pos_9399	Desipramine	178.009064306981	175.376639136836	177.642987962451	66.3077127065474	54.2096128492032	60.4332551251681	-1.55319	down
pos_8539	4-alpha-Methyl-5-alpha-cholest-7-en-3-one	77.7004086996173	105.45835061239	95.4660180088559	33.3461260852422	31.2552231199387	30.1985166033221	-1.55537	down
pos_7842	Carnosine	1190.5516286222	1045.22589691793	1142.44465728603	418.120428429293	373.134058819771	356.926	-1.55691	down
pos_9388	Sedoheptulose 7-phosphate	68.1431464372052	70.0422848323733	70.4230197742183	26.2210456918172	22.6328211941898	21.9446201879909	-1.55901	down
pos_736	N6-Hydroxy-L-lysine	268.325397674024	164.742775282252	192.112623506484	74.985893708144	67.1380736395926	67.7077566721326	-1.57504	down
pos_7884	(R)-5-Deoxyindenestrol	302.015955498502	243.459786012546	276.044327822352	112.109687049071	81.5706650778291	80.8548550070331	-1.5813	down
neg_8348	cis-2-Dodecenoic acid	67.1184287832184	56.9634109561351	71.4631916516964	28.6394294221853	18.8209440302243	17.6967695713775	-1.58551	down
pos_235	ALPHA,BETA-TREHALOSE	2459.76014973179	2406.90415896035	2456.73273594585	793.304	861.631405046694	781.698395590227	-1.58762	down
neg_7375	6.alpha.-Methylprednisolone	6305.18620819396	7683.36469081811	7833.08862342788	2220.81361281449	2328.96082189053	2696.53845604354	-1.59044	down
neg_11014	.alpha.-Linolenoyl ethanolamide	5014.12853433153	4543.35492402105	5479.95133046037	1677.67516081432	1440.51873676378	1809.99419275079	-1.60943	down
neg_10156	PI(22:0/0:0)	566.690961080859	573.163112711609	538.81134203861	168.379476750989	180.685409084776	201.001245826136	-1.60964	down
pos_6734	2'-Hydroxy-6'-methoxy-4'-prenyloxychalcone	8871.88706091089	9549.18713664405	8522.66519509806	2906.76380524967	3032.87662616953	2880.23046796098	-1.61112	down
neg_5683	4,4'-Diapolycopenedial	451.952801709417	485.212528810343	530.978893567036	148.578792565047	153.77270184826	177.594926825572	-1.61305	down
neg_8307	Acetyllysine	236.854094444364	275.970588654185	291.516384281569	104.386399003186	74.3119015100283	84.1161460367542	-1.61376	down
neg_8514	3''-Oxoribostamycin	2582.43839693056	2576.28181182085	2773.81877396283	803.286118220799	801.976845889809	982.178410410916	-1.61626	down
pos_11120	Neoxanthin	25.2083270754585	28.2283714907889	29.8404679872675	13.5230131910615	9.22957743064502	4.37833912706956	-1.61798	down
neg_1584	2-Aminovalienone	408.999641728669	501.718070584759	496.487499664341	167.744011183659	140.957954256946	149.570333027291	-1.61856	down
pos_9824	3'-Amino-3'-deoxy-AMP	35.1108881772504	39.3478995080014	34.0227132332748	11.4578948056024	13.1113451922142	10.7331116733162	-1.61961	down
pos_7871	a-L-Rhamnose	218.945837814587	212.439024973531	251.768535366408	74.7028471505069	76.0248328018461	71.1146312517785	-1.62268	down
neg_5678	4-Hexanolide	3122.26538192014	3304.94536753636	3774.96533680593	1019.19737694501	1049.81931600548	1237.60711832358	-1.62545	down
neg_5565	Lumichrome	162.734956523088	137.63258099475	194.802390259767	49.4250174681757	51.276528540578	59.7441157213455	-1.62584	down
neg_7021	Raffinose	2001.17107093121	2353.83971469039	2413.82695501077	680.776298494074	705.92498023349	805.869610794802	-1.62628	down
pos_2568	2-Amino-2-deoxyisochorismate	598.143339067615	893.006986398969	580.013023618791	142.777633469599	271.941306836353	255.44426837494	-1.62786	down
neg_4127	S-Adenosylmethionine	1042.63767160453	1086.63668665229	1265.05057825575	355.077342128507	345.261173726617	397.254783885893	-1.62878	down
pos_9104	Menthol	1631.34175006024	1673.01333314156	1374.13709837344	566.338525007667	433.916044405117	507.785604259261	-1.63337	down
neg_9723	PG(14:0/16:1(9Z)	282.216474552608	283.859265881893	337.135761533129	87.4223865599739	106.617161984224	96.1888897441348	-1.63787	down
neg_3259	Gibberellin A51-catabolite	479.10353747965	586.142750495898	783.334281199423	158.142955196871	218.910782783474	216.195644825983	-1.63971	down
neg_8264	PD116740	2377.44035894756	2970.43366491552	2944.48304507389	904.372521148024	832.499613752169	908.14462968844	-1.64851	down
pos_7000	16:4(4Z,7Z,10Z,13Z)	67.9520468876136	73.8634215393972	51.9449914456437	28.2534665446785	15.0228853767175	18.2484632861006	-1.65503	down
pos_9757	Phosphorylcholine	40.8586128554888	26.197133928622	32.1945687341483	11.4048716546781	8.51661876858962	11.5471074745443	-1.65716	down
neg_1326	1-(5'-Phosphoribosyl)-5-formamido-4-imidazolecarboxamide	265.397589071933	337.276163269209	409.489518512505	115.925493893901	109.977089907877	93.3670179722955	-1.66459	down
pos_2936	Malvidin	2839.54505576586	3731.63341208517	3228.20290320101	998.834770779679	1058.91203276257	1029.9753032037	-1.66615	down
neg_7220	Wedelolactone	6342.26355819511	6360.01735984287	7326.75996535189	2052.61955348519	1947.3027761713	2305.16876042961	-1.6675	down
neg_6746	Prekinamycin	1586.00071342705	1850.72401864216	1896.46825698962	514.129329493908	535.540279459061	625.968965358061	-1.67029	down
pos_7676	(3R)-3-Hydroxy-16-methoxy-1,2-didehydro-2,3-dihydrotabersonine	130.83024356488	101.525040264363	111.961710724781	44.3983010686744	30.1361657146471	32.9448482674451	-1.67968	down
neg_7959	Versiconal	1730.54681567041	1962.8017455286	2125.52819307741	579.756626345699	569.748622875337	666.692924469486	-1.67982	down
pos_7883	Abscisic aldehyde	216.461597452281	150.897843518626	196.926068545479	73.6368734942056	47.7224622684257	54.1392399139971	-1.68497	down
neg_10795	Avermectin B1a aglycone	721.515465617046	1066.55911430614	1298.16025751477	356.671943578744	306.161992991684	294.104781589513	-1.68935	down
neg_8291	gamma-L-Glutamyl-L-propargylglycine	631.665739061661	634.217008750395	632.351941319972	185.077913548006	186.027984492483	216.539651894554	-1.69164	down
pos_9157	beta-Citraurin	84.6408420714559	72.7542649475375	71.9975443797845	30.8027405894298	20.8255125246614	19.2346877598581	-1.69472	down
neg_1328	SN-38	265.088061867205	303.203454974531	292.726730901235	102.813430817894	93.2843138848813	69.5422031473072	-1.69657	down
pos_6731	Asparaginyl-Phenylalanine	566.513200489463	560.792948013943	498.02490570247	173.272165117511	171.166968253123	156.889374352977	-1.69691	down
pos_5096	Nocardicin G	1825.95250052902	1880.38503955544	1656.85609102178	544.718620186848	576.146793840218	532.86	-1.69737	down
neg_9650	PG(16:1(9Z)/16:1(9Z))	205.918532099239	178.264570012802	188.823226579403	54.4917960743889	66.1569264138649	56.0276133563323	-1.69744	down
pos_7840	trans,trans-1,4-Diphenyl-1,3-butadiene	133.70526525151	94.1185065092766	119.380559506187	46.9205439218295	27.6474635408631	32.1593129032426	-1.70186	down
pos_6726	2-(2,4-Hexadiynylidene)-1,6-dioxaspiro(4.4)non-3-ene	241.116122327843	342.389257068604	251.014820183008	64.7541086391592	112.650455011194	77.8178414116898	-1.70919	down
neg_10293	Microcystin LR	5246.96209604001	5154.62288786764	6867.27544402968	1740.8488912969	1590.48764065225	1942.12784816257	-1.71135	down
pos_7345	Lespedeol A	220.150703049924	225.161060873201	205.668994810772	69.2103828750623	61.2597825919056	68.1530039226344	-1.71258	down
neg_5361	D-Octopine	26.5421738556185	39.0953806396193	46.4181396447542	10.8388574195711	11.2120112916968	12.1290864239362	-1.71299	down
pos_2680	Echinacoside	352.891498333621	386.437059802018	321.919592492803	101.338469447053	120.843433566891	100.857682124546	-1.71598	down
neg_1203	TDP-glucose	547.355184149746	571.349888678973	525.279411694653	241.25504258464	134.835841877123	122.789536782856	-1.72043	down
neg_2141	Didox	2489.71695279589	3273.65434339283	3485.78492603189	830.277712174425	927.305383759857	1047.82201814209	-1.72111	down
neg_4157	1,2-cyclohexanedione	108.13405005785	84.5031272476325	133.528950500201	27.5155300902386	35.1714281884778	36.1565730095949	-1.72239	down
neg_6968	cis-3,4-Phenanthrenedihydrodiol-4-carboxylate	292.723781730756	316.187705064353	321.254624858335	86.2941962965699	76.5552346661453	117.149864081661	-1.73207	down
neg_8121	4-Oxoisotretinoin	5397.9192515108	5802.10958952122	6573.97740941884	1668.54071901618	1705.66619293027	1965.93468145136	-1.73482	down
pos_11239	4alpha-Methylzymosterol-4-carboxylate	2044.79200465072	3008.60575105783	3068.12298089068	704.532572631129	924.207088169939	808.892766602344	-1.73627	down
neg_6953	11beta-17alpha-21-Trihydroxy-5alpha-pregnane-3,20-dione	609.800482733134	764.559929736568	768.627493281783	209.913747888488	205.427723677975	225.290412589128	-1.74206	down
pos_8035	Prednisolone Acetate	2512.57345073496	2626.23913410717	2412.57514521744	762.203208348736	751.826081334307	742.253219496862	-1.74279	down
neg_11203	alpha-Tocotrienol	1768.47858714325	2065.19953667284	2048.90014430766	659.192143974002	472.589996010503	625.749334175295	-1.7429	down
pos_8781	o-Xylene	21.4839677596508	22.3125950142286	13.7727605487867	4.9415882505047	7.22998147476247	5.01740546348478	-1.74382	down
pos_6637	Cys Cys Ala	457.883992596469	513.786634109323	465.717717949294	125.419717424827	158.107487841806	144.262767376945	-1.74848	down
neg_7869	Valeroyl Salicylate	98.1403677242284	83.6780704010256	98.0646400472165	19.7785855382368	33.0312327262519	30.4523564544382	-1.74909	down
pos_9827	5'-Oxoaverantin	281.727224671035	315.447736622769	289.900384180545	88.4960112301653	88.1103899116359	86.0182533486043	-1.75605	down
pos_8080	Ser Leu Pro Thr	99.422116599923	118.128185697435	99.8944054410066	30.5396508623246	31.6481974020246	31.3762	-1.76248	down
pos_10821	Terpinen-4-ol	933.772503996994	1381.26249174008	1258.94660410597	325.813082023146	334.271998913654	386.402646125887	-1.77198	down
pos_8066	Isoflupredone acetate	488.07001369175	490.039106817979	472.023229230837	148.106514452506	141.453311795061	133.112324320615	-1.77857	down
pos_264	Choline sulfate	351.756672105966	376.594769429529	390.05274568344	99.754917412742	116.264194989627	107.284594197623	-1.79048	down
pos_6696	pregnenolone sulfate	327.843166813519	364.302924756171	317.249834743893	84.6886105968341	100.458421324524	104.726449558849	-1.8	down
pos_9165	Canthaxanthin	393.662177957043	286.237551335629	335.01638069391	115.39923442537	95.8211006348319	79.6867435357117	-1.80273	down
neg_8114	Methylmalonic acid	979.814926627406	943.41489204378	1185.73486930971	267.566723872981	288.754594564489	334.657972487938	-1.80297	down
pos_6537	D-2-aminopentanoic acid	14.5543468148604	23.7228763617013	14.8499363569423	4.3802886633975	4.08992898754672	6.68535066599839	-1.8096	down
pos_5495	(-)-Jasmonic acid	723.760408849717	1146.38573219206	1013.13333909198	258.606664611498	299.091420831796	264.254746837573	-1.81058	down
pos_9154	Retinol	39.1054085851702	44.2257342999955	35.2872645885475	11.7134981618473	11.3569313318828	10.651787447316	-1.81456	down
neg_7933	5-Formiminotetrahydrofolate	2434.08515264488	2491.48242749891	2656.7938150855	669.755173920805	679.195527829032	806.060960192929	-1.81495	down
neg_8123	Monacolin L acid	1561.75472965598	1703.84701258405	1820.38287718998	459.446554272127	437.048413208573	547.767433975573	-1.81619	down
pos_7679	Cys His Thr Val	111940.608488579	120372.550485982	107883.037396848	31802.878665528	31604.2233387391	31902.9511656675	-1.83567	down
pos_9245	Eicosanoyl-EA	494.063070882531	414.695341103373	349.783159196875	131.627167155369	110.356483647528	110.474219871681	-1.83623	down
pos_5359	3-Methyl-2-oxindole	6.35993378753813	5.89287940012206	4.77087489201542	2.37608531259204	0.864754061720038	1.51451246558011	-1.83992	down
neg_7640	BISSALICYL FUMARATE	3793.09770108028	3785.14343773349	4493.25140432037	1103.67370874803	1058.60708319836	1204.60723835216	-1.84212	down
pos_8604	8-Carboxy-8-demethylriboflavin 5'-phosphate	16.6125432384075	13.8897164509048	12.8076608878798	4.95317952587352	3.66183538865308	3.41414749427815	-1.84816	down
neg_8501	Tetrangomycin	9434.10199594938	9341.11911155567	10007.4801736099	2364.43455508176	2582.64454057671	3018.94943874555	-1.85327	down
neg_8187	Tetrahydropteroyltri-L-glutamate	181.929174529492	111.468176891945	162.576343990319	26.8473298874609	53.9930850957491	45.2098561911568	-1.85495	down
neg_6845	N-Acetyldemethylphosphinothricin	288.614050923609	495.74153124866	461.538040794216	99.0040929559631	114.352446841004	128.563887350734	-1.86545	down
neg_7014	(Z)-3-Hexen-1-ol acetate	2546.37688212828	2788.07268348095	3263.10615490915	681.639239659176	728.736410153503	948.887469342173	-1.86559	down
neg_8550	gamma-Glutamyl-gamma-aminobutyraldehyde	12520.6185743124	13546.3941584494	14944.152394469	3724.21936296826	3323.91609419172	4181.54036557401	-1.8687	down
neg_7657	2-epi-5-epi-Valiolone 7-phosphate	2072.02275307774	2144.75615118372	2335.41584175533	591.526310249188	576.789645798062	625.235455263785	-1.86916	down
pos_6733	9,12,13-TriHOME	180.284018160208	218.526567305367	154.35673937831	45.2331644193366	51.1114001505454	55.0483959025536	-1.86942	down
pos_8014	3-Hydroxy-7,8-dihydro-beta-ionol	205.424837444784	199.606182201737	192.294470781922	56.2907386498944	56.2158746904777	50.9700652848991	-1.86943	down
pos_500	Discadenine	112.637001412587	111.841019316762	71.3560308665147	24.6872955097086	28.4831039897786	27.6964355041982	-1.87117	down
neg_7957	1-(3,4-Dihydroxyphenyl)-5-hydroxy-3-decanone	892.391479688719	770.528612984231	827.541317790539	223.449272430045	208.171146733078	241.205487663829	-1.88811	down
neg_4690	2-(Formamido)-N1-(5'-phosphoribosyl)acetamidine	1881.21268221128	1822.00297142653	2041.1825590429	441.544351271303	514.511042068307	585.835975122983	-1.89745	down
neg_9372	7'-O-Dmethylcephaeline	577.488420592746	586.289591463218	672.902777716731	145.149693414321	154.877027761544	191.355858809496	-1.90218	down
pos_2579	Gemcitabine	15.5311165170156	25.2617154218234	16.9435184355953	4.86850161342995	6.02982521634592	4.52973376750838	-1.90392	down
neg_8526	Hexadecanedioate	886.402888231936	1040.46044041985	943.627443150545	213.208642526398	268.505414817464	283.915994694708	-1.90658	down
pos_8019	Abyssinone V	1227.90504868862	1225.1943629426	1104.96684388557	314.215455752312	314.610661572554	317.182807159325	-1.91117	down
pos_9163	PC(18:1(9Z)/0:0)	193.562938944998	160.252686040734	155.156726234306	55.0304858181434	40.7057987481416	39.5451173957928	-1.91162	down
neg_3869	Streptomycin 6-phosphate	523.731690102326	537.15022663466	693.458783694584	153.032040276087	146.645560376362	164.972754297614	-1.91671	down
pos_362	(E)-4-(Trimethylammonio)but-2-enoate	25745.6170258326	26353.219306688	20623.8871975817	6186.90542923781	6782.9091186271	6235.68354335284	-1.92089	down
pos_8834	PG(16:1(9Z)/18:1(11Z))	95.032314641465	156.253954831224	155.577261284609	42.7111413635336	36.1222211269027	28.5630729377218	-1.9216	down
pos_2477	N6-methyladenosine	875.759550691282	960.622693518641	796.831554115931	210.743808748503	257.416611423153	225.227567157845	-1.92509	down
neg_4677	carboxin	5036.1662162855	4664.30055361874	5475.25340006254	1248.60356039676	1214.03159680078	1526.35827267479	-1.92767	down
pos_2706	(S)-6-O-Methylnorlaudanosoline	275.897504292649	279.162965337584	247.552720922532	65.5920342293194	74.7013150612684	70.0271040980383	-1.93212	down
pos_3335	Caffeine	17.8956942607844	24.6379274639182	21.2672764316905	5.17807439823687	5.46150572604303	6.05490898655986	-1.9342	down
pos_7024	9,12-Octadecadiynoic Acid	12.678737758648	16.4970211554497	8.45761681867145	4.1308082205664	5.7120480391892	1.47689398684955e-09	-1.93486	down
neg_8111	PI(10:0/16:1(9Z))	377.239913064581	345.751921033636	472.963414905287	105.917725818358	79.8762833367014	126.138289691979	-1.93886	down
pos_7841	Galactosylglycerol	219.967435235749	162.766659541547	217.845683584191	66.475659172075	30.1649515951678	59.4984812207717	-1.94352	down
pos_8022	Terpendole J	334.100024262062	363.192206245386	346.174005442189	90.6554136606199	84.846265856273	94.8327550118036	-1.94857	down
neg_10319	Taurodeoxycholic acid	50801.5125438726	48386.0289746244	54836.1525196556	12914.5668419118	12572.2074545796	14378.9641362561	-1.94993	down
neg_8124	15-keto-17-phenyl trinor PGF2伪	671.511346930388	777.048287104722	787.240795705548	188.292765142139	178.215791219775	211.918572368803	-1.95058	down
neg_3641	5'-O-methylthymidine	50.6859915608113	77.0784753904173	95.9220090263274	15.7144217419118	22.8674653467578	19.0387387387179	-1.95682	down
neg_8314	Pyrethrosin	444.825834062086	608.701573122037	586.231076641741	117.862069566491	154.156562027067	150.168126290684	-1.95753	down
pos_3084	Prednisone	134.831604531246	169.083495073302	142.691622163694	32.0729687220712	41.5336944059271	40.7431860746591	-1.96555	down
pos_6739	Sildenafil	12338.335038975	13311.4343943952	11756.4675350024	3082.53892341568	3314.81086419042	3153.37023938309	-1.9696	down
neg_6941	Succinic acid	126.233403388251	134.399597588031	180.840850505335	42.7333139954806	28.9013128271831	40.9941305204975	-1.97075	down
neg_7951	N-Acetyl-O-demethylpuromycin-5'-phosphate	99.8564857097032	114.771609558746	95.6167834558664	33.5528603007824	28.6268317810029	16.6589215899071	-1.97643	down
neg_3255	Etomidate	94.4186292204763	113.294998102746	161.115550808881	32.1496042442253	24.7621526763737	35.3992060528283	-1.99838	down
neg_1977	Indole-3-acetaldehyde	576.167727488059	523.465979382332	785.584525213858	145.797188062783	139.555252771263	183.657750608637	-2.00704	down
neg_3968	Linamarin	2099.03791964388	2511.76925389749	2597.51155137804	484.636196605557	602.944919890066	703.202467642926	-2.00907	down
pos_8015	Pterosin O	1388.47138493044	1503.91734326824	1382.56991907615	355.779577841144	345.537901491959	358.584531019422	-2.01198	down
pos_3553	Aspartyl-Proline	14.0943594114375	13.1271624978493	13.714784049117	3.77959840800494	3.25615807394885	3.05348010948316	-2.02056	down
neg_8305	UDP-N-acetylmuramoyl-L-alanyl-gamma-D-glutamyl-L-lysine	761.552259396562	626.595634542897	799.508060942954	213.774302120026	116.828835892692	205.087616556681	-2.02991	down
neg_1631	Naringin	184.63095088356	171.233377787288	164.179369393301	46.3216441575133	15.4089640717809	63.7842999336424	-2.05077	down
neg_3256	Demethoxycurcumin	12555.6600098891	15819.7280249404	15577.2269054764	3054.3555313801	3688.98750418702	3763.77130304951	-2.06458	down
neg_6969	(1S,2R)-1-C-(indol-3-yl)glycerol 3-phosphate	631.587582565289	1058.40336921143	1160.47415558149	201.315968863107	201.896884097522	277.054050235208	-2.06702	down
pos_7671	(16b,17a)-13-ethyl-2,16,17-trihydroxy-18,19-Dinorpregna-4,9,11-trien-20-yn-3-one	398.49654037057	386.233737622652	367.861196017846	105.965824186503	84.1396317294356	84.5108997745147	-2.06939	down
pos_7849	2'-Deamino-2'-hydroxyparomamine	85.8829817056545	52.9704328289809	56.0233881870514	21.3752290827752	13.690716549086	11.1694227198763	-2.07549	down
neg_4691	Thiamine acetic acid	393.000892741252	392.406266973822	446.239846922947	88.7831217188446	105.997115758905	97.1729056328899	-2.07678	down
pos_4042	Nicotinamide D-ribonucleotide	896.256017045112	1108.28425792438	1058.61696729856	201.906331587333	284.983394685048	234.725677958331	-2.08572	down
pos_10037	Anofinic acid	132.011996914995	184.229783120547	187.604047136812	33.6826462340276	35.4642890604091	49.2674194603407	-2.08914	down
neg_4122	Acetate	780.920777121757	978.766353634517	1083.48162952855	179.79375730735	242.502942188989	245.806529047758	-2.08936	down
neg_3993	S-(Indolylmethylthiohydroximoyl)-L-cysteine	22580.9085582885	21871.9291525994	25903.4705057205	5112.8987422563	5384.53402244567	6019.64424719441	-2.09072	down
neg_10922	Cyclooctatin	1513.72013173754	1643.69367616272	1932.69119397696	428.578502898821	337.440890502871	427.034662248366	-2.09304	down
neg_2220	coformycin	1571.20466585228	1396.85453734853	2042.82123342951	244.93724180055	445.053712874634	484.137931745813	-2.09347	down
pos_2177	Amphibine B	7004.61847845814	12693.410499839	8966.90160328006	816.083849612767	2601.34018807427	3278.09786263155	-2.09802	down
neg_5178	(1E,4S,5E,7R)-Germacra-1(10),5-dien-11-ol	7.65786972512735	6.21387004757484	6.50262659479866	1.97862308769912	1.47689398684955e-09	2.77729	-2.09896	down
neg_7821	Chorismate	57.5699271352628	59.3813648475487	69.8248957561375	13.8339342241427	9.60943578440679	20.1059427969797	-2.10059	down
neg_7735	gamma-L-Glutamyl-S-(hercyn-2-yl)-L-cysteine S-oxide	12010.8541690516	11304.8391635772	11791.1369286468	2572.00999573332	2618.19476746689	2974.44918393562	-2.10429	down
neg_9355	Resolvin D2	1698.56588182052	2005.37935915185	2215.45287336609	469.31615287583	385.748892673203	520.22099901083	-2.10572	down
neg_9579	Cannabidiolic acid	107.125079788429	106.154458173082	128.712404319347	29.7523404515077	15.3310823363365	34.3585359502594	-2.10599	down
neg_4371	N-Acetylmuramate	248.76568475142	271.005735161461	335.877804421096	67.7505249327397	54.9945700551835	74.8454592115996	-2.11451	down
neg_6651	Thr Leu Asp Glu	4011.52157748263	4146.29456507413	4303.6098170565	795.898799005866	968.405565495726	1095.22090056823	-2.12362	down
pos_8990	LysoPC(18:3(6Z,9Z,12Z))	800.952599928451	723.476691354325	721.480641584364	166.805818983849	186.75551561636	160.996674565536	-2.12589	down
pos_7664	Fraxidin	148.492939603702	137.009301059365	134.842764992746	37.017091273612	30.8475993744804	27.3687975721384	-2.14203	down
pos_640	2-dehydropantoate	184.325915611582	158.294520826926	126.911475160545	33.7379253824346	43.996293701231	28.4620793513561	-2.14449	down
neg_1829	cis-3-(3-Carboxyethenyl)-3,5-cyclohexadiene-1,2-diol	393.410558297856	267.175492922197	321.536495146835	68.5115732884565	52.5227821726902	100.877589214804	-2.14592	down
pos_10047	Leucyl-phenylalanine	337.040476477263	404.530040685909	397.299670340583	80.1285316745797	76.9544396613033	97.4885307526155	-2.16146	down
neg_9543	2,6-Dimethyl-1,7-octadien-3,6-diol	2677.87569394747	2783.59629209134	3192.37153157305	613.479954793959	584.437962120534	725.518699588119	-2.16965	down
pos_7423	Alanyl-Proline	634.970174488606	714.595	690.484419482237	153.705807469827	140.789517683576	157.605957739778	-2.17389	down
pos_8021	Austalide H	15723.7895759415	16895.208542619	15701.117236942	3415.75736911358	3551.21926303088	3685.11228442623	-2.18149	down
pos_4041	Cysteinylglycine	2842.25850899068	3296.70844404392	3041.85792282258	621.989860637485	732.987572015056	666.089994476421	-2.18351	down
neg_1471	Tetradecanoyl-CoA	337.852080209805	202.958969171328	331.32469212906	77.3623854531173	84.2809911716953	30.2358682706785	-2.18435	down
pos_8162	Styrene	1027.46307211418	1289.18628091297	1320.63214155679	268.689491018636	273.908687553201	254.855152572944	-2.18939	down
neg_598	5-iodo-2'-dUMP	214.430401288553	311.004945946387	260.350139695547	44.1970479580627	48.6743673360972	78.9460281091224	-2.19326	down
pos_4035	7-Aminocephalosporanic acid	373.79504030732	447.626880674365	389.982082457692	71.3316663745311	98.9486282567321	94.4482800176045	-2.19409	down
pos_2823	3'-N-Debenzoyltaxol	146.030830156062	223.775520741208	224.094478445307	33.5931418286964	51.8084556386606	44.3312225198313	-2.19468	down
neg_4679	menaquinone-1	280.762146226995	221.005	370.243063950658	68.8070553087446	43.0743261950822	78.4997558671034	-2.19545	down
pos_223	Galactitol	1378.96596700145	1518.80410028417	1318.55932212507	275.979389619649	346.463868073359	297.42538854744	-2.19649	down
pos_3295	5'-Butyrylphosphoinosine	1512.04543083587	2539.55303339194	1675.18782504441	319.962800509891	488.692812648898	438.083419462697	-2.19957	down
pos_8064	9-Fluoroprednisolone	580.081021849868	589.286884358445	546.361904986857	137.957296223624	119.656140719772	115.863657244353	-2.19973	down
pos_9437	PS(18:2(9Z,12Z)/0:0)	2914.16876267831	2686.80732261622	2611.79520332521	566.03562979305	625.194022240775	586.664411705313	-2.2077	down
neg_2107	N-Demethyl-desepoxyansamitocin P-3	172.759948472072	107.329464944753	187.349877697717	29.8181822426301	21.4283179938275	49.0289578306577	-2.22081	down
neg_1417	AminoDHQ	296.965150856293	303.86120754262	303.371090946814	73.0414378275445	43.9004868007745	76.0334367633604	-2.22822	down
pos_543	Pyridoxine (Vitamin B6)	47.0937893713829	51.2306077124042	37.8752529841347	8.18207923195384	11.4971839183887	9.37553116597636	-2.22887	down
neg_4058	Succinylacetone	25.1742439258733	27.4747486660749	38.2688380813803	3.99282518754422	9.1489213337797	5.99444117536942	-2.24826	down
neg_3346	D-galactal	17894.8377790064	15339.2158644969	23023.9039438585	3864.94404360429	3745.70622303508	4216.98880505017	-2.2499	down
pos_7485	3-Phenylpropyl formate	41.8444131198985	27.2352109214747	33.7224890648411	7.63547282819335	8.21364723337315	5.71274327113755	-2.25332	down
pos_3277	3-nitropropanoate	199.775099009798	221.252575028016	186.46808161327	36.5475846467181	48.1394612468635	42.1256090879299	-2.26018	down
neg_1615	N6-(1,2-Dicarboxyethyl)-AMP	95.4317580332344	73.9157142769908	89.0524765126235	17.5532762214966	4.0917798579805	32.1858389186293	-2.2631	down
pos_407	Dihydrouracil	215.866398471725	202.509633589225	114.421562022894	29.9225354755445	43.3787571678478	36.9338229837069	-2.273	down
neg_1628	dTDP-D-forosamine	89.341202539742	65.8645195581384	94.6469248598127	19.3257452959651	9.04943276657329	23.2259257784345	-2.2756	down
neg_3438	Aclacinomycin Y	520.478018246249	392.242425549796	422.554884858263	124.279	54.5302926256504	95.7779572456745	-2.2818	down
neg_9358	Abscisic acid glucose ester	92633.0873679215	93440.1667729689	104146.225766086	18388.1039207269	17564.2713081153	22445.4659240478	-2.31316	down
neg_7655	cis-3-Hydroxy-DL-proline	1841.88191529572	1703.19136450586	2202.28294715048	370.602000611755	362.576890054183	418.24340151913	-2.31948	down
neg_9938	L-Pyrrolysine	783.716598420578	608.700448444627	665.535631442649	151.754256456221	141.226897042743	118.983862099336	-2.32062	down
pos_8053	Chamazulene	84.8531961804645	85.4324823900692	87.2511503439181	18.9899839934406	14.9732728348923	17.4721871914418	-2.32394	down
pos_8017	Dapdiamide B	195.905721088083	176.021259767248	172.876898551446	41.6724945467791	35.4008635721881	30.8364746817054	-2.33591	down
pos_8494	Validoxylamine A 7'-phosphate	291.554237669517	190.557101224955	199.37303782287	76.2436234594164	31.0976466938422	26.8415708846941	-2.34448	down
pos_8074	9alpha-Fluoro-11beta,16alpha,17alpha,21-tetrahydroxypregn-4-ene-3,20-dione	555.261305046892	643.107496593842	568.187568256672	120.32393717535	111.274114581028	114.25521354949	-2.35271	down
neg_3994	Deacetoxycephalosporin C	47287.3196055208	46467.7381536982	57043.2771371466	9040.84446364524	9528.83190770131	10929.3359642764	-2.35388	down
neg_10240	Prodigiosin	1177.43425113901	935.984582936767	744.210113684299	169.263892813865	144.013550916369	242.825042954788	-2.3614	down
pos_311	Tetrahydrobiopterin	115.638864997639	123.577727876226	80.2897584079116	19.0339930010416	23.7118634605258	18.9085372654539	-2.37357	down
pos_8335	Thr Ser Ser Tyr	7684.29816800479	8165.04734376748	7555.48714024079	1510.83373603705	1500.82420867355	1498.59981723991	-2.37552	down
neg_1669	N-Acetylmuramoyl-Ala	586.788526897324	591.142627139295	610.407567117844	119.617887327274	50.8670656598462	173.680950233817	-2.37744	down
neg_7982	octyl beta-1,6-D-galactofuranosyl-alpha-D-glucopyranoside	707.755273107365	842.135495346597	923.425255521847	150.885947164516	146.029977593857	178.786269303256	-2.37832	down
neg_8117	Heptadecatrienal	92.8908085384405	112.168573043305	111.379906351821	22.0936886560699	21.3562528714133	17.4012859617408	-2.37857	down
neg_3985	Isoniazid alpha-ketoglutaric acid	2057.4245340344	2227.81912403361	2474.62908703032	380.869755638768	432.587114848487	478.739149068386	-2.38717	down
neg_9851	Digoxigenin	94.8462536068155	90.9477611639789	118.350850476828	18.0121408629167	16.3498045536904	23.3764526209239	-2.39716	down
pos_3453	(13S,14R)-1-Hydroxy-13-O-acetyl-N-methylcanadine	59.1718626673358	54.3251856434482	48.2186059844779	10.8756935580805	10.1290792254685	9.51741835314745	-2.40553	down
neg_1587	3-Hydroxy-4-hydroxymethyl-2-methylpyridine-5-carboxylate	83.6244244350245	126.475704444515	115.412904873391	11.4254973423306	11.2782472554965	38.0894201653359	-2.42073	down
pos_2478	Pseudaminic acid	4654.49417691435	5290.49794062448	4619.04809604296	881.933523020824	983.738632605175	844.561382123395	-2.42592	down
neg_10906	PE(17:0/16:1(9Z))	1505.68590330478	1322.04342489942	801.922123795158	202.418404327882	273.41012521056	192.941503244768	-2.44025	down
neg_1109	Deoxyinosine	1374.45875852073	1847.59347489733	1817.07	351.561917664026	281.628207650898	294.002456051055	-2.44223	down
pos_3135	Deoxyviolaceinic acid	3165.15008612618	3616.07855356886	3072.85336563768	535.088990272858	667.362019225745	603.588563677905	-2.44789	down
neg_9590	PS(12:0/16:1(9Z))	526.357502821692	547.462412341694	496.11	105.154551831798	67.052532728045	114.909479374919	-2.45099	down
neg_11043	(25R)-3-Oxocholest-4-en-26-oate	1400.51271323577	1904.15655297791	1760.02021264895	435.004999165427	181.313987665294	302.564812940099	-2.46252	down
pos_2173	Biliverdin	474.969807832657	558.912797101103	544.163050153551	64.9998011537952	116.827872354404	104.368908461887	-2.46306	down
neg_4353	2,3-Dihydroxybenzoic acid	30.229866719039	31.4212793879328	33.3638701940342	5.34621186365503	6.37065073999165	5.4830913076244	-2.46575	down
neg_7522	Dodecanedioic acid	718.502459283905	685.201285241591	719.724137692974	128.749820614318	101.911043689881	148.622357906458	-2.48505	down
pos_9304	LysoPE(18:2(9Z,12Z)/0:0)	10403.9056387431	10429.6423648307	10003.9235259046	1813.05486164021	1829.36589246398	1823.03610878447	-2.49627	down
pos_7553	5'-n-propylthioadenosine	126.361491915292	142.091919544271	126.163807701045	26.3144926850081	23.8122397061865	19.3398165122593	-2.50606	down
neg_8181	Versicolorone	16622.3143483481	19091.4352310188	20093.5593235308	3039.82126738878	3255.30084211355	3477.46150529669	-2.51364	down
pos_9540	Dihydromyricetin	19.7701259175475	18.2987311329387	15.7496639641403	3.7175424156204	2.77710048318735	2.8207472361466	-2.53041	down
neg_5863	Norlinolenic acid	3271.31074769862	3215.00608664923	3960.1709440555	573.091725485926	562.42923397359	657.50117911385	-2.54255	down
neg_7759	2,3-Dehydro-UWM6	950.189280630537	1091.93389790451	1337.05269794071	225.352846997138	172.320637190022	180.177578299745	-2.5479	down
pos_6478	Pulcherrimin	777.282922301455	666.304385352009	870.987222481749	154.664514767938	111.069960203017	127.595429031735	-2.55694	down
pos_8524	17-trifluoromethylphenyl trinor PGF2伪	1446.7386490448	1604.91567335989	1481.84638468503	252.850811432269	249.653051332877	261.579978108331	-2.56882	down
neg_7882	1,3-Dihydroxy-N-methylacridone	781.326726220691	568.089808055424	666.254389735269	100.464845053825	106.878376775636	124.658529180557	-2.602	down
pos_3594	Arginyl-Aspartate	388.515933582033	496.528267185953	440.018413221197	65.6657305320657	77.3192735280159	75.0122845555721	-2.60368	down
neg_4535	(3Z)-Phycoerythrobilin	374.756096727609	391.487366866716	451.846495925433	76.4962452403119	64.2279018789099	59.5312670468714	-2.60471	down
pos_8827	O-Methylandrocymbine	7195.77495489446	7414.98256636507	7110.54439737632	1208.40677053813	1138.44537731782	1198.70861541604	-2.61502	down
neg_5505	Androsta-1,4-diene-3,17-dione	994.86094601805	1984.31581552272	1578.53477330689	120.869586776573	332.708569705467	288.085629719841	-2.61947	down
neg_11174	17-O-Acetylnorajmaline	24559.6163242889	16902.0625585973	18670.2862741277	3554.24292618899	2192.21757021494	3915.8302884237	-2.63769	down
neg_2256	N-ACETYLPROLINE	66.3882384841889	30.3363462500987	55.2568021850597	13.1945000879714	11.0561242349416	1.47689398684955e-09	-2.6478	down
neg_7760	UWM6	11936.1653907226	13063.3004344662	14118.8113290805	2003.72712755332	1978.66652773162	2242.93553075608	-2.65162	down
pos_348	Cytidine	343.352405549746	331.98305808027	188.235846373872	43.1406674021218	54.9230380721923	39.0124712079413	-2.65534	down
pos_10251	2-hexaprenyl-6-methoxy-3-methyl-1,4-benzoquinone	72.3065372286164	68.3745419133577	43.9471686186928	11.4007758541247	7.88399733497462	10.0215179908483	-2.65534	down
pos_1480	Glycochenodeoxycholate	320.47605551331	197.04853965249	175.875792292938	28.3365058184006	40.5579763261202	39.9202826777309	-2.67181	down
pos_2811	N-Succinyl-L-glutamate	74.945901154594	85.7639933856874	64.2720498322641	13.4405245022637	12.4778671491936	9.31413468675837	-2.67483	down
pos_11666	Mycolactone	18.781019846196	17.9073575385736	13.4348317264362	2.69572492984604	3.35986474811349	1.77318571842161	-2.67862	down
neg_9098	Phenylalanyl-Glycine	2195.58411326991	2269.0029527538	2485.76439421808	327.81899774221	330.315259171143	412.389571120968	-2.69877	down
neg_4128	N6,N6,O-Tridemethylpuromycin-5'-phosphate	1093.25074680497	1276.24186296621	1405.30135409769	139.074136197342	246.570534174923	194.929325182659	-2.70085	down
neg_6452	O-(1->4)-alpha-L-Dihydrostreptosyl-streptidine 6-phosphate	280.136115379577	303.276923241696	332.489706650055	37.8759035733255	45.3338386703321	57.0946691520686	-2.70663	down
neg_4214	Novobiocin	43.7816971610745	50.9799918223523	56.3004555946767	14.6418666625167	6.62924581373091	1.82815272678716	-2.70922	down
neg_9142	L-Kynurenine	5079.26854936859	4476.18491490621	4731.16705113696	695.149962729007	672.082062761652	806.071999315582	-2.7167	down
neg_7837	Anatabine	2661.98899621913	2722.98888752777	3092.89625236783	420.13408955977	388.641184845368	476.109958093966	-2.72206	down
neg_3884	EDOXUDINE	557.496050062534	530.040020513783	606.121876572646	87.6874317374662	122.184920176619	45.6656558759948	-2.72853	down
neg_8096	Isoleucyl-Serine	92.457806947621	108.72262332441	106.194324056964	17.4681484671703	13.1536015702485	15.2523969343467	-2.74425	down
neg_9377	Isorhamnetin	4546.18699113772	4809.21366789873	4596.33819908845	684.996466002713	763.224776489657	633.441443051098	-2.74464	down
neg_9386	Prednisolone	1414.91519194922	1594.34072981704	1763.5853339139	310.144114331387	135.663026676802	262.512670600366	-2.75238	down
neg_1786	2-Deoxy-scyllo-inosamine	327.728717656166	283.260016027991	430.002501161616	48.5972455371713	39.6647908678034	64.929936171924	-2.76455	down
neg_1288	8-Amino-8-demethylriboflavin	101.816563343463	152.953693079393	113.701067175271	19.8232105019256	14.5325773783199	19.825398391076	-2.76569	down
neg_8678	Salicin 6-phosphate	1316.51228541291	1655.08069419592	1739.1994785204	233.520018566158	209.493642630799	249.505141065768	-2.76604	down
pos_8626	5-Hydroxymethyldeoxycytidylate	153.588555281603	190.731159747964	207.521343937019	35.4294063349121	28.8160525735913	15.6958487304076	-2.78724	down
neg_928	2-Oxaloglutaric acid	43.4584047880139	46.9458557353425	46.1531656941935	6.5226442819364	6.56068925998925	6.57751186586482	-2.79611	down
neg_10221	Avicholate	2809.66599993108	2621.78328988446	3183.72224993959	406.681463488855	346.656930648786	484.770815206289	-2.79874	down
neg_4252	Tropic acid	351.835857118056	304.344092629596	381.929833750045	50.093508894447	49.7807810127126	48.5891874261382	-2.80578	down
neg_11151	9-deoxy-9-methylene-16,16-dimethyl -PGE2	9876.09251457977	9378.00724570234	10588.7891280351	1298.21314430583	1265.13313939031	1691.0337392651	-2.81037	down
neg_7847	Taprostene	934.432977952133	1109.99647246593	1167.46379850365	156.39703462928	133.620328042043	167.251566535871	-2.81231	down
neg_5787	Ethylvanillate	516.162259770033	620.700401930935	597.52600806944	74.0762152451703	65.3857363453014	101.927687406676	-2.84499	down
pos_8055	15-Octadecene-9,11,13-triynoic acid	100.47308569917	131.856577252935	89.3635932572132	12.5258891667462	17.385679992455	14.643382943893	-2.85203	down
pos_6893	(3E)-3-[(1R,5R,6S)-5-Hydroxy-7-oxabicyclo[4.1.0]heptan-2-ylidene]-2-oxopropanoate	65.049990731053	83.9511331242989	60.4075625516951	6.77021160507726	17.3935821022963	4.78313270376575	-2.85484	down
neg_7367	4-Phosphopantothenoylcysteine	103.77090597626	119.678612414259	94.4719447250336	20.2313228250972	9.30820789051072	13.8285645479168	-2.87396	down
neg_1135	Tetrahydropteroyltri-L-glutamic acid	213.833672476938	166.447881975268	195.077482899586	32.5702684772962	23.1701653478014	22.7036254017416	-2.87473	down
neg_8936	Coenzyme F420-1	154.70067088402	176.111614045656	154.195121783931	21.7953753067613	23.8301231903672	20.4217232253197	-2.87644	down
neg_7642	16-Feruloyloxypalmitate	2993.62390290883	3157.20738071334	3562.26568764715	441.42700988219	367.77344468283	510.285129450087	-2.87996	down
neg_7695	Furfuryl alcohol	74.8467950363373	63.3293238842336	64.4492227524263	11.2513013656684	3.48843074428784	12.5248158320306	-2.89372	down
pos_7444	alpha,alpha'-diethyl-3,4,3',4'-stilbenetetraol	705.882901878004	754.202225897119	722.668280329232	114.381842637226	87.1522733996126	92.1595708039227	-2.89376	down
neg_7757	Pentahydroxyflavanone	22.0752846536858	19.9480217069277	24.8832375408625	5.97103640214715	2.96850857207153	1.47689398684955e-09	-2.90387	down
neg_7824	(2R,3R)-3-Methylornithinyl-N6-lysine	384.745501668145	365.855630114388	444.502324348946	59.9445838157731	34.6912560710665	64.8393791011665	-2.90573	down
neg_1585	D-Pipecolic acid	154.139920683838	143.919833893962	175.317805562515	22.8211645731981	12.6946014247934	25.7869966944621	-2.94897	down
neg_7842	CAY10616	748.896415135009	695.131028114869	812.37579555439	96.4515619591135	81.3739979877132	107.342070388055	-2.98414	down
neg_2159	Petunidin 3-O-(acetylglucoside)	1004.93585969357	930.101844321643	1268.99055972905	130.542366789413	141.309093097033	131.557030888349	-2.98957	down
neg_1234	Dyspropterin	8680.96250750708	8894.4930308142	9622.01552028732	1112.44481210605	935.797756367554	1371.63904277349	-2.99145	down
pos_8030	Dioscin	829.398542116458	966.851016302397	960.578840067652	107.965286302285	119.023011133196	114.782545993585	-3.01191	down
pos_3288	alpha-Guanidinoglutaric Acid	148.510085836665	171.345108994943	152.445641073911	17.2730136185544	21.4413090569047	19.800098935704	-3.01284	down
pos_8079	Pro Pro Thr Thr	142.233273303264	175.070471156714	176.573115762177	20.4836790075474	23.2679296858649	17.3331152608079	-3.01527	down
neg_1490	CMP	308.512990293299	226.002241846048	305.549276186148	32.3572677873614	20.1339821910691	50.9342456617792	-3.02191	down
neg_8723	Rhizocticin C	14130.7682308116	13365.613675638	15206.1250367535	1664.49165824118	1581.06853534297	1900.77866718359	-3.0527	down
neg_2268	4-guanidinobutanamide	225.060873791486	273.874131117679	412.61538941949	51.9528997456793	55.7749449015093	1.65980554745835	-3.05887	down
pos_8489	Pro Pro Glu Thr	18032.6080291648	19056.7065590801	17765.1063777625	2223.03233851059	2147.51442275631	2183.06672009243	-3.06525	down
neg_1810	N2-Succinyl-L-ornithine	464.11928501859	294.960351154845	401.828834522809	49.7136143085542	39.9478487433837	45.7320658629441	-3.10002	down
pos_7673	Thr Thr Ser Ala	241.597206996107	195.19087153608	213.331191281324	27.6877763103891	28.0036919896243	20.1277826477878	-3.10007	down
neg_1586	Gluconolactone	123.703203740529	88.4747418095469	119.501892245078	10.0474124738166	8.67155571129042	19.2688025953508	-3.12618	down
neg_9862	Cholic acid	4088.1606686449	4050.88205483394	4732.09819557777	492.414199424697	428.229019656639	552.961707315011	-3.12672	down
pos_7616	1,4-Decanolide	74.242068408519	107.437953068411	74.7539140044798	12.5359194456621	6.14804115266839	10.6227489671365	-3.12928	down
neg_1255	dCMP	55.0915993436332	61.047641395804	57.9831551480787	6.70558737215489	12.9934652573361	1.47689398684955e-09	-3.1439	down
neg_6446	Succinyllipoic acid	5052.57166560788	7100.73632667784	7105.78848852754	617.426844282008	751.309707502686	801.994643642524	-3.14929	down
neg_7739	L-2-Amino-3-oxobutanoic acid	187.058341752392	167.536239390433	230.932382652955	21.0475699560055	18.5354708719669	26.1167516454446	-3.15577	down
neg_8342	L-Arginine phosphate	45.9284906546972	47.4139359698449	38.779330713486	12.6435058744416	0.0362491605120982	2.07329348768076	-3.16278	down
pos_7696	2-(2-Methylpropoxy)naphthalene	170.470289989355	138.255	138.95637782521	24.8548127976781	15.8888854011822	8.27370214028061	-3.19111	down
pos_5402	Beta-Aminopropionitrile	300.623602250607	440.295051487225	389.129936089318	40.7393553591871	41.7775	39.6761790665116	-3.20915	down
neg_4189	4-Formylsalicylic acid	53.495996897151	50.3532125953673	57.9975258950684	6.39122413318367	8.15756388235847	2.89785185425599	-3.21361	down
neg_9318	2-Hydroxychromene-2-carboxylate	56.3589767084842	97.0902138979033	86.8150427616915	4.06002465681932	13.2806303590825	8.43346465965233	-3.22063	down
neg_10288	1,2-Dihydrovomilenine	108.482820033809	99.9633222119043	79.1582695919446	11.1473225240739	9.38793287723969	10.2292233864312	-3.22475	down
pos_3278	Validamine 7-phosphate	105.322734505317	134.68927871707	97.8600531279624	9.04002738065448	12.2262720025222	13.9034800790853	-3.26407	down
pos_8161	2'''-N-Acetyl-6'''-deamino-6'''-hydroxyneomycin C	1.28810942405786	1.49443182794932	2.1464416183269	0.243875080721593	0.268030255671153	1.47689398684955e-09	-3.26734	down
neg_4744	UDP-3-O-(3-hydroxytetradecanoyl)-N-acetylglucosamine	2201.25195718024	1993.45484244852	2551.90646810858	226.337860005894	223.201623068481	249.875214901844	-3.26994	down
neg_1778	2'-Deoxyguanosine	42633.3663519167	45314.8025663009	53420.5121644045	4835.4124715271	4618.23752079187	5153.42904321408	-3.27472	down
neg_7717	O-Methylsterigmatocystin	2880.78816000565	3730.5130269251	4317.0676557494	381.649821950829	330.01473040922	402.965653562548	-3.29344	down
pos_8479	4-(beta-D-Glucosyloxy)benzoate	179.558567829716	167.352743473184	126.409973759997	19.989751599373	7.41876873497935	19.2661592427208	-3.34211	down
pos_7688	Precorrin 6X	174.177677998276	191.245629957026	194.280323544837	20.9186885898972	18.8617028819187	14.7284690693179	-3.3601	down
neg_1610	Biocytin	128.112078577804	125.225936279795	122.746729148374	12.6716581933554	4.52671384336816	18.871490749403	-3.38219	down
neg_5523	Pentahomomethionine	599.502928982797	797.982549932587	897.163821113914	56.0635726933464	65.7266393090883	95.2780463729352	-3.40205	down
pos_822	Indole-3-carboxaldehyde	1.38753528284131	1.42853	1.87515525614061	0.18383943500244	0.227134863477793	0.0312364380219422	-3.40716	down
pos_692	Cyromazine	63.3199019800715	87.7837162471383	47.926067514885	3.09984678874559	10.0822604389584	5.37232704738225	-3.42315	down
neg_5912	N-Succinyl-2-amino-6-ketopimelate	2273.71801306385	2360.52171642456	2789.47293929888	204.928277040267	206.512272378095	279.601785562028	-3.42529	down
neg_10143	Glycocholic acid	20.6275789557009	24.5493695922483	15.9648378682686	1.89901831009165	0.647020749579906	3.08916625148934	-3.43962	down
neg_3733	Phenyl methanal	973.395556968645	925.673088990298	1220.58754096936	84.5953777437486	102.405587670547	94.8802151465056	-3.46823	down
neg_4773	Zeatin	3182.77817273277	3561.01502565874	3710.36192283795	243.444798489531	328.881906451707	371.502637313056	-3.46941	down
neg_6486	1-Guanidino-1-deoxy-scyllo-inositol 4-phosphate	103.003825460313	82.735738343081	128.946480329291	13.7491377789284	14.4357357275815	1.47689398684955e-09	-3.48092	down
neg_11056	(卤)伪-CMBHC	326.985215599819	440.882211561414	412.679387368885	40.8596487434612	28.8876660237487	35.3189260424557	-3.49008	down
neg_9053	Avermectin A1b aglycone	808.150014162588	848.00333579718	784.249049770228	74.0537535575997	80.8534312342505	60.8145004722029	-3.49988	down
neg_5889	Cortisol 21-acetate	2581.05277980065	2721.75038223201	3067.45114078178	240.729435573243	230.135708240975	265.165662422002	-3.50743	down
pos_3201	Terpentecin	2.39001218164218	3.82743906638118	3.8871748953127	0.34475001031431	0.192624352928717	0.335260095935926	-3.53349	down
pos_7663	N6-Acetyl-LL-2,6-diaminoheptanedioate	66.1796015714939	49.2499366498941	63.8815504660346	8.83686912419064	6.13916911196793	1.47689398684955e-09	-3.58174	down
pos_8275	PE(12:0/16:1(9Z))	41.2649458931182	40.3695100819942	33.0683365672293	2.79172392766698	4.98810511171598	1.67548051038768	-3.60063	down
neg_4471	Lupinate	51.1779764976427	36.9065024473803	59.0785167549112	7.3599407047504	1.47689398684955e-09	4.6984495812403	-3.60931	down
neg_9360	10-Deacetyl-2-debenzoylbaccatin III	2664.59399296365	2642.67496878345	3230.68766074653	213.108762642148	186.266801479554	284.814054060344	-3.64142	down
neg_10740	Sphingosine	372.117005696494	597.930030820093	618.509103303454	72.6208588808496	40.1956588483424	13.1607515677185	-3.65648	down
neg_7836	Ethylbenzene	64.4449621431523	76.5733505460901	65.3308599750151	4.8951477456909	4.84494423999073	6.34379901363967	-3.6814	down
neg_5907	2-Aminomuconate semialdehyde	1622.97903881106	1162.02081269876	1729.14105765533	134.318617197418	101.672654723582	113.472090594454	-3.69124	down
neg_5491	Peonidin 3-O-(acetylglucoside)	1211.95824762613	1501.04606215019	1557.62057035032	100.734856319684	113.031712885715	104.922144013264	-3.74423	down
pos_8638	Dhurrin	351.910404454959	276.741922086584	226.673541001424	24.0945543810025	23.6641450671521	15.8563969882604	-3.74903	down
neg_1217	L-Aspartate-semialdehyde	842.294571725898	958.116021511896	962.390049827667	67.1852282475342	56.6132416506465	79.4568016178597	-3.76477	down
pos_7695	N-.alpha.-Acetyl-L-arginine	53.6527572645795	39.8962216432733	36.6871572599098	1.70560932655536	5.88624892050358	1.82309826174341	-3.79003	down
pos_2489	N4-acetyl-2'-O-methylcytidine	68.3939620176592	82.8671539550046	69.7917371979119	3.46953387916838	8.05491352835099	4.33905761249605	-3.80061	down
pos_8856	N-[(Ethoxycarbonyl)methyl)-p-menthane-3-carboxamide	72.1166769273406	109.928966103455	95.0025919898832	6.87608823104014	3.66724562052658	9.29347316245124	-3.80389	down
pos_8738	3-(3-Methylbutylidene)-1(3H)-isobenzofuranone	31.275412280172	24.8316027981959	20.4035538498581	2.70728672295426	1.47689398684955e-09	2.63889263236039	-3.83908	down
neg_3294	Gibberellin A14	199.521605893888	136.213041791252	262.833743426011	14.6352171859443	9.61582597296275	17.4272085193286	-3.84415	down
pos_3173	Melatonin	3.0209811585637	1.93196747049138	1.99035233675995	0.241828040861064	1.47689398684955e-09	0.239221148024728	-3.85137	down
pos_6532	Oleandolide	7.44459386354796	10.4012897042571	10.581747375505	1.93877212246093	1.47689398684955e-09	1.47689398684955e-09	-3.87408	down
pos_8272	C1'-C9-Glycosylated UWM6	303.832856738494	341.125694109421	325.621470852703	23.6582195993693	19.0465758904063	22.8703469056337	-3.88763	down
pos_11287	PC(14:0/20:3(8Z,11Z,14Z))	17133.4123879769	12330.5844395884	21218.3583203434	1674.44049192812	493.890301180117	1209.0158744685	-3.90752	down
pos_6807	Carboxyibuprofen	0.455610984767167	0.247712353937162	0.250408842391515	0.062044104990717	1.47689398684955e-09	1.47689398684955e-09	-3.94222	down
neg_8976	10-methyl-5,6,7,8-tetrahydropteroylglutamate	194.426592264151	143.016552776835	166.614901573679	5.16026796934116	8.87278828554314	18.5434578050052	-3.95169	down
neg_10135	beta-D-Mannosylphosphodecaprenol	3606.64320954945	3867.70588681547	4463.2007520189	271.834785942203	281.592756194586	210.17352753919	-3.96654	down
pos_2171	Nocardicin C	136.79641397588	193.399157854862	172.269435369263	6.24256575149039	22.2046610180557	3.38996275228574	-3.98024	down
pos_9009	Bitocholate	46.0222493922606	59.414542580855	53.4427814390926	2.69075023761874	5.25443802270177	1.83487703640292	-4.02195	down
neg_9462	Delta(6)-trans,Delta(8)-cis-leukotriene B4	9447.34037794123	14201.4710378736	11073.5395565548	751.369742171083	360.874989470553	1004.91386044479	-4.03566	down
neg_3352	Stachyose	2427.58111131632	2266.8387332553	3475.21195888858	136.656042066631	154.214788454961	201.533781583339	-4.05235	down
neg_1177	dGDP	498.765584298888	617.945941178705	574.518136642891	40.0707749733784	24.2484078080094	36.0326903890534	-4.07493	down
neg_1352	S-(Formylmethyl)glutathione	124.652721823449	117.12957195003	117.512444943208	9.94032749977612	7.63372309540984	3.56004491546127	-4.08752	down
neg_11694	Testosterone	423.528648993707	250.993670647515	390.59416543451	22.0847390827328	12.1045842423562	28.1958289390205	-4.09366	down
pos_1091	Glutathione episulfonium ion	130.031124665878	104.682728452969	135.66532344836	14.0405463996381	7.56058920095959	1.47689398684955e-09	-4.09982	down
neg_4248	Phenyl glucuronide	45.9471106140105	60.1097531695137	75.5074828648987	1.77228017031811	3.25703034188835	5.5092283085727	-4.10673	down
pos_10522	Lys Arg Arg Ala	143.683807379192	241.258607682861	205.951883026591	9.44157986866201	16.7350413518376	7.82929492651527	-4.11904	down
neg_5504	(N(omega)-L-arginino)succinic acid	104.575056228388	70.0207763041945	76.6978734569454	9.52606347029461	2.04959580352957	2.20132030849566	-4.18904	down
neg_11455	Deoxycholic acid	2234.09241652677	2350.84340712516	2634.26299446207	121.051243263302	112.259276758386	160.380624563942	-4.1967	down
neg_8616	PA(12:0/16:1(9Z))	2175.06128243715	2493.14009487015	2286.27425666797	149.205433575184	27.7762311619419	199.144263810288	-4.20865	down
neg_2097	Nicotinamide riboside	262.893142215307	439.893402920547	255.271610755107	1.47689398684955e-09	51.7134384699693	1.47689398684955e-09	-4.2115	down
neg_11431	trans-2,4-Nonaidenal	302.099548972783	321.309260836113	392.863732639277	25.8883684615373	9.87939285006043	16.8429036527484	-4.27179	down
pos_7667	Ethylsuberenol	96.3726593931553	68.9354760348135	77.1593815621553	5.25025187118485	2.60680074568883	4.48517002482646	-4.29612	down
neg_5835	(4aR,10bS)-Noroxomaritidine	19379.2925467849	19633.0305804479	22506.6443886466	969.64166108573	1004.32020606634	1133.82482654951	-4.30707	down
neg_4619	5'-amino-5'-deoxyuridine	52.0382510184413	32.9481892412773	57.2295844119259	2.7635397616741	0.723464775029465	3.11340619384167	-4.42938	down
pos_945	2-Heptyl-4(1H)-quinolone	39.8040185969662	53.2679030428684	49.7226448070016	1.47689398684955e-09	4.31838736978003	2.26953683567515	-4.43797	down
pos_1051	DMABA NHS ester	37.1889790758861	38.0391494344688	35.6119791487456	0.869276494419693	2.17760625891327	1.74689274986785	-4.53117	down
pos_2895	Tryptophyl-Tryptophan	13.9224491597553	16.1442677303867	9.32812602165314	1.47689398684955e-09	1.47689398684955e-09	1.67281515399595	-4.55766	down
neg_10427	beta-Phocaecholate	1291.57668593061	1175.44201722586	1470.06164168216	50.3602421915611	45.2935359132956	66.7870757349913	-4.59914	down
neg_10015	Avideoxycholate	350.678978094876	386.288978988127	426.477283713852	17.3405963018225	14.1340494769834	16.5047249871275	-4.59985	down
neg_6417	Diethyl butanedioate	2070.95917970812	2304.18806728833	2654.93107560063	90.4992501329444	82.0393087309422	109.030468391603	-4.64198	down
pos_2501	N-Acetylmannosamine	135.349568400181	126.818086678905	99.0420334858742	2.23473162886858	5.9381438354852	2.96636579388476	-5.01911	down
neg_3988	Roquefortine C	549.219752145941	487.745966210256	602.033569058838	30.4572380393247	9.4770512614649	8.93330515705403	-5.06779	down
pos_737	Succinic acid semialdehyde	6.89028941134503	12.3419724327395	7.11685801426108	0.705543896550132	1.47689398684955e-09	1.47689398684955e-09	-5.22288	down
neg_1709	azetidine-2-carboxylate	352.517005265407	263.634974384493	302.124679323724	21.7932644188134	1.47689398684955e-09	1.47689398684955e-09	-5.39697	down
pos_7632	S-hexyl glutathione	88.1893920061847	116.951302351461	102.942819431493	7.06673812251947	1.47689398684955e-09	1.47689398684955e-09	-5.44613	down
neg_6886	N-(3-Oxooctanoyl)homoserine lactone	1538.75379321566	1726.75604693583	1752.2953720179	28.3217693811849	29.8819085491066	45.8909671543282	-5.59109	down
neg_3434	Glutathionylspermidine	78.4104253885901	51.8242490642255	89.6440161492893	3.97776122648435	1.47689398684955e-09	1.47689398684955e-09	-5.78861	down
neg_3659	CMP-3-deoxy-D-manno-octulosonate	621.76110887014	908.937481652973	858.275750917818	18.8944462288915	7.7327491113775	14.3956771952379	-5.86382	down
pos_972	Plantagonine	16.1520974717013	25.0933473496551	17.645216128095	1.47689398684955e-09	1.00204714045591	1.47689398684955e-09	-5.87702	down
pos_4815	Cyclo(L-Phe-L-Pro)	32.2901936981568	35.6328778143238	34.8115653705383	1.36224327249456	1.47689398684955e-09	0.309039423413457	-5.94182	down
pos_8032	Avermectin B2a	644.050651831744	1116.91996288317	1321.46086933273	27.4724634485087	6.22269681218367	12.2004768762017	-6.06957	down
neg_6775	2-Hydroxy-6-oxo-(2'-aminophenyl)-hexa-2,4-dienoate	98.4929214308509	93.6761059728293	123.786272848883	1.47689398684955e-09	4.32457483010154	1.47689398684955e-09	-6.19102	down
pos_5222	N-amino DAP	5141.16569653099	9768.63370617504	6851.31477690933	43.4696316247374	122.291762373043	113.164661454711	-6.28573	down
pos_3138	Kanzonol T	27.1249278558639	34.1920550016218	28.8981364219084	1.47689398684955e-09	1.09137165899864	1.47689398684955e-09	-6.36915	down
neg_7032	Echitovenine	942.853995786407	1229.39504545185	1445.4193969654	42.0910449940928	1.47689398684955e-09	1.47689398684955e-09	-6.4254	down
neg_10383	Prostaglandin F2alpha	98.9348382116271	132.866873253983	150.344699069877	2.22133328380597	1.47689398684955e-09	1.57289065426262	-6.65418	down
neg_3281	Cephamycin C	246.581138052856	216.141508354974	333.825029369524	1.47689398684955e-09	1.47689398684955e-09	7.80340549433291	-6.67351	down
pos_2984	S-(2-Methylbutanoyl)-dihydrolipoamide	2238.99558816257	2630.25126533758	2265.52144020785	18.7508851823381	25.2466737598831	22.1477545644804	-6.75308	down
pos_8205	Precorrin-2	9.72367056550969	12.5702640265638	12.6568685089896	1.47689398684955e-09	1.47689398684955e-09	0.30816184057014	-6.82549	down
pos_9453	Protoporphyrinogen IX	69.7008919852178	88.3620459520888	64.6280454667453	1.47689398684955e-09	1.47689398684955e-09	1.85856072326361	-6.90471	down
neg_8815	1-Palmitoyl-2-hydroxy-sn-glycero-3-phosphoethanolamine	1757.49690644233	1761.51297863165	2765.71770921502	1.47689398684955e-09	45.8654046237577	1.47689398684955e-09	-7.0983	down
pos_8399	12,13-Epoxy-9-hydroxy-10-octadecenoate	156.815524825746	124.82442973709	142.655338886115	1.47689398684955e-09	1.47689398684955e-09	2.7962385766037	-7.24544	down
pos_4261	Isovalerylglutamic acid	5460.60091993441	5753.25208387415	6361.98164511567	15.667476341199	50.1224470586365	44.6278144186846	-7.31448	down
pos_4433	Sunitinib	412.748040756777	331.086525555568	374.027372554753	1.47689398684955e-09	1.47689398684955e-09	7.00028329084648	-7.31911	down
neg_5366	trans-beta-D-Glucosyl-2-hydroxycinnamate	93.9668008833103	59.2295092930306	79.7248563204242	1.47689398684955e-09	1.47689398684955e-09	1.39394188379658	-7.38453	down
neg_1777	Zearalenone	733.361740728933	516.550554030745	1105.5134122837	1.47689398684955e-09	1.47689398684955e-09	12.8998059281231	-7.51249	down
neg_4174	(S)-N-Methylcoclaurine	23.8978700688994	30.0011779687935	36.6903567365676	0.0463810848568764	0.0707620951872067	0.114591173961504	-8.61073	down
pos_3280	Glutamyl-Glutamine	1072.08	1458.92015884627	1195.34125495666	1.47689398684955e-09	1.47689398684955e-09	5.42244870248851	-9.4246	down
neg_5620	Carboxyspermidine	30.0987945162675	21.1100505484211	32.6032571167047	0.0779643882100816	1.47689398684955e-09	1.47689398684955e-09	-10.0701	down
pos_3250	Prostaglandin J2	1.12596434916849	0.834268360072112	0.917112043168518	1.47689398684955e-09	1.47689398684955e-09	1.47689398684955e-09	-29.2746	down
pos_3231	Arginyl-Serine	3.96027796465094	2.9302519680969	1.82750826565481	1.47689398684955e-09	1.47689398684955e-09	1.47689398684955e-09	-30.8738	down
pos_969	(R)-pantolactone	6.24567626788096	3.54851818328791	5.55111705561538	1.47689398684955e-09	1.47689398684955e-09	1.47689398684955e-09	-31.6896	down
pos_4013	Dapdiamide A	5.76289379493083	10.3442047850029	5.82645337502047	1.47689398684955e-09	1.47689398684955e-09	1.47689398684955e-09	-32.2049	down
pos_7463	2-ISOPROPYL-3-METHOXYCINNAMIC ACID	8.59140025436075	6.8660876894476	8.44200521835177	1.47689398684955e-09	1.47689398684955e-09	1.47689398684955e-09	-32.3287	down
neg_4230	(1S,4R)-1-Hydroxy-2-oxolimonene	7.88576839110288	8.11914766250428	8.81330156234541	1.47689398684955e-09	1.47689398684955e-09	1.47689398684955e-09	-32.3832	down
neg_6645	2-Acetolactate	8.71495403960514	8.46996626969619	8.46089269573883	1.47689398684955e-09	1.47689398684955e-09	1.47689398684955e-09	-32.4305	down
neg_4048	Nebramycin factor 4	7.79061842144949	7.19251271620363	10.8959684666786	1.47689398684955e-09	1.47689398684955e-09	1.47689398684955e-09	-32.4435	down
neg_4270	Fumigaclavine B	8.08693958773828	9.78247762519107	11.0637127670615	1.47689398684955e-09	1.47689398684955e-09	1.47689398684955e-09	-32.6045	down
pos_9601	CAI-1	14.542873521553	11.8332493419368	8.33659227693157	1.47689398684955e-09	1.47689398684955e-09	1.47689398684955e-09	-32.8672	down
pos_3217	Vindoline	12.1636153478189	16.0738515989273	11.7171082638477	1.47689398684955e-09	1.47689398684955e-09	1.47689398684955e-09	-33.0701	down
pos_8001	Cysteinyl-Asparagine	17.5259069555427	17.2750805840661	20.6201180864773	1.47689398684955e-09	1.47689398684955e-09	1.47689398684955e-09	-33.5422	down
pos_8167	3,5-Dihydroxy-6-methyl-2,3-dihydro-4H-pyran-4-one	17.6592234795158	29.7002249443724	28.7186207919282	1.47689398684955e-09	1.47689398684955e-09	1.47689398684955e-09	-33.9992	down
pos_10295	IPC 18:0;3/20:0;0	30.9115775356512	40.8314934457025	19.0118806775726	1.47689398684955e-09	1.47689398684955e-09	1.47689398684955e-09	-34.2537	down
neg_3785	N-delta-(phosphonoacetyl)-L-ornithine	32.1927695234422	27.4095558673479	34.9418745910383	1.47689398684955e-09	1.47689398684955e-09	1.47689398684955e-09	-34.3127	down
pos_2660	Ethyl octanoate	38.7939447453833	38.1208155279428	29.2441697833564	1.47689398684955e-09	1.47689398684955e-09	1.47689398684955e-09	-34.4799	down
neg_1776	Pyridoxamine	55.1536145654636	26.0847920038218	33.0588699795743	1.47689398684955e-09	1.47689398684955e-09	1.47689398684955e-09	-34.5865	down
pos_9493	D-Glucosamine	41.9606656916984	46.3544078873917	41.4524251107305	1.47689398684955e-09	1.47689398684955e-09	1.47689398684955e-09	-34.7696	down
pos_3958	2-Phenyl-1,3-propanediol monocarbamate	44.3895547776576	43.0867661032739	42.3371965276796	1.47689398684955e-09	1.47689398684955e-09	1.47689398684955e-09	-34.7701	down
neg_10220	Docosanedioate	57.7531063129157	43.6837953398784	59.143530137753	1.47689398684955e-09	1.47689398684955e-09	1.47689398684955e-09	-35.077	down
pos_9220	Dimethyl-L-arginine	87.9064611408202	76.2619442704096	70.5567094338954	1.47689398684955e-09	1.47689398684955e-09	1.47689398684955e-09	-35.6247	down
neg_3960	Dihydrozeatin-O-glucoside	86.2012097048394	139.103422249658	131.168406621567	1.47689398684955e-09	1.47689398684955e-09	1.47689398684955e-09	-36.2275	down
neg_3799	Aclarubicin	84.1356126594964	141.837677154974	177.044314761858	1.47689398684955e-09	1.47689398684955e-09	1.47689398684955e-09	-36.4045	down
neg_4578	Avermectin B1b aglycone	128.946850243242	113.290847176493	173.192768835791	1.47689398684955e-09	1.47689398684955e-09	1.47689398684955e-09	-36.4483	down
neg_7761	Glucolesquerellin	200.444183597809	166.342560705284	167.090528967502	1.47689398684955e-09	1.47689398684955e-09	1.47689398684955e-09	-36.8102	down
neg_3654	L-Ala-L-Glu	348.227159537062	416.672042771001	509.700346825056	1.47689398684955e-09	1.47689398684955e-09	1.47689398684955e-09	-38.0657	down
neg_5382	Aspirin	454.566119945399	374.290379191293	560.827050426566	1.47689398684955e-09	1.47689398684955e-09	1.47689398684955e-09	-38.1904	down
